# Supplementary material for: Deblender: a semi−/unsupervised multi-operational computational method for complete deconvolution of expression data from heterogeneous samples
Source: BMC Bioinformatics. 2018 Nov 7;19:408. doi: 10.1186/s12859-018-2442-5 (PMC6223087; doi:10.1186/s12859-018-2442-5)
Supplement: Supplementary file 2 — Deblender mixture proportions estimates for GSE65135 and TCGA. (XLSX 98 kb) [file 12859_2018_2442_MOESM2_ESM.xlsx]

## Sheet: GSE65135
	Deblender* (S1)				Flow cytometry
Samples	CD4 T cells	CD8 T cells	B cells		CD4 T cells	CD8 T cells	B cells
GSM1587831	0.383815	0.229632	0.386553		0.1735	0.0204	0.8061
GSM1587832	0.383127	0.271949	0.344923		0.1939	0.0612	0.7449
GSM1587833	0.25308	0.328433	0.418487		0.3333	0.069	0.5977
GSM1587834	0.233201	0.293457	0.473342		0.2247	0.0225	0.7528
GSM1587835	0.303039	0.264775	0.432186		0.0882	0.0196	0.8922
GSM1587836	0.363619	0.271237	0.365144		0.4023	0.0575	0.5402
GSM1587837	0.300031	0.274221	0.425748		0.2143	0.0714	0.7143
GSM1587838	0.335538	0.226345	0.438117		0.1368	0.0316	0.8316
GSM1587839	0.363936	0.22155	0.414514		0.0753	0.0108	0.914
GSM1587840	0.330503	0.245976	0.423521		0.1122	0.0102	0.8776
GSM1587841	0.310037	0.278317	0.411646		0.1262	0.0291	0.8447
GSM1587842	0.326401	0.206859	0.46674		0.0891	0.0297	0.8812
GSM1587843	0.361699	0.328029	0.310272		0.2759	0.0575	0.6667
GSM1587844	0.367807	0.297445	0.334748		0.0505	0.0202	0.9293

## Sheet: TCGA
	Deblender* (S1)				Histology estimates
Samples	Normal	Stromal	Tumor		Normal	Stromal	Tumor
TCGA-3C-AAAU-01A	0.164499	0.29554	0.539961		0	0.3	0.7
TCGA-3C-AALI-01A	0.215874	0.347815	0.436311		0.05	0.35	0.6
TCGA-3C-AALJ-01A	0.220257	0.381378	0.398365		0	0	1
TCGA-3C-AALK-01A	0.221453	0.328561	0.449986		0.0526316	0.315789	0.631579
TCGA-4H-AAAK-01A	0.223449	0.284973	0.491578		0.1	0.2	0.7
TCGA-5L-AAT0-01A	0.223897	0.319984	0.456119		0	0.263158	0.736842
TCGA-5L-AAT1-01A	0.255034	0.33977	0.405196		0	0.368421	0.631579
TCGA-5T-A9QA-01A	0.179846	0.37962	0.440534		0.2	0.05	0.75
TCGA-A1-A0SB-01A	0.270788	0.28469	0.444522		0.025	0.15	0.825
TCGA-A1-A0SD-01A	0.198981	0.23135	0.569669		0.0904523	0.482412	0.427136
TCGA-A1-A0SE-01A	0.202471	0.271951	0.525579		0.11	0.14	0.75
TCGA-A1-A0SF-01A	0.208343	0.337845	0.453812		0.0251256	0.271357	0.703518
TCGA-A1-A0SG-01A	0.190039	0.297945	0.512016		0.015	0.16	0.825
TCGA-A1-A0SH-01A	0.239832	0.189757	0.570411		0.015	0.185	0.8
TCGA-A1-A0SI-01A	0.258391	0.217228	0.524381		0.020202	0.222222	0.757576
TCGA-A1-A0SJ-01A	0.202054	0.271994	0.525952		0.0301508	0.366834	0.603015
TCGA-A1-A0SK-01A	0.278805	0.271755	0.44944		0	0.119171	0.880829
TCGA-A1-A0SM-01A	0.21179	0.259079	0.529131		0	0.141414	0.858586
TCGA-A1-A0SN-01A	0.208093	0.259439	0.532468		0.0201005	0.175879	0.80402
TCGA-A1-A0SO-01A	0.285419	0.244221	0.47036		0	0.0862944	0.913706
TCGA-A1-A0SP-01A	0.322314	0.30526	0.372426		0.08	0.195	0.725
TCGA-A1-A0SQ-01A	0.151171	0.27705	0.571779		0.05	0.125	0.825
TCGA-A2-A04N-01A	0.205162	0.280379	0.514459		0.046875	0.171875	0.78125
TCGA-A2-A04P-01A	0.308667	0.395359	0.295974		0.035533	0.0812183	0.883249
TCGA-A2-A04Q-01A	0.373553	0.28922	0.337228		0.116751	0.15736	0.725888
TCGA-A2-A04R-01A	0.161099	0.266144	0.572757		0.020202	0.121212	0.858586
TCGA-A2-A04T-01A	0.325786	0.294435	0.379778		0.00727273	0.392727	0.6
TCGA-A2-A04U-01A	0.293186	0.389737	0.317077		0.0102041	0.326531	0.663265
TCGA-A2-A04V-01A	0.193056	0.326119	0.480825		0	0.184211	0.815789
TCGA-A2-A04W-01A	0.280477	0.303471	0.416051		0.222222	0.0707071	0.707071
TCGA-A2-A04X-01A	0.224639	0.318468	0.456893		0	0.126984	0.873016
TCGA-A2-A04Y-01A	0.216664	0.344847	0.438489		0.020202	0.171717	0.808081
TCGA-A2-A0CK-01A	0.199575	0.376988	0.423437		0.04	0.56	0.4
TCGA-A2-A0CL-01A	0.283406	0.240873	0.475721		0.103093	0.329897	0.56701
TCGA-A2-A0CM-01A	0.338163	0.263828	0.398008		0	0.202128	0.797872
TCGA-A2-A0CO-01A	0.243348	0.31588	0.440772		0	0.65	0.35
TCGA-A2-A0CP-01A	0.237106	0.353164	0.409731		0.04	0.31	0.65
TCGA-A2-A0CQ-01A	0.189042	0.357181	0.453776		0	0.304124	0.695876
TCGA-A2-A0CR-01A	0.271587	0.450138	0.278274		0.015	0.585	0.4
TCGA-A2-A0CS-01A	0.213361	0.296149	0.49049		0	0	1
TCGA-A2-A0CT-01A	0.169852	0.278018	0.552131		0.252525	0.10101	0.646465
TCGA-A2-A0CU-01A	0.175684	0.270162	0.554154		0.05	0.225	0.725
TCGA-A2-A0CV-01A	0.22271	0.305044	0.472245		0	0.277778	0.722222
TCGA-A2-A0CW-01A	0.216435	0.319673	0.463891		0.05	0.025	0.925
TCGA-A2-A0CX-01A	0.25234	0.280116	0.467544		0	0.0909091	0.909091
TCGA-A2-A0CY-01A	0.230045	0.452078	0.317877		0	0.325	0.675
TCGA-A2-A0CZ-01A	0.25615	0.28899	0.454859		0.575	0	0.425
TCGA-A2-A0D0-01A	0.328032	0.377347	0.294621		0	0.107143	0.892857
TCGA-A2-A0D1-01A	0.228405	0.359919	0.411676		0	0.170854	0.829146
TCGA-A2-A0D2-01A	0.33232	0.306121	0.361559		0.0151515	0.176768	0.808081
TCGA-A2-A0D3-01A	0.181911	0.272059	0.54603		0	0.444444	0.555556
TCGA-A2-A0D4-01A	0.171202	0.296181	0.532617		0	0.170854	0.829146
TCGA-A2-A0EM-01A	0.184131	0.244571	0.571298		0.0507614	0.543147	0.406091
TCGA-A2-A0EN-01A	0.255862	0.256989	0.487149		0.015	0.135	0.85
TCGA-A2-A0EO-01A	0.216295	0.262929	0.520776		0.121212	0.20202	0.676768
TCGA-A2-A0EP-01A	0.312559	0.288703	0.398738		0.010101	0.656566	0.333333
TCGA-A2-A0EQ-01A	0.271267	0.331058	0.397675		0	0.2	0.8
TCGA-A2-A0ER-01A	0.149035	0.225486	0.625479		0.18593	0.110553	0.703518
TCGA-A2-A0ES-01A	0.220793	0.239182	0.540024		0.15	0.6	0.25
TCGA-A2-A0ET-01A	0.155025	0.250092	0.594883		0.151515	0.0252525	0.823232
TCGA-A2-A0EU-01A	0.174833	0.266245	0.558922		0.0251256	0.371859	0.603015
TCGA-A2-A0EV-01A	0.21174	0.255967	0.532294		0.025	0.35	0.625
TCGA-A2-A0EW-01A	0.222166	0.23735	0.540484		0.125	0.425	0.45
TCGA-A2-A0EX-01A	0.20961	0.303111	0.487279		0.211055	0.160804	0.628141
TCGA-A2-A0EY-01A	0.228488	0.294008	0.477505		0	0.175	0.825
TCGA-A2-A0ST-01A	0.358113	0.273381	0.368506		0	0.285714	0.714286
TCGA-A2-A0SU-01A	0.188013	0.296146	0.515841		0.035	0.275	0.69
TCGA-A2-A0SV-01A	0.254759	0.309191	0.43605		0.00515464	0.128866	0.865979
TCGA-A2-A0SW-01A	0.272905	0.293383	0.433712		0	0.15	0.85
TCGA-A2-A0SX-01A	0.326185	0.242105	0.43171		0	0.226804	0.773196
TCGA-A2-A0SY-01A	0.204308	0.303251	0.49244		0	0.234694	0.765306
TCGA-A2-A0T0-01A	0.307595	0.306461	0.385944		0	0.230769	0.769231
TCGA-A2-A0T1-01A	0.287626	0.300795	0.411579		0	0.157895	0.842105
TCGA-A2-A0T2-01A	0.311111	0.366031	0.322858		0	0.153846	0.846154
TCGA-A2-A0T3-01A	0.192134	0.265946	0.54192		0	0.473684	0.526316
TCGA-A2-A0T4-01A	0.225461	0.280983	0.493556		0.025	0.275	0.7
TCGA-A2-A0T5-01A	0.211933	0.320675	0.467392		0	0.275	0.725
TCGA-A2-A0T6-01A	0.226217	0.214339	0.559444		0	0.205128	0.794872
TCGA-A2-A0T7-01A	0.233758	0.243928	0.522313		0	0.157895	0.842105
TCGA-A2-A0YC-01A	0.17081	0.256746	0.572445		0	0.2	0.8
TCGA-A2-A0YD-01A	0.228237	0.232331	0.539432		0.0151515	0.0757576	0.909091
TCGA-A2-A0YE-01A	0.305367	0.279328	0.415304		0	0.191919	0.808081
TCGA-A2-A0YF-01A	0.174846	0.225554	0.5996		0	0.205128	0.794872
TCGA-A2-A0YG-01A	0.200854	0.23577	0.563376		0	0.2	0.8
TCGA-A2-A0YH-01A	0.233205	0.260915	0.505881		0	0.25	0.75
TCGA-A2-A0YI-01A	0.2121	0.210931	0.576969		0.20202	0.151515	0.646465
TCGA-A2-A0YJ-01A	0.326373	0.256043	0.417584		0	0.153846	0.846154
TCGA-A2-A0YK-01A	0.25193	0.224837	0.523233		0.125	0.1	0.775
TCGA-A2-A0YL-01A	0.222927	0.248259	0.528814		0.1	0.225	0.675
TCGA-A2-A0YM-01A	0.333513	0.242804	0.423683		0	0.375	0.625
TCGA-A2-A0YT-01A	0.189681	0.264554	0.545765		0	0.025	0.975
TCGA-A2-A1FV-01A	0.166746	0.200311	0.632943		0	0.2	0.8
TCGA-A2-A1FW-01A	0.1578	0.208371	0.633828		0.1	0.3	0.6
TCGA-A2-A1FX-01A	0.187693	0.284287	0.528021		0	0	1
TCGA-A2-A1FZ-01A	0.211121	0.22581	0.563068		0	0.45	0.55
TCGA-A2-A1G0-01A	0.181054	0.214986	0.60396		0	0	1
TCGA-A2-A1G1-01A	0.318209	0.20436	0.477431		0	0.222222	0.777778
TCGA-A2-A1G4-01A	0.168994	0.238349	0.592657		0	0	1
TCGA-A2-A1G6-01A	0.239166	0.253819	0.507014		0	0.1	0.9
TCGA-A2-A259-01A	0.203153	0.245173	0.551673		0.01	0.34	0.65
TCGA-A2-A25A-01A	0.247619	0.246469	0.505912		0.02	0.28	0.7
TCGA-A2-A25B-01A	0.201382	0.219385	0.579234		0	0.25	0.75
TCGA-A2-A25C-01A	0.197649	0.202921	0.59943		0	0.3	0.7
TCGA-A2-A25D-01A	0.230227	0.362495	0.407278		0	0.427083	0.572917
TCGA-A2-A25E-01A	0.188032	0.246048	0.56592		0	0.265306	0.734694
TCGA-A2-A25F-01A	0.345083	0.202412	0.452505		0	0.35	0.65
TCGA-A2-A3KC-01A	0.216474	0.275445	0.508081		0	0	1
TCGA-A2-A3KD-01A	0.18705	0.263002	0.549948		0	0	1
TCGA-A2-A3XS-01A	0.302899	0.368894	0.328207		0	0.132653	0.867347
TCGA-A2-A3XT-01A	0.315485	0.358428	0.326087		0	0.35	0.65
TCGA-A2-A3XU-01A	0.269579	0.500599	0.229822		0.03	0.07	0.9
TCGA-A2-A3XV-01A	0.191175	0.544746	0.264078		0	0	1
TCGA-A2-A3XW-01A	0.266839	0.470995	0.262165		0.3	0	0.7
TCGA-A2-A3XX-01A	0.328659	0.352965	0.318376		0.5	0	0.5
TCGA-A2-A3XY-01A	0.331811	0.315967	0.352222		0	0.368421	0.631579
TCGA-A2-A3XZ-01A	0.243699	0.351306	0.404996		0.0515464	0.536082	0.412371
TCGA-A2-A3Y0-01A	0.324649	0.39559	0.27976		0	0.0526316	0.947368
TCGA-A2-A4RW-01A	0.221772	0.289132	0.489096		0	0.333333	0.666667
TCGA-A2-A4RX-01A	0.33412	0.226748	0.439131		0.4	0	0.6
TCGA-A2-A4RY-01A	0.237443	0.301617	0.46094		0.02	0	0.98
TCGA-A2-A4S0-01A	0.156282	0.29621	0.547508		0	0.2	0.8
TCGA-A2-A4S1-01A	0.320865	0.238704	0.440431		0	0.222222	0.777778
TCGA-A2-A4S2-01A	0.211955	0.295585	0.49246		0	0.4	0.6
TCGA-A2-A4S3-01A	0.218238	0.348836	0.432925		0	0.222222	0.777778
TCGA-A7-A0CD-01A	0.155487	0.26222	0.582293		0.112245	0.30102	0.586735
TCGA-A7-A0CE-01A	0.311987	0.283045	0.404968		0	0.171779	0.828221
TCGA-A7-A0CG-01A	0.232093	0.234488	0.533419		0.142857	0.168367	0.688776
TCGA-A7-A0CH-01A	0.179016	0.231613	0.58937		0	0.25641	0.74359
TCGA-A7-A0CJ-01A	0.207023	0.301824	0.491153		0	0.178947	0.821053
TCGA-A7-A0D9-01A	0.18379	0.261235	0.554976		0.100503	0.226131	0.673367
TCGA-A7-A0DA-01A	0.322685	0.251478	0.425838		0.206186	0.484536	0.309278
TCGA-A7-A0DB-01A	0.21297	0.285406	0.501624		0.0150754	0.20603	0.778894
TCGA-A7-A13D-01A	0.341538	0.28798	0.370482		0.0625	0.28125	0.65625
TCGA-A7-A13E-01A	0.299815	0.294832	0.405353		0	0.025	0.975
TCGA-A7-A13F-01A	0.1908	0.293336	0.515864		0	0	1
TCGA-A7-A13G-01A	0.155586	0.243945	0.600469		0	0.025	0.975
TCGA-A7-A13H-01A	0.225144	0.303256	0.4716		0.075	0.325	0.6
TCGA-A7-A26E-01A	0.177395	0.186825	0.635779		0.05	0.25	0.7
TCGA-A7-A26F-01A	0.304021	0.165171	0.530808		0	0.2	0.8
TCGA-A7-A26G-01A	0.301012	0.168049	0.530939		0	0.6	0.4
TCGA-A7-A26H-01A	0.191309	0.212928	0.595763		0	0.333333	0.666667
TCGA-A7-A26I-01A	0.314982	0.208388	0.47663		0	0.3	0.7
TCGA-A7-A26J-01A	0.179149	0.203431	0.61742		0.1	0.2	0.7
TCGA-A7-A2KD-01A	0.205733	0.245035	0.549233		0	0.05	0.95
TCGA-A7-A3IY-01A	0.2386	0.323288	0.438112		0.1	0.25	0.65
TCGA-A7-A3IZ-01A	0.134804	0.257095	0.608101		0	0	1
TCGA-A7-A3J0-01A	0.181067	0.294611	0.524323		0	0.05	0.95
TCGA-A7-A3J1-01A	0.209095	0.27655	0.514355		0	0	1
TCGA-A7-A3RF-01A	0.164923	0.376737	0.45834		0	0.25	0.75
TCGA-A7-A425-01A	0.212054	0.389298	0.398648		0.05	0.15	0.8
TCGA-A7-A426-01A	0.215913	0.361395	0.422692		0	0.7	0.3
TCGA-A7-A4SA-01A	0.223317	0.316823	0.45986		0	0.45	0.55
TCGA-A7-A4SB-01A	0.175145	0.317596	0.507259		0	0.587629	0.412371
TCGA-A7-A4SC-01A	0.215688	0.260902	0.523409		0.0204082	0.744898	0.234694
TCGA-A7-A4SD-01A	0.348841	0.269369	0.381791		0	0.117647	0.882353
TCGA-A7-A4SE-01A	0.328757	0.270257	0.400986		0.0625	0.625	0.3125
TCGA-A7-A4SF-01A	0.189745	0.358926	0.451329		0	0.1	0.9
TCGA-A7-A56D-01A	0.245785	0.514693	0.239522		0	0.4	0.6
TCGA-A7-A5ZV-01A	0.34056	0.333928	0.325512		0	0.125	0.875
TCGA-A7-A5ZW-01A	0.220263	0.27126	0.508477		0	0.3	0.7
TCGA-A7-A5ZX-01A	0.214443	0.317088	0.468468		0	0.3	0.7
TCGA-A7-A6VV-01A	0.335728	0.270183	0.394089		0	0.494949	0.505051
TCGA-A7-A6VW-01A	0.316976	0.43174	0.251284		0	0.268293	0.731707
TCGA-A7-A6VX-01A	0.222152	0.274814	0.503034		0.2	0.2	0.6
TCGA-A7-A6VY-01A	0.353933	0.310935	0.335132		0	0.444444	0.555556
TCGA-A8-A06N-01A	0.133918	0.252047	0.614035		0	0.502618	0.497382
TCGA-A8-A06O-01A	0.191669	0.286894	0.521437		0.153061	0.423469	0.423469
TCGA-A8-A06P-01A	0.213982	0.274634	0.511384		0.0408163	0.178571	0.780612
TCGA-A8-A06Q-01A	0.184469	0.265368	0.550162		0	0.06	0.94
TCGA-A8-A06R-01A	0.255862	0.295436	0.448702		0	0.197861	0.802139
TCGA-A8-A06T-01A	0.169784	0.27528	0.554936		0	0.153061	0.846939
TCGA-A8-A06U-01A	0.207731	0.288646	0.503623		0.325	0.1	0.575
TCGA-A8-A06X-01A	0.232022	0.306319	0.461659		0.675	0.075	0.25
TCGA-A8-A06Y-01A	0.174976	0.302768	0.522257		0.20202	0.479798	0.318182
TCGA-A8-A06Z-01A	0.149166	0.280304	0.57053		0.180412	0.278351	0.541237
TCGA-A8-A075-01A	0.250259	0.25768	0.49206		0	0.108108	0.891892
TCGA-A8-A076-01A	0.217198	0.248224	0.534578		0	0.125	0.875
TCGA-A8-A079-01A	0.177773	0.33055	0.491677		0.0104712	0.26178	0.727749
TCGA-A8-A07B-01A	0.214457	0.245067	0.540477		0	0.432432	0.567568
TCGA-A8-A07C-01A	0.296563	0.201771	0.501666		0.0105263	0.105263	0.884211
TCGA-A8-A07E-01A	0.242838	0.22978	0.527382		0.153061	0.158163	0.688776
TCGA-A8-A07F-01A	0.19713	0.20015	0.60272		0.0203046	0.192893	0.786802
TCGA-A8-A07G-01A	0.222789	0.21973	0.55748		0.0255102	0.397959	0.576531
TCGA-A8-A07I-01A	0.220715	0.215831	0.563454		0.0612245	0.168367	0.770408
TCGA-A8-A07J-01A	0.231813	0.231259	0.536927		0.04	0.235	0.725
TCGA-A8-A07L-01A	0.197712	0.280069	0.522219		0.0100503	0.160804	0.829146
TCGA-A8-A07O-01A	0.30744	0.272808	0.419752		0	0.107527	0.892473
TCGA-A8-A07P-01A	0.165537	0.286011	0.548452		0	0.242424	0.757576
TCGA-A8-A07R-01A	0.305563	0.28114	0.413297		0	0.244792	0.755208
TCGA-A8-A07S-01A	0.180703	0.266755	0.552543		0	0.148352	0.851648
TCGA-A8-A07U-01A	0.361205	0.239163	0.399632		0	0.138889	0.861111
TCGA-A8-A07W-01A	0.20658	0.265385	0.528035		0.0108108	0.324324	0.664865
TCGA-A8-A07Z-01A	0.178057	0.344586	0.477356		0.25	0.225	0.525
TCGA-A8-A081-01A	0.198874	0.240842	0.560284		0.0259067	0.207254	0.766839
TCGA-A8-A082-01A	0.188859	0.271638	0.539503		0.010101	0.10101	0.888889
TCGA-A8-A083-01A	0.148251	0.299079	0.55267		0.010101	0.257576	0.732323
TCGA-A8-A084-01A	0.223508	0.252074	0.524418		0.00505051	0.0959596	0.89899
TCGA-A8-A085-01A	0.184161	0.261296	0.554543		0.005	0.145	0.85
TCGA-A8-A086-01A	0.197166	0.260874	0.54196		0.0203046	0.243655	0.736041
TCGA-A8-A08A-01A	0.190292	0.30604	0.503668		0.0102041	0.142857	0.846939
TCGA-A8-A08B-01A	0.23701	0.296313	0.466678		0.181347	0.212435	0.606218
TCGA-A8-A08C-01A	0.166245	0.248578	0.585178		0	0.204082	0.795918
TCGA-A8-A08F-01A	0.221286	0.273813	0.504901		0.0100503	0.18593	0.80402
TCGA-A8-A08G-01A	0.180743	0.276476	0.54278		0.01	0.19	0.8
TCGA-A8-A08H-01A	0.326394	0.241991	0.431615		0	0.19598	0.80402
TCGA-A8-A08I-01A	0.26111	0.222359	0.516532		0.00502513	0.165829	0.829146
TCGA-A8-A08J-01A	0.204435	0.288903	0.506662		0	0.204082	0.795918
TCGA-A8-A08L-01A	0.243524	0.280199	0.476277		0	0.275	0.725
TCGA-A8-A08O-01A	0.177909	0.226144	0.595947		0.103093	0.257732	0.639175
TCGA-A8-A08P-01A	0.246914	0.279738	0.473348		0	0.245902	0.754098
TCGA-A8-A08R-01A	0.339889	0.234564	0.425548		0	0.123711	0.876289
TCGA-A8-A08S-01A	0.180279	0.257123	0.562598		0	0.444444	0.555556
TCGA-A8-A08T-01A	0.184709	0.258612	0.556679		0	0.520202	0.479798
TCGA-A8-A08X-01A	0.31345	0.275735	0.410815		0.00507614	0.284264	0.71066
TCGA-A8-A08Z-01A	0.238436	0.21785	0.543714		0.020202	0.247475	0.732323
TCGA-A8-A090-01A	0.191193	0.238008	0.570799		0.025	0.25	0.725
TCGA-A8-A091-01A	0.141927	0.221732	0.63634		0.292929	0.0909091	0.616162
TCGA-A8-A092-01A	0.204389	0.278215	0.517396		0	0.0656566	0.934343
TCGA-A8-A093-01A	0.174677	0.266069	0.559254		0.29798	0	0.70202
TCGA-A8-A094-01A	0.255083	0.254524	0.490393		0	0.188482	0.811518
TCGA-A8-A095-01A	0.202331	0.237856	0.559813		0.0271739	0.293478	0.679348
TCGA-A8-A096-01A	0.222521	0.233581	0.543898		0	0.275	0.725
TCGA-A8-A097-01A	0.223166	0.228449	0.548385		0.035	0.24	0.725
TCGA-A8-A099-01A	0.166658	0.224015	0.609328		0.0102041	0.173469	0.816327
TCGA-A8-A09A-01A	0.19828	0.223643	0.578077		0.025	0.175	0.8
TCGA-A8-A09B-01A	0.181385	0.28039	0.538225		0.176768	0.343434	0.479798
TCGA-A8-A09C-01A	0.174776	0.297031	0.528193		0.0252525	0.141414	0.833333
TCGA-A8-A09D-01A	0.233915	0.255692	0.510394		0.176768	0.419192	0.40404
TCGA-A8-A09E-01A	0.18063	0.338296	0.481074		0.0357143	0.173469	0.790816
TCGA-A8-A09G-01A	0.230482	0.239148	0.53037		0	0.217172	0.782828
TCGA-A8-A09I-01A	0.219491	0.260594	0.519915		0.0252525	0.141414	0.833333
TCGA-A8-A09K-01A	0.150343	0.271906	0.577751		0.0252525	0.0656566	0.909091
TCGA-A8-A09M-01A	0.195752	0.320215	0.484033		0.020202	0.171717	0.808081
TCGA-A8-A09N-01A	0.182303	0.269104	0.548593		0.126263	0.0909091	0.782828
TCGA-A8-A09Q-01A	0.205509	0.2646	0.529891		0	0.244898	0.755102
TCGA-A8-A09R-01A	0.205264	0.218547	0.576189		0.0306122	0.408163	0.561224
TCGA-A8-A09T-01A	0.193047	0.271312	0.535641		0.0301508	0.0954774	0.874372
TCGA-A8-A09V-01A	0.163773	0.196995	0.639232		0	0.275	0.725
TCGA-A8-A09W-01A	0.204685	0.267359	0.527956		0	0.260204	0.739796
TCGA-A8-A09X-01A	0.251251	0.307784	0.440964		0	0.137056	0.862944
TCGA-A8-A09Z-01A	0.22547	0.309347	0.465183		0	0.166667	0.833333
TCGA-A8-A0A1-01A	0.216489	0.229899	0.553612		0.105263	0.5	0.394737
TCGA-A8-A0A2-01A	0.170003	0.237587	0.592409		0.0151515	0.227273	0.757576
TCGA-A8-A0A4-01A	0.209024	0.27962	0.511356		0	0.166667	0.833333
TCGA-A8-A0A6-01A	0.239332	0.233609	0.527059		0.0913706	0.22335	0.685279
TCGA-A8-A0A7-01A	0.293364	0.270137	0.436499		0	0.132653	0.867347
TCGA-A8-A0A9-01A	0.187838	0.285052	0.52711		0	0.15	0.85
TCGA-A8-A0AB-01A	0.175424	0.238406	0.58617		0.0789474	0.5	0.421053
TCGA-A8-A0AD-01A	0.18753	0.213726	0.598744		0.0102041	0.362245	0.627551
TCGA-AC-A23C-01A	0.208677	0.199035	0.592289		0	0.315789	0.684211
TCGA-AC-A23E-01A	0.221721	0.213118	0.565161		0	0.545455	0.454545
TCGA-AC-A23G-01A	0.276142	0.277529	0.446329		0.1	0.4	0.5
TCGA-AC-A23H-01A	0.215936	0.243124	0.540939		0	0.25	0.75
TCGA-AC-A2B8-01A	0.220375	0.223602	0.556024		0.010101	0.434343	0.555556
TCGA-AC-A2BK-01A	0.289283	0.276673	0.434044		0	0	1
TCGA-AC-A2BM-01A	0.171116	0.249227	0.579657		0	0.157895	0.842105
TCGA-AC-A2FB-01A	0.224687	0.249876	0.525438		0	0.15	0.85
TCGA-AC-A2FE-01A	0.23451	0.288482	0.477009		0.4	0.25	0.35
TCGA-AC-A2FF-01A	0.240306	0.233138	0.526556		0.03	0.37	0.6
TCGA-AC-A2FG-01A	0.201914	0.264333	0.533752		0.1	0.72	0.18
TCGA-AC-A2FK-01A	0.238287	0.229312	0.532401		0.07	0.68	0.25
TCGA-AC-A2FM-01A	0.148072	0.322063	0.529865		0.343434	0.0505051	0.606061
TCGA-AC-A2FO-01A	0.217403	0.255804	0.526793		0.30303	0.191919	0.505051
TCGA-AC-A2QH-01A	0.301799	0.265181	0.43302		0	0.3	0.7
TCGA-AC-A2QI-01A	0.218458	0.287368	0.494174		0.1	0.6	0.3
TCGA-AC-A2QJ-01A	0.370162	0.453769	0.176069		0	0.1	0.9
TCGA-AC-A3BB-01A	0.24719	0.333892	0.418918		0.1	0	0.9
TCGA-AC-A3EH-01A	0.210871	0.32231	0.466819		0	0.4	0.6
TCGA-AC-A3HN-01A	0.237663	0.258574	0.503763		0	0	1
TCGA-AC-A3OD-01A	0.223757	0.281768	0.494475		0	0	1
TCGA-AC-A3QP-01A	0.221105	0.433968	0.344926		0.5	0	0.5
TCGA-AC-A3QQ-01A	0.181025	0.515351	0.303623		0.3	0	0.7
TCGA-AC-A3TM-01A	0.196804	0.520768	0.282428		0.010101	0.333333	0.656566
TCGA-AC-A3TN-01A	0.161711	0.427332	0.410957		0.0808081	0.616162	0.30303
TCGA-AC-A3W5-01A	0.281181	0.299306	0.419513		0.1	0	0.9
TCGA-AC-A3W6-01A	0.26043	0.316341	0.423229		0	0.05	0.95
TCGA-AC-A3W7-01A	0.214632	0.310071	0.475296		0.05	0	0.95
TCGA-AC-A3YI-01A	0.2653	0.284062	0.450638		0.05	0.15	0.8
TCGA-AC-A3YJ-01A	0.177006	0.406303	0.416691		0.01	0.19	0.8
TCGA-AC-A4ZE-01A	0.15928	0.321825	0.518894		0	0.2	0.8
TCGA-AC-A5EH-01A	0.247494	0.312412	0.440094		0	0	1
TCGA-AC-A5XS-01A	0.239225	0.364529	0.396246		0.1	0	0.9
TCGA-AC-A5XU-01A	0.20873	0.345655	0.445614		0	0.2	0.8
TCGA-AC-A62V-01A	0.180181	0.503966	0.315853		0	0.222222	0.777778
TCGA-AC-A62X-01A	0.325982	0.341539	0.33248		0	0.2	0.8
TCGA-AC-A62Y-01A	0.214122	0.304513	0.481365		0	0.3	0.7
TCGA-AC-A6IV-01A	0.249391	0.275419	0.47519		0.05	0	0.95
TCGA-AC-A6IW-01A	0.333667	0.390988	0.275346		0	0	1
TCGA-AC-A6IX-01A	0.22739	0.27103	0.501581		0	0	1
TCGA-AC-A6NO-01A	0.18307	0.341035	0.475895		0.122449	0.163265	0.714286
TCGA-AC-A7VB-01A	0.16202	0.348509	0.489472		0.0408163	0.0408163	0.918367
TCGA-AC-A7VC-01A	0.331991	0.342423	0.325586		0.222222	0.111111	0.666667
TCGA-AC-A8OP-01A	0.178654	0.292352	0.528994		0.05	0.73	0.22
TCGA-AC-A8OQ-01A	0.327962	0.310372	0.361666		0.020202	0.525253	0.454545
TCGA-AC-A8OR-01A	0.184885	0.368077	0.447038		0	0.05	0.95
TCGA-AC-A8OS-01A	0.221912	0.275398	0.50269		0.01	0.85	0.14
TCGA-AN-A03X-01A	0.232235	0.264717	0.503049		0	0.191919	0.808081
TCGA-AN-A03Y-01A	0.189152	0.347182	0.463666		0.00507614	0.228426	0.766497
TCGA-AN-A041-01A	0.186089	0.20773	0.606181		0	0.464286	0.535714
TCGA-AN-A046-01A	0.205747	0.320269	0.473984		0	0.0858586	0.914141
TCGA-AN-A049-01A	0.202379	0.290568	0.507053		0	0.285714	0.714286
TCGA-AN-A04A-01A	0.224927	0.27083	0.504243		0.0777202	0.202073	0.720207
TCGA-AN-A04C-01A	0.239865	0.387268	0.372867		0	0.260204	0.739796
TCGA-AN-A04D-01A	0.288618	0.325121	0.386261		0	0.130952	0.869048
TCGA-AN-A0AJ-01A	0.259603	0.289494	0.450902		0.0102564	0.14359	0.846154
TCGA-AN-A0AK-01A	0.203975	0.323119	0.472906		0	0.228571	0.771429
TCGA-AN-A0AL-01A	0.33007	0.271412	0.398518		0	0.135135	0.864865
TCGA-AN-A0AM-01A	0.248265	0.328306	0.423429		0	0.142857	0.857143
TCGA-AN-A0AR-01A	0.281998	0.398566	0.319436		0.0360825	0.113402	0.850515
TCGA-AN-A0AS-01A	0.243144	0.279578	0.477278		0.0154639	0.28866	0.695876
TCGA-AN-A0AT-01A	0.304396	0.306427	0.389177		0.00617284	0.197531	0.796296
TCGA-AN-A0FD-01A	0.221422	0.31954	0.459038		0	0.15	0.85
TCGA-AN-A0FF-01A	0.194824	0.277292	0.527884		0	0.145729	0.854271
TCGA-AN-A0FJ-01A	0.327596	0.272828	0.399576		0	0.206349	0.793651
TCGA-AN-A0FK-01A	0.185122	0.285555	0.529323		0	0.15	0.85
TCGA-AN-A0FL-01A	0.277961	0.379274	0.342765		0.015544	0.170984	0.813472
TCGA-AN-A0FN-01A	0.276281	0.216728	0.506991		0.005	0.255	0.74
TCGA-AN-A0FS-01A	0.196527	0.263027	0.540446		0.325	0.075	0.6
TCGA-AN-A0FT-01A	0.207256	0.390812	0.401932		0	0.225	0.775
TCGA-AN-A0FV-01A	0.220452	0.272341	0.507206		0	0.45	0.55
TCGA-AN-A0FW-01A	0.179178	0.312578	0.508244		0.01	0.065	0.925
TCGA-AN-A0FX-01A	0.311284	0.280694	0.408022		0.131429	0.211429	0.657143
TCGA-AN-A0FY-01A	0.221204	0.280247	0.498549		0	0.05	0.95
TCGA-AN-A0FZ-01A	0.179774	0.288135	0.532091		0	0.025	0.975
TCGA-AN-A0G0-01A	0.297624	0.252864	0.449512		0	0.121827	0.878173
TCGA-AN-A0XL-01A	0.204492	0.241841	0.553667		0.296482	0.175879	0.527638
TCGA-AN-A0XN-01A	0.262523	0.196912	0.540565		0.15	0	0.85
TCGA-AN-A0XO-01A	0.200412	0.280699	0.518889		0.025	0.075	0.9
TCGA-AN-A0XP-01A	0.17952	0.23673	0.58375		0	0.525	0.475
TCGA-AN-A0XR-01A	0.186397	0.308665	0.504937		0	0.166667	0.833333
TCGA-AN-A0XS-01A	0.218291	0.273794	0.507915		0.020202	0.19697	0.782828
TCGA-AN-A0XT-01A	0.176642	0.277184	0.546174		0	0.191919	0.808081
TCGA-AN-A0XU-01A	0.334675	0.240156	0.425169		0	0.183673	0.816327
TCGA-AN-A0XV-01A	0.207481	0.24616	0.546359		0	0.25	0.75
TCGA-AN-A0XW-01A	0.263481	0.232202	0.504316		0	0.175	0.825
TCGA-AO-A03L-01A	0.206339	0.299756	0.493905		0.040404	0.10101	0.858586
TCGA-AO-A03M-01B	0.239587	0.292119	0.468295		0.010101	0.181818	0.808081
TCGA-AO-A03N-01B	0.233907	0.315858	0.450235		0	0.3	0.7
TCGA-AO-A03O-01A	0.224278	0.258895	0.516827		0	0.230769	0.769231
TCGA-AO-A03P-01A	0.175727	0.32382	0.500453		0	0.285714	0.714286
TCGA-AO-A03R-01A	0.20918	0.402196	0.388623		0	0.397959	0.602041
TCGA-AO-A03T-01A	0.211968	0.4066	0.381433		0.251256	0.0954774	0.653266
TCGA-AO-A03U-01B	0.343431	0.221164	0.435404		0.045	0.255	0.7
TCGA-AO-A03V-01A	0.184343	0.282833	0.532824		0.328283	0.242424	0.429293
TCGA-AO-A0J2-01A	0.295687	0.328786	0.375527		0	0.125	0.875
TCGA-AO-A0J3-01A	0.157634	0.316927	0.525439		0.015	0.21	0.775
TCGA-AO-A0J4-01A	0.341989	0.249402	0.408609		0.0251256	0.271357	0.703518
TCGA-AO-A0J5-01A	0.2108	0.226275	0.562925		0.00505051	0.161616	0.833333
TCGA-AO-A0J6-01A	0.331327	0.306009	0.362664		0	0.05	0.95
TCGA-AO-A0J7-01A	0.160187	0.333143	0.50667		0.015	0.21	0.775
TCGA-AO-A0J8-01A	0.210781	0.270739	0.51848		0.0101523	0.177665	0.812183
TCGA-AO-A0J9-01A	0.26788	0.361381	0.37074		0	0.15	0.85
TCGA-AO-A0JA-01A	0.213657	0.224484	0.561859		0.04	0.16	0.8
TCGA-AO-A0JB-01A	0.202639	0.521696	0.275664		0.0153846	0.215385	0.769231
TCGA-AO-A0JC-01A	0.3122	0.284848	0.402952		0	0.1	0.9
TCGA-AO-A0JD-01A	0.213557	0.280658	0.505785		0.03	0.17	0.8
TCGA-AO-A0JE-01A	0.272213	0.247673	0.480114		0.015	0.135	0.85
TCGA-AO-A0JF-01A	0.22259	0.212656	0.564754		0.01	0.19	0.8
TCGA-AO-A0JG-01A	0.190794	0.232653	0.576553		0.03	0.245	0.725
TCGA-AO-A0JI-01A	0.136666	0.253941	0.609392		0	0.55	0.45
TCGA-AO-A0JJ-01A	0.229142	0.265162	0.505697		0	0.2	0.8
TCGA-AO-A0JL-01A	0.276394	0.410425	0.31318		0	0.0833333	0.916667
TCGA-AO-A0JM-01A	0.228672	0.274057	0.497271		0	0.075	0.925
TCGA-AO-A124-01A	0.336829	0.263615	0.399556		0	0.263959	0.736041
TCGA-AO-A125-01A	0.150977	0.358927	0.490096		0	0.04	0.96
TCGA-AO-A126-01A	0.218218	0.377201	0.404581		0	0.371859	0.628141
TCGA-AO-A128-01A	0.349067	0.247919	0.403015		0	0.0740741	0.925926
TCGA-AO-A129-01A	0.337053	0.347471	0.315476		0	0	1
TCGA-AO-A12A-01A	0.21337	0.276476	0.510154		0.05	0.05	0.9
TCGA-AO-A12B-01A	0.157007	0.354446	0.488547		0	0	1
TCGA-AO-A12C-01A	0.190449	0.261142	0.548409		0.045	0.355	0.6
TCGA-AO-A12D-01A	0.276095	0.248123	0.475782		0	0.166667	0.833333
TCGA-AO-A12E-01A	0.195652	0.277431	0.526917		0.025	0.3	0.675
TCGA-AO-A12F-01A	0.307431	0.32015	0.37242		0	0.158163	0.841837
TCGA-AO-A12G-01A	0.214918	0.315913	0.46917		0.0100503	0.18593	0.80402
TCGA-AO-A12H-01A	0.148049	0.285462	0.566489		0.05	0	0.95
TCGA-AO-A1KO-01A	0.257787	0.21797	0.524244		0.1	0.2	0.7
TCGA-AO-A1KP-01A	0.170427	0.260618	0.568955		0	0.3	0.7
TCGA-AO-A1KQ-01A	0.208928	0.381034	0.410038		0	0.2	0.8
TCGA-AO-A1KR-01A	0.270166	0.490342	0.239492		0.05	0.2	0.75
TCGA-AO-A1KS-01A	0.184229	0.162848	0.652923		0	0.2	0.8
TCGA-AO-A1KT-01A	0.221529	0.302641	0.475831		0	0.4	0.6
TCGA-AQ-A04H-01B	0.170659	0.243225	0.586116		0.010101	0.515152	0.474747
TCGA-AQ-A04J-01A	0.329915	0.249135	0.42095		0.1	0.261111	0.638889
TCGA-AQ-A04L-01B	0.239183	0.325565	0.435252		0	0.401015	0.598985
TCGA-AQ-A0Y5-01A	0.215342	0.230092	0.554566		0.010101	0.777778	0.212121
TCGA-AQ-A1H2-01A	0.162096	0.316025	0.521878		0	0.333333	0.666667
TCGA-AQ-A1H3-01A	0.199404	0.224815	0.575781		0	0.1	0.9
TCGA-AQ-A54N-01A	0.276613	0.468995	0.254392		0	0.010101	0.989899
TCGA-AQ-A54O-01A	0.170125	0.465035	0.36484		0	0.2	0.8
TCGA-AQ-A7U7-01A	0.287562	0.251017	0.461421		0	0.4	0.6
TCGA-AR-A0TP-01A	0.325897	0.26074	0.413363		0	0.105263	0.894737
TCGA-AR-A0TQ-01A	0.198244	0.296926	0.50483		0.05	0.3	0.65
TCGA-AR-A0TR-01A	0.133709	0.248991	0.6173		0	0.1	0.9
TCGA-AR-A0TS-01A	0.322779	0.222484	0.454737		0	0.35	0.65
TCGA-AR-A0TT-01A	0.277324	0.242777	0.479899		0	0.183673	0.816327
TCGA-AR-A0TU-01A	0.322243	0.332131	0.345626		0.116279	0.0116279	0.872093
TCGA-AR-A0TV-01A	0.207564	0.288722	0.503714		0	0.111675	0.888325
TCGA-AR-A0TW-01A	0.206319	0.288999	0.504682		0	0.0909091	0.909091
TCGA-AR-A0TX-01A	0.243832	0.250844	0.505324		0	0.189944	0.810056
TCGA-AR-A0TY-01A	0.199563	0.325098	0.475339		0.0653266	0.557789	0.376884
TCGA-AR-A0TZ-01A	0.163336	0.230593	0.606071		0	0.4	0.6
TCGA-AR-A0U0-01A	0.352677	0.265974	0.381349		0.0103627	0.108808	0.880829
TCGA-AR-A0U2-01A	0.19643	0.21403	0.58954		0	0.15	0.85
TCGA-AR-A0U3-01A	0.183777	0.242739	0.573484		0.0351759	0.145729	0.819095
TCGA-AR-A0U4-01A	0.3462	0.245227	0.408573		0	0.03125	0.96875
TCGA-AR-A1AH-01A	0.291507	0.276906	0.431587		0	0	1
TCGA-AR-A1AI-01A	0.34631	0.228229	0.425461		0	0	1
TCGA-AR-A1AJ-01A	0.346315	0.222456	0.431229		0	0.2	0.8
TCGA-AR-A1AK-01A	0.221577	0.271435	0.506988		0.05	0.3	0.65
TCGA-AR-A1AL-01A	0.210814	0.210443	0.578743		0.05	0.1	0.85
TCGA-AR-A1AM-01A	0.206766	0.312235	0.480999		0	0.4	0.6
TCGA-AR-A1AN-01A	0.214605	0.25672	0.528675		0	0.25	0.75
TCGA-AR-A1AO-01A	0.324644	0.248785	0.426571		0.0816327	0.102041	0.816327
TCGA-AR-A1AP-01A	0.209056	0.296008	0.494936		0.05	0	0.95
TCGA-AR-A1AQ-01A	0.360736	0.294667	0.344596		0	0	1
TCGA-AR-A1AR-01A	0.308207	0.201629	0.490164		0	0.2	0.8
TCGA-AR-A1AS-01A	0.205756	0.297731	0.496513		0	0	1
TCGA-AR-A1AT-01A	0.228155	0.289661	0.482184		0	0.176471	0.823529
TCGA-AR-A1AU-01A	0.208746	0.272137	0.519117		0	0.2	0.8
TCGA-AR-A1AV-01A	0.171136	0.224058	0.604806		0	0.333333	0.666667
TCGA-AR-A1AW-01A	0.312785	0.215663	0.471552		0	0.263158	0.736842
TCGA-AR-A1AX-01A	0.238299	0.237674	0.524027		0	0.3	0.7
TCGA-AR-A1AY-01A	0.327516	0.22561	0.446874		0	0.2	0.8
TCGA-AR-A24H-01A	0.201197	0.232517	0.566285		0	0.0816327	0.918367
TCGA-AR-A24K-01A	0.172193	0.253392	0.574415		0	0.25	0.75
TCGA-AR-A24L-01A	0.187814	0.187142	0.625044		0	0.2	0.8
TCGA-AR-A24M-01A	0.184134	0.1856	0.630266		0.02	0.23	0.75
TCGA-AR-A24N-01A	0.194161	0.220961	0.584878		0	0.141414	0.858586
TCGA-AR-A24O-01A	0.22591	0.202357	0.571733		0.03	0.17	0.8
TCGA-AR-A24P-01A	0.195707	0.21109	0.593203		0.02	0.18	0.8
TCGA-AR-A24Q-01A	0.323029	0.222678	0.454293		0.02	0.23	0.75
TCGA-AR-A24R-01A	0.179295	0.243345	0.57736		0	0.1	0.9
TCGA-AR-A24S-01A	0.247126	0.205461	0.547413		0	0.4	0.6
TCGA-AR-A24T-01A	0.213594	0.203194	0.583211		0.07	0.23	0.7
TCGA-AR-A24U-01A	0.273921	0.211135	0.514944		0	0.75	0.25
TCGA-AR-A24V-01A	0.217674	0.20909	0.573236		0	0.35	0.65
TCGA-AR-A24W-01A	0.213507	0.220102	0.56639		0.20202	0.292929	0.505051
TCGA-AR-A24X-01A	0.194891	0.233128	0.571981		0.01	0.34	0.65
TCGA-AR-A24Z-01A	0.200104	0.214413	0.585483		0	0.263158	0.736842
TCGA-AR-A250-01A	0.220199	0.215503	0.564299		0	0.285714	0.714286
TCGA-AR-A251-01A	0.298676	0.195417	0.505907		0	0.393939	0.606061
TCGA-AR-A252-01A	0.233967	0.186454	0.579579		0.03	0.22	0.75
TCGA-AR-A254-01A	0.247259	0.228795	0.523946		0	0.05	0.95
TCGA-AR-A255-01A	0.213535	0.215408	0.571057		0.05	0	0.95
TCGA-AR-A256-01A	0.319509	0.234198	0.446293		0	0.05	0.95
TCGA-AR-A2LE-01A	0.172524	0.281806	0.54567		0	0.35	0.65
TCGA-AR-A2LH-01A	0.292786	0.299128	0.408086		0.03	0.47	0.5
TCGA-AR-A2LJ-01A	0.239064	0.437149	0.323788		0.1	0.5	0.4
TCGA-AR-A2LK-01A	0.178455	0.240726	0.580819		0	0.55	0.45
TCGA-AR-A2LL-01A	0.187743	0.290199	0.522058		0	0.438776	0.561224
TCGA-AR-A2LM-01A	0.203918	0.205438	0.590644		0.08	0.32	0.6
TCGA-AR-A2LN-01A	0.228348	0.233589	0.538062		0.01	0.59	0.4
TCGA-AR-A2LO-01A	0.225669	0.281029	0.493302		0	0.5	0.5
TCGA-AR-A2LQ-01A	0.274406	0.201953	0.523641		0.1	0.5	0.4
TCGA-AR-A2LR-01A	0.295457	0.263453	0.441091		0	0.7	0.3
TCGA-AR-A5QM-01A	0.219211	0.31326	0.467529		0	0.222222	0.777778
TCGA-AR-A5QN-01A	0.213117	0.286809	0.500074		0	0.368421	0.631579
TCGA-AR-A5QP-01A	0.222458	0.323923	0.453619		0	0.2	0.8
TCGA-AR-A5QQ-01A	0.391911	0.325394	0.282695		0	0.0526316	0.947368
TCGA-B6-A0I1-01A	0.29119	0.396403	0.312407		0	0.193548	0.806452
TCGA-B6-A0I2-01A	0.349926	0.361355	0.288719		0	0.125	0.875
TCGA-B6-A0I5-01A	0.203045	0.448241	0.348714		0.015	0.16	0.825
TCGA-B6-A0I6-01A	0.303647	0.282917	0.413436		0.01	0.165	0.825
TCGA-B6-A0I8-01A	0.167322	0.260164	0.572513		0.005	0.095	0.9
TCGA-B6-A0I9-01A	0.20425	0.285733	0.510017		0	0.141414	0.858586
TCGA-B6-A0IA-01A	0.163427	0.382189	0.454384		0	0.145729	0.854271
TCGA-B6-A0IB-01A	0.178365	0.359703	0.461932		0	0.15	0.85
TCGA-B6-A0IC-01A	0.139053	0.270486	0.59046		0	0.1	0.9
TCGA-B6-A0IE-01A	0.215739	0.407213	0.377047		0	0.234694	0.765306
TCGA-B6-A0IG-01A	0.208575	0.356876	0.434549		0.0351759	0.211055	0.753769
TCGA-B6-A0IH-01A	0.233646	0.25063	0.515724		0.03	0.47	0.5
TCGA-B6-A0IJ-01A	0.354423	0.317811	0.327766		0	0.035533	0.964467
TCGA-B6-A0IK-01A	0.248279	0.297331	0.45439		0.0203046	0.269036	0.71066
TCGA-B6-A0IM-01A	0.173757	0.229271	0.596971		0.01	0.19	0.8
TCGA-B6-A0IN-01A	0.223488	0.365586	0.410926		0	0.1	0.9
TCGA-B6-A0IO-01A	0.1938	0.323018	0.483182		0	0.149485	0.850515
TCGA-B6-A0IP-01A	0.18621	0.29492	0.51887		0	0.191919	0.808081
TCGA-B6-A0IQ-01A	0.307656	0.355407	0.336938		0	0.175	0.825
TCGA-B6-A0RE-01A	0.328278	0.308191	0.363531		0	0.2	0.8
TCGA-B6-A0RG-01A	0.178861	0.319193	0.501945		0	0.368421	0.631579
TCGA-B6-A0RH-01A	0.256126	0.362796	0.381078		0	0.65	0.35
TCGA-B6-A0RI-01A	0.207211	0.25044	0.542348		0	0.25	0.75
TCGA-B6-A0RL-01A	0.155276	0.33541	0.509314		0	0.217172	0.782828
TCGA-B6-A0RM-01A	0.163261	0.296136	0.540603		0	0.215	0.785
TCGA-B6-A0RN-01A	0.194366	0.282131	0.523503		0	0.24	0.76
TCGA-B6-A0RO-01A	0.16838	0.294255	0.537365		0	0.384615	0.615385
TCGA-B6-A0RP-01A	0.188077	0.241195	0.570727		0	0.336683	0.663317
TCGA-B6-A0RQ-01A	0.22837	0.304992	0.466638		0.08	0.545	0.375
TCGA-B6-A0RS-01A	0.273756	0.317519	0.408726		0	0.153846	0.846154
TCGA-B6-A0RT-01A	0.328975	0.26907	0.401955		0	0.371859	0.628141
TCGA-B6-A0RU-01A	0.304347	0.281275	0.414378		0.25	0.025	0.725
TCGA-B6-A0RV-01A	0.198487	0.289346	0.512167		0.05	0.175	0.775
TCGA-B6-A0WS-01A	0.209151	0.253037	0.537812		0	0.421053	0.578947
TCGA-B6-A0WT-01A	0.195392	0.205339	0.599269		0	0.3	0.7
TCGA-B6-A0WV-01A	0.170423	0.259009	0.570569		0	0.225	0.775
TCGA-B6-A0WW-01A	0.194257	0.26769	0.538053		0.02	0.205	0.775
TCGA-B6-A0WX-01A	0.307435	0.283023	0.409542		0	0.25	0.75
TCGA-B6-A0WY-01A	0.242263	0.309368	0.448369		0.100503	0.19598	0.703518
TCGA-B6-A0WZ-01A	0.199601	0.342538	0.457861		0	0.225	0.775
TCGA-B6-A0X0-01A	0.18053	0.355941	0.463529		0.05	0.35	0.6
TCGA-B6-A0X1-01A	0.308046	0.26129	0.430665		0.0277778	0.0277778	0.944444
TCGA-B6-A0X4-01A	0.151953	0.268294	0.579753		0	0.175	0.825
TCGA-B6-A0X5-01A	0.196119	0.275371	0.52851		0	0.2	0.8
TCGA-B6-A0X7-01A	0.205798	0.277446	0.516756		0.01	0.09	0.9
TCGA-B6-A1KC-01B	0.153937	0.219756	0.626307		0	0	1
TCGA-B6-A1KF-01A	0.313608	0.272304	0.414088		0	0	1
TCGA-B6-A1KI-01A	0.173258	0.248311	0.578431		0	0.183673	0.816327
TCGA-B6-A1KN-01A	0.20364	0.239845	0.556515		0.1	0.4	0.5
TCGA-B6-A2IU-01A	0.155568	0.301757	0.542675		0	0.4	0.6
TCGA-B6-A3ZX-01A	0.313	0.314798	0.372201		0	0	1
TCGA-B6-A400-01A	0.333248	0.329845	0.336906		0	0.1	0.9
TCGA-B6-A401-01A	0.231199	0.371179	0.397622		0.08	0.02	0.9
TCGA-B6-A402-01A	0.319382	0.33359	0.347028		0	0	1
TCGA-B6-A408-01A	0.209855	0.351944	0.438202		0.010101	0.232323	0.757576
TCGA-B6-A409-01A	0.305968	0.407313	0.286718		0	0.25	0.75
TCGA-B6-A40B-01A	0.222413	0.367825	0.409762		0	0.25	0.75
TCGA-B6-A40C-01A	0.219375	0.352477	0.428148		0	0.2	0.8
TCGA-BH-A0AU-01A	0.191376	0.240173	0.568451		0.252525	0.0505051	0.69697
TCGA-BH-A0AV-01A	0.332873	0.207555	0.459572		0.0432432	0.362162	0.594595
TCGA-BH-A0AW-01A	0.255075	0.350113	0.394812		0.0909091	0.0757576	0.833333
TCGA-BH-A0AY-01A	0.246913	0.297863	0.455224		0	0.10101	0.89899
TCGA-BH-A0AZ-01A	0.240319	0.228568	0.531113		0.0505051	0.191919	0.757576
TCGA-BH-A0B0-01A	0.260529	0.266667	0.472804		0.222222	0.0505051	0.727273
TCGA-BH-A0B1-01A	0.197692	0.244525	0.557782		0.813131	0.010101	0.176768
TCGA-BH-A0B3-01A	0.357875	0.27518	0.366945		0	0.168421	0.831579
TCGA-BH-A0B4-01A	0.224632	0.325623	0.449745		0.10101	0.0757576	0.823232
TCGA-BH-A0B5-01A	0.210903	0.244589	0.544508		0.181818	0.237374	0.580808
TCGA-BH-A0B6-01A	0.288431	0.319636	0.391933		0.292929	0.10101	0.606061
TCGA-BH-A0B7-01A	0.25913	0.24429	0.49658		0.178571	0.107143	0.714286
TCGA-BH-A0B8-01A	0.166117	0.291614	0.542269		0.227273	0.116162	0.656566
TCGA-BH-A0B9-01A	0.30954	0.363641	0.326819		0.0526316	0.0526316	0.894737
TCGA-BH-A0BA-01A	0.192973	0.24917	0.557857		0.348485	0.0505051	0.60101
TCGA-BH-A0BC-01A	0.232745	0.298382	0.468873		0.0505051	0.222222	0.727273
TCGA-BH-A0BD-01A	0.233603	0.271046	0.495351		0.0858586	0.156566	0.757576
TCGA-BH-A0BF-01A	0.289454	0.229452	0.481094		0.0858586	0.0858586	0.828283
TCGA-BH-A0BG-01A	0.334535	0.274206	0.391259		0.100503	0.0954774	0.80402
TCGA-BH-A0BJ-01A	0.206842	0.266185	0.526973		0.0757576	0.141414	0.782828
TCGA-BH-A0BL-01A	0.326796	0.210582	0.462622		0.0310881	0.336788	0.632124
TCGA-BH-A0BM-01A	0.211846	0.313282	0.474872		0.0505051	0.0505051	0.89899
TCGA-BH-A0BO-01A	0.249293	0.222899	0.527808		0.43299	0.412371	0.154639
TCGA-BH-A0BP-01A	0.222593	0.268833	0.508574		0.59596	0.0505051	0.353535
TCGA-BH-A0BQ-01A	0.233367	0.307109	0.459524		0.212435	0.284974	0.502591
TCGA-BH-A0BR-01A	0.258101	0.256044	0.485855		0	0.191919	0.808081
TCGA-BH-A0BS-01A	0.169591	0.245811	0.584599		0.272727	0.0454545	0.681818
TCGA-BH-A0BT-01A	0.210402	0.361376	0.428222		0.0151515	0.186869	0.79798
TCGA-BH-A0BV-01A	0.199512	0.245611	0.554877		0.0808081	0.116162	0.80303
TCGA-BH-A0BW-01A	0.323798	0.185469	0.490733		0.107527	0.16129	0.731183
TCGA-BH-A0BZ-01A	0.250127	0.317558	0.432315		0	0.441624	0.558376
TCGA-BH-A0C0-01A	0.25519	0.30581	0.439		0.00518135	0.0984456	0.896373
TCGA-BH-A0C1-01B	0.225709	0.226781	0.547511		0.05	0.275	0.675
TCGA-BH-A0C3-01A	0.219172	0.237388	0.543441		0.408163	0.336735	0.255102
TCGA-BH-A0C7-01B	0.197965	0.234302	0.567733		0.01	0.04	0.95
TCGA-BH-A0DD-01A	0.186073	0.244726	0.569202		0.164835	0.258242	0.576923
TCGA-BH-A0DE-01A	0.213825	0.257197	0.528978		0.0862944	0.532995	0.380711
TCGA-BH-A0DG-01A	0.232429	0.262799	0.504772		0.0609137	0.167513	0.771574
TCGA-BH-A0DH-01A	0.1758	0.304336	0.519865		0	0.336735	0.663265
TCGA-BH-A0DI-01A	0.258232	0.241557	0.50021		0.116162	0.378788	0.505051
TCGA-BH-A0DK-01A	0.247026	0.293108	0.459866		0.0663265	0.204082	0.729592
TCGA-BH-A0DL-01A	0.346509	0.256995	0.396497		0	0.244898	0.755102
TCGA-BH-A0DO-01B	0.197887	0.258021	0.544092		0.2	0.175	0.625
TCGA-BH-A0DP-01A	0.218754	0.268988	0.512258		0.0612245	0.168367	0.770408
TCGA-BH-A0DQ-01A	0.225705	0.26776	0.506535		0.0406091	0.228426	0.730964
TCGA-BH-A0DS-01A	0.215893	0.311736	0.472371		0	0.775	0.225
TCGA-BH-A0DT-01A	0.210822	0.258512	0.530665		0.0673575	0.362694	0.569948
TCGA-BH-A0DV-01A	0.260509	0.240478	0.499013		0.102041	0.459184	0.438776
TCGA-BH-A0DX-01A	0.251245	0.251124	0.497632		0.4	0.3	0.3
TCGA-BH-A0DZ-01A	0.256367	0.277992	0.465642		0.232323	0.0252525	0.742424
TCGA-BH-A0E0-01A	0.266701	0.35983	0.373469		0	0	1
TCGA-BH-A0E1-01A	0.18922	0.285483	0.525297		0.227273	0.0909091	0.681818
TCGA-BH-A0E2-01A	0.209939	0.302125	0.487936		0	0.0609137	0.939086
TCGA-BH-A0E6-01A	0.305596	0.42744	0.266964		0	0.040404	0.959596
TCGA-BH-A0E7-01A	0.163315	0.223321	0.613364		0	0.217172	0.782828
TCGA-BH-A0E9-01B	0.207247	0.243593	0.54916		0.41206	0.18593	0.40201
TCGA-BH-A0EA-01A	0.218768	0.263626	0.517606		0.207254	0.300518	0.492228
TCGA-BH-A0EB-01A	0.218097	0.254519	0.527384		0.0102041	0.122449	0.867347
TCGA-BH-A0EE-01A	0.286575	0.328836	0.384589		0	0.222222	0.777778
TCGA-BH-A0EI-01A	0.192507	0.226698	0.580795		0.0510204	0.591837	0.357143
TCGA-BH-A0GY-01A	0.241766	0.275198	0.483035		0.005	0.195	0.8
TCGA-BH-A0GZ-01A	0.206713	0.33511	0.458177		0	0.05	0.95
TCGA-BH-A0H0-01A	0.164542	0.275185	0.560273		0	0.15	0.85
TCGA-BH-A0H3-01A	0.213809	0.21534	0.570851		0.226131	0.201005	0.572864
TCGA-BH-A0H5-01A	0.286795	0.269488	0.443716		0.173913	0.236025	0.590062
TCGA-BH-A0H6-01A	0.197403	0.269242	0.533354		0.425	0.2	0.375
TCGA-BH-A0H7-01A	0.222164	0.265995	0.511841		0.346734	0.351759	0.301508
TCGA-BH-A0H9-01A	0.190086	0.296555	0.513359		0.137755	0.454082	0.408163
TCGA-BH-A0HA-01A	0.218858	0.3124	0.468742		0.0777202	0.378238	0.544041
TCGA-BH-A0HB-01A	0.212195	0.352916	0.434889		0.177665	0.314721	0.507614
TCGA-BH-A0HF-01A	0.241721	0.279498	0.478781		0.0255102	0.561224	0.413265
TCGA-BH-A0HI-01A	0.188601	0.27664	0.534759		0	0.15	0.85
TCGA-BH-A0HK-01A	0.215818	0.305812	0.47837		0	0	1
TCGA-BH-A0HL-01A	0.150888	0.301934	0.547178		0	0.225	0.775
TCGA-BH-A0HN-01A	0.139982	0.38849	0.471529		0	0.05	0.95
TCGA-BH-A0HO-01A	0.175281	0.263325	0.561394		0	0.075	0.925
TCGA-BH-A0HP-01A	0.210511	0.282601	0.506888		0.0252525	0.191919	0.782828
TCGA-BH-A0HQ-01A	0.200794	0.284145	0.515061		0.015	0.11	0.875
TCGA-BH-A0HU-01A	0.210911	0.367415	0.421674		0	0.179487	0.820513
TCGA-BH-A0HW-01A	0.140824	0.316584	0.542592		0	0.0862944	0.913706
TCGA-BH-A0HX-01A	0.195768	0.282087	0.522146		0	0.3	0.7
TCGA-BH-A0HY-01A	0.209321	0.296259	0.49442		0	0.141414	0.858586
TCGA-BH-A0RX-01A	0.334921	0.348028	0.317051		0.0110497	0.21547	0.773481
TCGA-BH-A0W3-01A	0.148763	0.260099	0.591138		0	0.3	0.7
TCGA-BH-A0W4-01A	0.197989	0.247314	0.554697		0	0.25	0.75
TCGA-BH-A0W5-01A	0.224693	0.261126	0.514182		0.1	0.2	0.7
TCGA-BH-A0W7-01A	0.242901	0.309618	0.447481		0.0201005	0.125628	0.854271
TCGA-BH-A0WA-01A	0.333387	0.230783	0.43583		0	0.197861	0.802139
TCGA-BH-A18F-01A	0.228431	0.255893	0.515676		0.030303	0.414141	0.555556
TCGA-BH-A18G-01A	0.293502	0.382322	0.324176		0	0.05	0.95
TCGA-BH-A18H-01A	0.209574	0.292995	0.497431		0.0555556	0.388889	0.555556
TCGA-BH-A18I-01A	0.218688	0.220805	0.560506		0	0.1	0.9
TCGA-BH-A18J-01A	0.226781	0.277875	0.495343		0	0.6	0.4
TCGA-BH-A18K-01A	0.220563	0.294275	0.485162		0.1	0.1	0.8
TCGA-BH-A18L-01A	0.165074	0.266435	0.568491		0	0.3	0.7
TCGA-BH-A18M-01A	0.215443	0.246334	0.538223		0.0505051	0.292929	0.656566
TCGA-BH-A18N-01A	0.158701	0.258557	0.582742		0.02	0.23	0.75
TCGA-BH-A18P-01A	0.20771	0.223243	0.569047		0.05	0.15	0.8
TCGA-BH-A18Q-01A	0.31402	0.249257	0.436723		0.05	0.15	0.8
TCGA-BH-A18R-01A	0.202976	0.262163	0.534861		0.020202	0.121212	0.858586
TCGA-BH-A18S-01A	0.153448	0.267531	0.579021		0	0.15	0.85
TCGA-BH-A18T-01A	0.322739	0.26323	0.41403		0	0.105263	0.894737
TCGA-BH-A18U-01A	0.211166	0.27065	0.518184		0	0.25	0.75
TCGA-BH-A18V-01A	0.349235	0.222767	0.427997		0	0.226804	0.773196
TCGA-BH-A1EN-01A	0.215576	0.266511	0.517913		0	0	1
TCGA-BH-A1EO-01A	0.23554	0.178021	0.58644		0	0	1
TCGA-BH-A1ES-01A	0.191821	0.250004	0.558175		0	0.347826	0.652174
TCGA-BH-A1ET-01A	0.168932	0.205241	0.625827		0	0	1
TCGA-BH-A1EU-01A	0.210143	0.181609	0.608248		0.05	0.1	0.85
TCGA-BH-A1EV-01A	0.204656	0.241509	0.553836		0	0.0526316	0.947368
TCGA-BH-A1EW-01A	0.206802	0.224333	0.568866		0	0.05	0.95
TCGA-BH-A1EX-01A	0.239273	0.205728	0.555		0	0.15	0.85
TCGA-BH-A1EY-01A	0.219625	0.23111	0.549265		0	0.1	0.9
TCGA-BH-A1F0-01A	0.34096	0.215843	0.443197		0	0.0510204	0.94898
TCGA-BH-A1F2-01A	0.220568	0.180864	0.598568		0.3	0.3	0.4
TCGA-BH-A1F5-01A	0.158106	0.179556	0.662338		0	0.5	0.5
TCGA-BH-A1F6-01A	0.324984	0.297204	0.377812		0.1	0.35	0.55
TCGA-BH-A1F8-01A	0.206599	0.195242	0.59816		0	0.1	0.9
TCGA-BH-A1FB-01A	0.237188	0.208582	0.55423		0.04	0.26	0.7
TCGA-BH-A1FC-01A	0.325036	0.288422	0.386541		0	0.1	0.9
TCGA-BH-A1FD-01A	0.21979	0.261511	0.518699		0	0.132653	0.867347
TCGA-BH-A1FE-01A	0.242374	0.190774	0.566852		0.0505051	0.242424	0.707071
TCGA-BH-A1FG-01A	0.162555	0.310892	0.526553		0	0.4	0.6
TCGA-BH-A1FH-01A	0.239682	0.185143	0.575174		0.05	0.1	0.85
TCGA-BH-A1FJ-01A	0.176382	0.239252	0.584366		0	0.6	0.4
TCGA-BH-A1FL-01A	0.174717	0.273716	0.551566		0	0.1	0.9
TCGA-BH-A1FM-01A	0.20459	0.174795	0.620615		0	0.183673	0.816327
TCGA-BH-A1FN-01A	0.271315	0.225311	0.503374		0	0	1
TCGA-BH-A1FR-01A	0.167598	0.266408	0.565994		0.01	0.14	0.85
TCGA-BH-A1FU-01A	0.268351	0.235009	0.496639		0.0306122	0.357143	0.612245
TCGA-BH-A201-01A	0.229907	0.220941	0.549152		0.05	0.3	0.65
TCGA-BH-A202-01A	0.248091	0.21695	0.534959		0	0.444444	0.555556
TCGA-BH-A203-01A	0.264552	0.255487	0.479961		0	0.2	0.8
TCGA-BH-A204-01A	0.162295	0.185466	0.652238		0.05	0.15	0.8
TCGA-BH-A208-01A	0.289246	0.190519	0.520235		0	0	1
TCGA-BH-A209-01A	0.283629	0.263432	0.452939		0	0.2	0.8
TCGA-BH-A28O-01A	0.251337	0.303234	0.445429		0.15	0.45	0.4
TCGA-BH-A28Q-01A	0.181351	0.244634	0.574014		0	0.2	0.8
TCGA-BH-A2L8-01A	0.251814	0.321395	0.426791		0	0.25	0.75
TCGA-BH-A42T-01A	0.212172	0.404909	0.382919		0	0.257732	0.742268
TCGA-BH-A42U-01A	0.276626	0.409229	0.314145		0	0.55	0.45
TCGA-BH-A42V-01A	0.204283	0.367855	0.427862		0	0.45	0.55
TCGA-BH-A5IZ-01A	0.336628	0.317298	0.346074		0	0	1
TCGA-BH-A5J0-01A	0.243913	0.394144	0.361943		0	0.25	0.75
TCGA-BH-A6R8-01A	0.179137	0.387267	0.433596		0.1	0.05	0.85
TCGA-BH-A6R9-01A	0.330247	0.219971	0.449782		0.105263	0.0526316	0.842105
TCGA-BH-A8FY-01A	0.158991	0.412879	0.42813		0	0.1	0.9
TCGA-BH-A8FZ-01A	0.258225	0.295915	0.44586		0.05	0.25	0.7
TCGA-BH-A8G0-01A	0.243837	0.284927	0.471236		0.1	0.3	0.6
TCGA-BH-AB28-01A	0.198267	0.309247	0.492486		0.05	0.2	0.75
TCGA-C8-A12K-01A	0.353112	0.28926	0.357628		0	0.0588235	0.941176
TCGA-C8-A12L-01A	0.2869	0.249388	0.463712		0	0.0909091	0.909091
TCGA-C8-A12M-01A	0.15644	0.23954	0.60402		0	0.05	0.95
TCGA-C8-A12N-01A	0.218319	0.290319	0.491362		0.025	0.05	0.925
TCGA-C8-A12O-01A	0.231792	0.222993	0.545214		0.025	0.15	0.825
TCGA-C8-A12P-01A	0.284975	0.258841	0.456185		0	0.217172	0.782828
TCGA-C8-A12Q-01A	0.234603	0.23146	0.533937		0.0102041	0.22449	0.765306
TCGA-C8-A12T-01A	0.235762	0.32532	0.438918		0	0.116162	0.883838
TCGA-C8-A12U-01A	0.209346	0.342286	0.448369		0.010101	0.207071	0.782828
TCGA-C8-A12V-01A	0.355728	0.265983	0.378289		0	0.19598	0.80402
TCGA-C8-A12W-01A	0.220863	0.27768	0.501457		0	0.183673	0.816327
TCGA-C8-A12X-01A	0.205445	0.34734	0.447215		0.01	0.24	0.75
TCGA-C8-A12Y-01A	0.210796	0.387366	0.401838		0	0.242424	0.757576
TCGA-C8-A12Z-01A	0.229736	0.236312	0.533951		0	0.411765	0.588235
TCGA-C8-A130-01A	0.260877	0.319412	0.419711		0	0.15	0.85
TCGA-C8-A131-01A	0.302469	0.328839	0.368692		0	0.25	0.75
TCGA-C8-A132-01A	0.232485	0.240167	0.527348		0.0204082	0.112245	0.867347
TCGA-C8-A133-01A	0.154278	0.33061	0.515112		0	0	1
TCGA-C8-A134-01A	0.336333	0.264107	0.399559		0.1	0.425	0.475
TCGA-C8-A135-01A	0.252397	0.310885	0.436718		0	0.210526	0.789474
TCGA-C8-A137-01A	0.238952	0.272854	0.488194		0.00502513	0.21608	0.778894
TCGA-C8-A138-01A	0.250547	0.341763	0.40769		0	0.275	0.725
TCGA-C8-A1HE-01A	0.161947	0.224612	0.613441		0.040404	0.10101	0.858586
TCGA-C8-A1HF-01A	0.269363	0.306655	0.423983		0	0	1
TCGA-C8-A1HG-01A	0.252706	0.303426	0.443868		0	0.040404	0.959596
TCGA-C8-A1HI-01A	0.184115	0.290775	0.52511		0	0.0909091	0.909091
TCGA-C8-A1HJ-01A	0.333185	0.272184	0.394632		0	0	1
TCGA-C8-A1HK-01A	0.219651	0.25091	0.529439		0	0.25	0.75
TCGA-C8-A1HL-01A	0.217274	0.30798	0.474746		0	0	1
TCGA-C8-A1HM-01A	0.256649	0.251293	0.492058		0	0.105263	0.894737
TCGA-C8-A1HN-01A	0.188555	0.265986	0.545459		0	0	1
TCGA-C8-A1HO-01A	0.179467	0.25899	0.561544		0	0.25	0.75
TCGA-C8-A26V-01A	0.229713	0.261445	0.508842		0	0.102041	0.897959
TCGA-C8-A26W-01A	0.228752	0.281522	0.489726		0	0.343434	0.656566
TCGA-C8-A26X-01A	0.331229	0.297485	0.371286		0	0.2	0.8
TCGA-C8-A26Y-01A	0.269952	0.280627	0.449422		0	0.352941	0.647059
TCGA-C8-A26Z-01A	0.162793	0.272836	0.56437		0	0.545455	0.454545
TCGA-C8-A273-01A	0.201285	0.325019	0.473696		0	0.210526	0.789474
TCGA-C8-A274-01A	0.195122	0.240933	0.563945		0	0.343434	0.656566
TCGA-C8-A275-01A	0.251313	0.263689	0.484998		0	0.329268	0.670732
TCGA-C8-A278-01A	0.288991	0.238472	0.472537		0	0.368421	0.631579
TCGA-C8-A27A-01A	0.216647	0.215743	0.56761		0	0.222222	0.777778
TCGA-C8-A27B-01A	0.350324	0.21598	0.433696		0	0.0526316	0.947368
TCGA-C8-A3M7-01A	0.23435	0.27921	0.48644		0	0	1
TCGA-C8-A3M8-01A	0.181759	0.289088	0.529154		0	0.2	0.8
TCGA-C8-A8HP-01A	0.272352	0.36449	0.363158		0	0.222222	0.777778
TCGA-C8-A8HQ-01A	0.248252	0.299469	0.452279		0	0.25	0.75
TCGA-C8-A8HR-01A	0.265943	0.296349	0.437709		0	0.111111	0.888889
TCGA-D8-A13Y-01A	0.22889	0.256558	0.514553		0	0.284974	0.715026
TCGA-D8-A13Z-01A	0.300987	0.231908	0.467105		0.0137931	0.4	0.586207
TCGA-D8-A140-01A	0.181001	0.235545	0.583454		0	0.343434	0.656566
TCGA-D8-A141-01A	0.256635	0.226714	0.51665		0	0.4	0.6
TCGA-D8-A142-01A	0.320128	0.258052	0.42182		0	0.315789	0.684211
TCGA-D8-A143-01A	0.322686	0.27318	0.404134		0	0.368421	0.631579
TCGA-D8-A145-01A	0.210108	0.236337	0.553555		0.05	0.225	0.725
TCGA-D8-A146-01A	0.202384	0.218645	0.578972		0.0816327	0.561224	0.357143
TCGA-D8-A147-01A	0.311715	0.220962	0.467323		0	0.05	0.95
TCGA-D8-A1J8-01A	0.230124	0.172452	0.597424		0	0	1
TCGA-D8-A1J9-01A	0.217309	0.218576	0.564115		0	0	1
TCGA-D8-A1JA-01A	0.228084	0.160052	0.611864		0	0	1
TCGA-D8-A1JB-01A	0.221154	0.24572	0.533126		0.1	0.05	0.85
TCGA-D8-A1JC-01A	0.209247	0.220048	0.570704		0	0	1
TCGA-D8-A1JD-01A	0.212381	0.227618	0.560001		0	0.05	0.95
TCGA-D8-A1JE-01A	0.195276	0.169843	0.634881		0	0	1
TCGA-D8-A1JF-01A	0.234144	0.216516	0.54934		0	0	1
TCGA-D8-A1JG-01B	0.285668	0.206758	0.507574		0	0.0526316	0.947368
TCGA-D8-A1JH-01A	0.208141	0.215435	0.576424		0.02	0.38	0.6
TCGA-D8-A1JI-01A	0.139303	0.281493	0.579205		0	0.05	0.95
TCGA-D8-A1JJ-01A	0.236711	0.228359	0.53493		0	0.6	0.4
TCGA-D8-A1JK-01A	0.314898	0.287043	0.398058		0	0.15	0.85
TCGA-D8-A1JL-01A	0.32393	0.218108	0.457963		0	0.132653	0.867347
TCGA-D8-A1JM-01A	0.320959	0.277632	0.401409		0	0.0416667	0.958333
TCGA-D8-A1JN-01A	0.183786	0.264907	0.551307		0	0.2	0.8
TCGA-D8-A1JP-01A	0.237687	0.260295	0.502019		0.01	0.24	0.75
TCGA-D8-A1JS-01A	0.156417	0.38349	0.460093		0	0.15	0.85
TCGA-D8-A1JT-01A	0.177226	0.209176	0.613599		0	0.222222	0.777778
TCGA-D8-A1JU-01A	0.231104	0.218657	0.55024		0.01	0.19	0.8
TCGA-D8-A1X5-01A	0.188062	0.238031	0.573907		0	0	1
TCGA-D8-A1X6-01A	0.182198	0.298786	0.519016		0	0.1	0.9
TCGA-D8-A1X7-01A	0.186719	0.20275	0.610532		0.05	0.35	0.6
TCGA-D8-A1X8-01A	0.185957	0.242561	0.571482		0	0	1
TCGA-D8-A1X9-01A	0.204997	0.226845	0.568158		0	0	1
TCGA-D8-A1XA-01A	0.17157	0.269415	0.559015		0	0	1
TCGA-D8-A1XB-01A	0.205513	0.221526	0.572962		0	0	1
TCGA-D8-A1XC-01A	0.1471	0.219852	0.633048		0	0	1
TCGA-D8-A1XD-01A	0.185922	0.229846	0.584232		0	0.3	0.7
TCGA-D8-A1XF-01A	0.179568	0.266045	0.554387		0	0	1
TCGA-D8-A1XG-01A	0.170327	0.214156	0.615517		0	0.1	0.9
TCGA-D8-A1XJ-01A	0.240934	0.265592	0.493474		0	0.195652	0.804348
TCGA-D8-A1XK-01A	0.327263	0.250366	0.422371		0	0.25	0.75
TCGA-D8-A1XL-01A	0.246312	0.358458	0.39523		0	0.462366	0.537634
TCGA-D8-A1XM-01A	0.215284	0.216352	0.568364		0	0.489796	0.510204
TCGA-D8-A1XO-01A	0.205074	0.215178	0.579748		0	0.25	0.75
TCGA-D8-A1XQ-01A	0.337923	0.254729	0.407348		0	0.247312	0.752688
TCGA-D8-A1XR-01A	0.169182	0.233475	0.597343		0	0.5	0.5
TCGA-D8-A1XS-01A	0.1826	0.211989	0.605412		0.02	0.38	0.6
TCGA-D8-A1XT-01A	0.272712	0.218572	0.508716		0	0.15	0.85
TCGA-D8-A1XU-01A	0.179084	0.211365	0.609551		0	0.3	0.7
TCGA-D8-A1XV-01A	0.141845	0.204764	0.653392		0	0.4	0.6
TCGA-D8-A1XW-01A	0.318889	0.214907	0.466203		0	0	1
TCGA-D8-A1XY-01A	0.194446	0.216641	0.588912		0	0	1
TCGA-D8-A1XZ-01A	0.224916	0.254556	0.520527		0	0.05	0.95
TCGA-D8-A1Y0-01A	0.208722	0.214172	0.577105		0.01	0.14	0.85
TCGA-D8-A1Y1-01A	0.227805	0.257371	0.514824		0	0	1
TCGA-D8-A1Y2-01A	0.270386	0.287555	0.442059		0	0	1
TCGA-D8-A1Y3-01A	0.242349	0.428491	0.32916		0	0	1
TCGA-D8-A27E-01A	0.155664	0.242927	0.601409		0	0.1	0.9
TCGA-D8-A27F-01A	0.324406	0.235908	0.439686		0	0.352941	0.647059
TCGA-D8-A27G-01A	0.21159	0.244094	0.544316		0	0.5	0.5
TCGA-D8-A27H-01A	0.329243	0.22866	0.442097		0.01	0	0.99
TCGA-D8-A27I-01A	0.234645	0.24889	0.516464		0.05	0.05	0.9
TCGA-D8-A27K-01A	0.199065	0.219663	0.581272		0	0.1	0.9
TCGA-D8-A27L-01A	0.214368	0.221952	0.563679		0	0.15	0.85
TCGA-D8-A27M-01A	0.338564	0.199984	0.461452		0	0.05	0.95
TCGA-D8-A27N-01A	0.234919	0.288463	0.476618		0	0.2	0.8
TCGA-D8-A27P-01A	0.181789	0.241897	0.576313		0.2	0.3	0.5
TCGA-D8-A27R-01A	0.217167	0.324452	0.458381		0	0.3	0.7
TCGA-D8-A27T-01A	0.213671	0.24935	0.536978		0	0.6	0.4
TCGA-D8-A27V-01A	0.188022	0.220618	0.59136		0.05	0.25	0.7
TCGA-D8-A27W-01A	0.195703	0.288165	0.516133		0	0.6	0.4
TCGA-D8-A3Z5-01A	0.187718	0.372876	0.439406		0.1	0.5	0.4
TCGA-D8-A3Z6-01A	0.190557	0.333756	0.475687		0	0	1
TCGA-D8-A4Z1-01A	0.217629	0.292475	0.489897		0.1	0	0.9
TCGA-D8-A73U-01A	0.30155	0.259409	0.43904		0	0	1
TCGA-D8-A73W-01A	0.207956	0.25159	0.540453		0	0	1
TCGA-D8-A73X-01A	0.196999	0.282807	0.520194		0	0	1
TCGA-E2-A105-01A	0.173959	0.32494	0.501101		0.0259067	0.233161	0.740933
TCGA-E2-A106-01A	0.159675	0.302306	0.538019		0.0255102	0.336735	0.637755
TCGA-E2-A107-01A	0.171959	0.35919	0.468851		0.015	0.21	0.775
TCGA-E2-A108-01A	0.304205	0.247398	0.448397		0.0502513	0.723618	0.226131
TCGA-E2-A109-01A	0.192129	0.288232	0.519639		0.0101523	0.0964467	0.893401
TCGA-E2-A10A-01A	0.182876	0.225875	0.59125		0	0.15	0.85
TCGA-E2-A10B-01A	0.185683	0.232536	0.581781		0.021164	0.238095	0.740741
TCGA-E2-A10C-01A	0.216576	0.372863	0.410561		0	0.075	0.925
TCGA-E2-A10E-01A	0.183609	0.231565	0.584826		0.15	0.15	0.7
TCGA-E2-A10F-01A	0.225619	0.243731	0.53065		0	0.3	0.7
TCGA-E2-A14N-01A	0.338322	0.292732	0.368947		0	0	1
TCGA-E2-A14O-01A	0.164999	0.411015	0.423985		0	0.69697	0.30303
TCGA-E2-A14P-01A	0.24303	0.317507	0.439463		0.0210526	0.242105	0.736842
TCGA-E2-A14Q-01A	0.193528	0.302735	0.503738		0.1	0.2	0.7
TCGA-E2-A14R-01A	0.338845	0.334517	0.326638		0	0.5	0.5
TCGA-E2-A14S-01A	0.17559	0.291229	0.533181		0	0.05	0.95
TCGA-E2-A14T-01A	0.172169	0.285393	0.542438		0	0.2	0.8
TCGA-E2-A14U-01A	0.195831	0.346487	0.457682		0.2	0.4	0.4
TCGA-E2-A14V-01A	0.218988	0.267268	0.513744		0	0.25	0.75
TCGA-E2-A14W-01A	0.186622	0.311303	0.502075		0	0.3	0.7
TCGA-E2-A14X-01A	0.324043	0.258847	0.41711		0.0505051	0.191919	0.757576
TCGA-E2-A14Y-01A	0.318108	0.296708	0.385184		0	0.263158	0.736842
TCGA-E2-A14Z-01A	0.252505	0.317991	0.429504		0	0.2	0.8
TCGA-E2-A150-01A	0.345797	0.246957	0.407246		0	0.132653	0.867347
TCGA-E2-A152-01A	0.235869	0.236709	0.527422		0.0204082	0.418367	0.561224
TCGA-E2-A153-01A	0.235172	0.260371	0.504457		0	0.4	0.6
TCGA-E2-A154-01A	0.181751	0.267434	0.550815		0.0102041	0.428571	0.561224
TCGA-E2-A155-01A	0.185399	0.237266	0.577335		0	0.05	0.95
TCGA-E2-A156-01A	0.147018	0.240251	0.612731		0	0.105263	0.894737
TCGA-E2-A158-01A	0.291498	0.30299	0.405512		0	0.175258	0.824742
TCGA-E2-A159-01A	0.326103	0.243218	0.430679		0	0.2	0.8
TCGA-E2-A15A-01A	0.209794	0.261498	0.528708		0.010101	0.232323	0.757576
TCGA-E2-A15C-01A	0.17992	0.237087	0.582993		0	0	1
TCGA-E2-A15D-01A	0.194036	0.259478	0.546486		0.05	0.6	0.35
TCGA-E2-A15E-01A	0.199579	0.271794	0.528627		0.30303	0.444444	0.252525
TCGA-E2-A15F-01A	0.174065	0.243272	0.582664		0.020202	0.272727	0.707071
TCGA-E2-A15G-01A	0.154185	0.270653	0.575162		0	0.2	0.8
TCGA-E2-A15H-01A	0.19584	0.298467	0.505693		0.0102041	0.22449	0.765306
TCGA-E2-A15I-01A	0.183392	0.212776	0.603832		0.01	0.19	0.8
TCGA-E2-A15J-01A	0.177349	0.314438	0.508213		0	0.183673	0.816327
TCGA-E2-A15K-01A	0.206244	0.298003	0.495753		0	0.1	0.9
TCGA-E2-A15L-01A	0.19065	0.225363	0.583986		0	0.2	0.8
TCGA-E2-A15M-01A	0.246896	0.189432	0.563672		0	0.343434	0.656566
TCGA-E2-A15O-01A	0.170303	0.289799	0.539898		0.05	0.05	0.9
TCGA-E2-A15P-01A	0.168588	0.241301	0.590111		0.1	0.1	0.8
TCGA-E2-A15R-01A	0.150696	0.234779	0.614526		0	0.05	0.95
TCGA-E2-A15S-01A	0.168094	0.27803	0.553876		0	0.157895	0.842105
TCGA-E2-A15T-01A	0.154737	0.240156	0.605107		0	0.3	0.7
TCGA-E2-A1AZ-01A	0.294832	0.213094	0.492074		0	0	1
TCGA-E2-A1B0-01A	0.265658	0.216331	0.518012		0	0.222222	0.777778
TCGA-E2-A1B1-01A	0.24662	0.187847	0.565533		0.05	0.35	0.6
TCGA-E2-A1B4-01A	0.161692	0.34775	0.490558		0	0.05	0.95
TCGA-E2-A1B5-01A	0.257114	0.306936	0.43595		0	0.2	0.8
TCGA-E2-A1B6-01A	0.333842	0.36357	0.302589		0.1	0.3	0.6
TCGA-E2-A1BC-01A	0.191293	0.201522	0.607185		0	0	1
TCGA-E2-A1BD-01A	0.19263	0.352502	0.454868		0	0.15	0.85
TCGA-E2-A1IE-01A	0.160669	0.26387	0.575461		0	0	1
TCGA-E2-A1IF-01A	0.228442	0.345421	0.426137		0	0.2	0.8
TCGA-E2-A1IG-01A	0.207478	0.275564	0.516958		0	0	1
TCGA-E2-A1IH-01A	0.258955	0.233616	0.507429		0	0	1
TCGA-E2-A1II-01A	0.337227	0.271305	0.391468		0	0	1
TCGA-E2-A1IJ-01A	0.243094	0.247855	0.509051		0	0.1	0.9
TCGA-E2-A1IK-01A	0.186448	0.316517	0.497036		0	0.2	0.8
TCGA-E2-A1IL-01A	0.180026	0.236779	0.583194		0	0.040404	0.959596
TCGA-E2-A1IN-01A	0.214407	0.25718	0.528414		0	0.040404	0.959596
TCGA-E2-A1IO-01A	0.226753	0.216612	0.556634		0	0.040404	0.959596
TCGA-E2-A1IU-01A	0.159297	0.258987	0.581717		0	0.333333	0.666667
TCGA-E2-A1L6-01A	0.190864	0.244178	0.564959		0.15	0.5	0.35
TCGA-E2-A1L7-01A	0.25253	0.280775	0.466694		0	0.25	0.75
TCGA-E2-A1L8-01A	0.19272	0.24641	0.56087		0	0.4	0.6
TCGA-E2-A1L9-01A	0.237501	0.239178	0.523321		0	0	1
TCGA-E2-A1LA-01A	0.23257	0.335809	0.431621		0	0	1
TCGA-E2-A1LB-01A	0.210985	0.299988	0.489027		0.1	0	0.9
TCGA-E2-A1LE-01A	0.268527	0.329036	0.402438		0	0.3	0.7
TCGA-E2-A1LG-01A	0.297508	0.262143	0.440349		0	0.1	0.9
TCGA-E2-A1LH-01A	0.373363	0.345727	0.28091		0	0.3	0.7
TCGA-E2-A1LI-01A	0.342731	0.271487	0.385782		0	0.3	0.7
TCGA-E2-A1LK-01A	0.325945	0.335018	0.339037		0	0.3	0.7
TCGA-E2-A1LL-01A	0.34994	0.286084	0.363976		0	0.25	0.75
TCGA-E2-A1LS-01A	0.318336	0.282992	0.398672		0	0.2	0.8
TCGA-E2-A2P5-01A	0.202208	0.369627	0.428165		0	0.4	0.6
TCGA-E2-A2P6-01A	0.168497	0.364423	0.46708		0	0.343434	0.656566
TCGA-E2-A3DX-01A	0.237201	0.240132	0.522667		0.05	0.65	0.3
TCGA-E2-A56Z-01A	0.164419	0.376373	0.459207		0	0.05	0.95
TCGA-E2-A570-01A	0.217345	0.321061	0.461594		0	0.631579	0.368421
TCGA-E2-A572-01A	0.148904	0.577925	0.273171		0	0.795918	0.204082
TCGA-E2-A573-01A	0.358417	0.313356	0.328227		0	0.340909	0.659091
TCGA-E2-A574-01A	0.288626	0.465119	0.246255		0	0	1
TCGA-E2-A576-01A	0.1676	0.532108	0.300292		0	0	1
TCGA-E2-A9RU-01A	0.259414	0.462523	0.278062		0.105263	0.210526	0.684211
TCGA-E9-A1N3-01A	0.148378	0.255457	0.596165		0	0	1
TCGA-E9-A1N4-01A	0.248201	0.220193	0.531607		0.02	0.33	0.65
TCGA-E9-A1N5-01A	0.213747	0.25422	0.532034		0	0	1
TCGA-E9-A1N6-01A	0.247942	0.256942	0.495116		0	0	1
TCGA-E9-A1N8-01A	0.277838	0.313617	0.408545		0	0.183673	0.816327
TCGA-E9-A1N9-01A	0.229792	0.2488	0.521408		0	0.2	0.8
TCGA-E9-A1NA-01A	0.227545	0.269635	0.50282		0	0.15	0.85
TCGA-E9-A1NC-01A	0.352369	0.36768	0.279951		0	0.3	0.7
TCGA-E9-A1ND-01A	0.365687	0.261382	0.372932		0	0.1	0.9
TCGA-E9-A1NE-01A	0.229641	0.218176	0.552183		0.0824742	0.195876	0.721649
TCGA-E9-A1NF-01A	0.255074	0.246721	0.498205		0	0.3	0.7
TCGA-E9-A1NG-01A	0.258259	0.207995	0.533746		0	0.6	0.4
TCGA-E9-A1NH-01A	0.220709	0.246701	0.53259		0	0.2	0.8
TCGA-E9-A1NI-01A	0.197547	0.315698	0.486754		0	0.3	0.7
TCGA-E9-A1QZ-01A	0.221842	0.25913	0.519028		0	0.8	0.2
TCGA-E9-A1R0-01A	0.190985	0.283413	0.525602		0	0.05	0.95
TCGA-E9-A1R2-01A	0.20068	0.286395	0.512925		0	0	1
TCGA-E9-A1R3-01A	0.220691	0.222545	0.556764		0	0	1
TCGA-E9-A1R4-01A	0.216617	0.26456	0.518824		0.05	0.3	0.65
TCGA-E9-A1R5-01A	0.174739	0.229196	0.596065		0	0.3	0.7
TCGA-E9-A1R6-01A	0.164139	0.307642	0.528219		0	0	1
TCGA-E9-A1R7-01A	0.161983	0.199853	0.638164		0	0	1
TCGA-E9-A1RA-01A	0.203631	0.299065	0.497304		0	0.15	0.85
TCGA-E9-A1RB-01A	0.234821	0.269089	0.49609		0	0.25	0.75
TCGA-E9-A1RC-01A	0.17615	0.236813	0.587037		0	0.3	0.7
TCGA-E9-A1RD-01A	0.176434	0.225152	0.598413		0	0.191919	0.808081
TCGA-E9-A1RE-01A	0.159882	0.255794	0.584325		0	0.1	0.9
TCGA-E9-A1RF-01A	0.23935	0.300714	0.459936		0	0.242424	0.757576
TCGA-E9-A1RG-01A	0.192403	0.444802	0.362796		0	0.322917	0.677083
TCGA-E9-A1RH-01A	0.272336	0.229462	0.498203		0	0.270833	0.729167
TCGA-E9-A1RI-01A	0.200498	0.205197	0.594306		0	0.183673	0.816327
TCGA-E9-A226-01A	0.207974	0.156388	0.635637		0	0	1
TCGA-E9-A227-01A	0.202595	0.277802	0.519604		0	0.35	0.65
TCGA-E9-A228-01A	0.178061	0.267906	0.554033		0	0.15	0.85
TCGA-E9-A229-01A	0.22496	0.209941	0.565099		0.01	0.14	0.85
TCGA-E9-A22A-01A	0.269927	0.252476	0.477597		0	0	1
TCGA-E9-A22B-01A	0.19667	0.283831	0.519499		0	0.05	0.95
TCGA-E9-A22D-01A	0.251993	0.293777	0.45423		0	0.05	0.95
TCGA-E9-A22E-01A	0.264353	0.233302	0.502344		0	0	1
TCGA-E9-A22G-01A	0.334187	0.313602	0.352211		0	0	1
TCGA-E9-A22H-01A	0.175773	0.215788	0.608439		0	0.15	0.85
TCGA-E9-A243-01A	0.328711	0.189616	0.481673		0	0	1
TCGA-E9-A244-01A	0.327174	0.285704	0.387123		0.05	0.05	0.9
TCGA-E9-A245-01A	0.154338	0.264369	0.581293		0.1	0.55	0.35
TCGA-E9-A247-01A	0.192077	0.314779	0.493144		0.15	0	0.85
TCGA-E9-A248-01A	0.287022	0.214618	0.49836		0	0	1
TCGA-E9-A249-01A	0.183479	0.296909	0.519612		0	0	1
TCGA-E9-A24A-01A	0.186802	0.185166	0.628032		0	0.2	0.8
TCGA-E9-A295-01A	0.19647	0.329648	0.473883		0.0510204	0.642857	0.306122
TCGA-E9-A2JS-01A	0.190066	0.318738	0.491196		0	0.3	0.7
TCGA-E9-A2JT-01A	0.290673	0.264187	0.445141		0	0.6	0.4
TCGA-E9-A3HO-01A	0.20073	0.400147	0.399123		0	0.15	0.85
TCGA-E9-A3Q9-01A	0.156822	0.245751	0.597426		0	0.25	0.75
TCGA-E9-A3QA-01A	0.357936	0.31984	0.322224		0	0.2	0.8
TCGA-E9-A3X8-01A	0.223285	0.524484	0.252231		0.02	0.38	0.6
TCGA-E9-A54X-01A	0.168693	0.338063	0.493244		0	0.95	0.05
TCGA-E9-A54Y-01A	0.130419	0.589671	0.279909		0	0.6	0.4
TCGA-E9-A5FK-01A	0.253438	0.433118	0.313444		0.05	0	0.95
TCGA-E9-A5FL-01A	0.294483	0.448284	0.257233		0.15	0	0.85
TCGA-E9-A5UO-01A	0.150241	0.312761	0.536999		0	0.05	0.95
TCGA-E9-A5UP-01A	0.160311	0.364063	0.475627		0	0.1	0.9
TCGA-E9-A6HE-01A	0.218875	0.452928	0.328197		0.05	0.15	0.8
TCGA-EW-A1IW-01A	0.20297	0.250041	0.546989		0	0.1	0.9
TCGA-EW-A1IX-01A	0.206748	0.229887	0.563365		0	0	1
TCGA-EW-A1IY-01A	0.235615	0.165679	0.598706		0.1	0.4	0.5
TCGA-EW-A1IZ-01A	0.251732	0.355252	0.393015		0	0.1	0.9
TCGA-EW-A1J1-01A	0.171521	0.260348	0.568131		0	0.3	0.7
TCGA-EW-A1J2-01A	0.209401	0.213752	0.576847		0	0.3	0.7
TCGA-EW-A1J3-01A	0.1853	0.224853	0.589847		0	0.2	0.8
TCGA-EW-A1J5-01A	0.196044	0.236748	0.567208		0	0.2	0.8
TCGA-EW-A1J6-01A	0.19929	0.343067	0.457643		0	0.2	0.8
TCGA-EW-A1OV-01A	0.275543	0.304833	0.419624		0.0210526	0.105263	0.873684
TCGA-EW-A1OW-01A	0.338965	0.24766	0.413374		0.010101	0.0808081	0.909091
TCGA-EW-A1OX-01A	0.141996	0.251859	0.606145		0	0.8	0.2
TCGA-EW-A1OY-01A	0.195438	0.341375	0.463187		0	0.36	0.64
TCGA-EW-A1OZ-01A	0.205109	0.354285	0.440606		0.1	0.26	0.64
TCGA-EW-A1P0-01A	0.178227	0.276697	0.545076		0	0.35	0.65
TCGA-EW-A1P1-01A	0.297889	0.240504	0.461607		0.05	0.55	0.4
TCGA-EW-A1P3-01A	0.1943	0.352735	0.452965		0.0102041	0.173469	0.816327
TCGA-EW-A1P4-01A	0.370971	0.261989	0.367039		0	0.157895	0.842105
TCGA-EW-A1P5-01A	0.205578	0.286889	0.507533		0	0.15	0.85
TCGA-EW-A1P6-01A	0.192575	0.289257	0.518168		0	0.141414	0.858586
TCGA-EW-A1P7-01A	0.338125	0.262588	0.399287		0.02	0.28	0.7
TCGA-EW-A1P8-01A	0.338362	0.296741	0.364896		0	0.1	0.9
TCGA-EW-A1PA-01A	0.188999	0.275644	0.535357		0	0.292929	0.707071
TCGA-EW-A1PB-01A	0.363718	0.337102	0.29918		0	0.1	0.9
TCGA-EW-A1PC-01B	0.240833	0.316197	0.44297		0	0.247312	0.752688
TCGA-EW-A1PD-01A	0.212076	0.246109	0.541815		0.05	0.25	0.7
TCGA-EW-A1PE-01A	0.224399	0.235948	0.539653		0	0.25	0.75
TCGA-EW-A1PF-01A	0.206839	0.239161	0.554		0.030303	0.262626	0.707071
TCGA-EW-A1PG-01A	0.250008	0.224183	0.525809		0.05	0.25	0.7
TCGA-EW-A1PH-01A	0.318342	0.287172	0.394487		0	0.132653	0.867347
TCGA-EW-A2FR-01A	0.264717	0.230719	0.504564		0	0.387755	0.612245
TCGA-EW-A2FS-01A	0.209434	0.350252	0.440314		0	0.578947	0.421053
TCGA-EW-A2FV-01A	0.234032	0.288849	0.477119		0.03	0.67	0.3
TCGA-EW-A2FW-01A	0.163592	0.33312	0.503288		0	0.132653	0.867347
TCGA-EW-A3E8-01B	0.211086	0.354379	0.434535		0	0	1
TCGA-EW-A3U0-01A	0.341779	0.289786	0.368435		0	0.45	0.55
TCGA-EW-A423-01A	0.180791	0.443514	0.375695		0	0.05	0.95
TCGA-EW-A424-01A	0.202412	0.371937	0.425651		0.02	0.58	0.4
TCGA-EW-A6S9-01A	0.228223	0.274942	0.496835		0.2	0.1	0.7
TCGA-EW-A6SA-01A	0.158219	0.343834	0.497946		0.1	0.2	0.7
TCGA-EW-A6SB-01A	0.419056	0.347692	0.233252		0	0.1	0.9
TCGA-EW-A6SC-01A	0.216353	0.275867	0.507781		0.02	0.08	0.9
TCGA-EW-A6SD-01A	0.266924	0.283559	0.449517		0.05	0.1	0.85
TCGA-GI-A2C8-01A	0.222995	0.213103	0.563903		0	0.3125	0.6875
TCGA-GI-A2C9-01A	0.316995	0.278356	0.40465		0	0.43299	0.56701
TCGA-GM-A2D9-01A	0.192298	0.364681	0.443021		0	0.05	0.95
TCGA-GM-A2DA-01A	0.234101	0.334906	0.430993		0	0.15	0.85
TCGA-GM-A2DB-01A	0.276887	0.395077	0.328036		0	0.0588235	0.941176
TCGA-GM-A2DC-01A	0.154005	0.357481	0.488514		0	0.05	0.95
TCGA-GM-A2DD-01A	0.294879	0.360512	0.344609		0	0	1
TCGA-GM-A2DF-01A	0.346288	0.35149	0.302223		0	0	1
TCGA-GM-A2DH-01A	0.252821	0.24921	0.497968		0	0.05	0.95
TCGA-GM-A2DI-01A	0.254338	0.251169	0.494493		0	0.05	0.95
TCGA-GM-A2DK-01A	0.218262	0.350871	0.430867		0	0.583333	0.416667
TCGA-GM-A2DL-01A	0.24757	0.302553	0.449876		0	0.360825	0.639175
TCGA-GM-A2DM-01A	0.167077	0.266074	0.566849		0	0.329897	0.670103
TCGA-GM-A2DN-01A	0.268374	0.276642	0.454984		0	0.587629	0.412371
TCGA-GM-A2DO-01A	0.258125	0.359437	0.382438		0	0.206186	0.793814
TCGA-GM-A3NW-01A	0.170121	0.328702	0.501178		0.1	0.6	0.3
TCGA-GM-A3NY-01A	0.212191	0.362337	0.425473		0.03	0.07	0.9
TCGA-GM-A3XG-01A	0.226031	0.406054	0.367916		0.2	0.3	0.5
TCGA-GM-A3XL-01A	0.297909	0.406386	0.295704		0.0588235	0.176471	0.764706
TCGA-GM-A3XN-01A	0.243774	0.33469	0.421536		0	0	1
TCGA-GM-A4E0-01A	0.275761	0.329161	0.395078		0	0.4	0.6
TCGA-GM-A5PV-01A	0.166125	0.389894	0.443981		0.75	0.1	0.15
TCGA-GM-A5PX-01A	0.211031	0.3531	0.435869		0	0	1
TCGA-HN-A2NL-01A	0.281726	0.391788	0.326486		0	0.191919	0.808081
TCGA-HN-A2OB-01A	0.225219	0.273247	0.501534		0.2	0.2	0.6
TCGA-JL-A3YW-01A	0.312853	0.313445	0.373702		0	0.512195	0.487805
TCGA-JL-A3YX-01A	0.197016	0.39724	0.405744		0	0.393939	0.606061
TCGA-LD-A66U-01A	0.207386	0.443465	0.349148		0.05	0.05	0.9
TCGA-LD-A74U-01A	0.241855	0.305312	0.452832		0	0.4	0.6
TCGA-LD-A7W5-01A	0.239752	0.344856	0.415392		0.2	0.2	0.6
TCGA-LD-A7W6-01A	0.185934	0.305983	0.508082		0.3	0	0.7
TCGA-LD-A9QF-01A	0.310651	0.31575	0.3736		0	0.222222	0.777778
TCGA-LL-A440-01A	0.284781	0.254577	0.460642		0.1	0	0.9
TCGA-LL-A441-01A	0.298734	0.305398	0.395868		0.05	0.1	0.85
TCGA-LL-A442-01A	0.149891	0.27385	0.576259		0	0.2	0.8
TCGA-LL-A50Y-01A	0.17505	0.438729	0.38622		0.02	0.4	0.58
TCGA-LL-A5YL-01A	0.210565	0.416896	0.372539		0.3	0	0.7
TCGA-LL-A5YM-01A	0.166337	0.506565	0.327098		0	0.1	0.9
TCGA-LL-A5YN-01A	0.230757	0.456297	0.312946		0.2	0	0.8
TCGA-LL-A5YO-01A	0.317669	0.360521	0.32181		0	0	1
TCGA-LL-A5YP-01A	0.322117	0.332292	0.345592		0	0	1
TCGA-LL-A6FP-01A	0.131799	0.460722	0.40748		0	0.2	0.8
TCGA-LL-A6FQ-01A	0.16821	0.532167	0.299623		0.01	0.24	0.75
TCGA-LL-A6FR-01A	0.328218	0.456658	0.215124		0	0.25	0.75
TCGA-LL-A73Y-01A	0.306471	0.269569	0.42396		0	0.2	0.8
TCGA-LL-A73Z-01A	0.278509	0.350218	0.371273		0	0.222222	0.777778
TCGA-LL-A740-01A	0.242744	0.312539	0.444717		0	0.4	0.6
TCGA-LL-A7SZ-01A	0.271906	0.477575	0.250519		0.5	0	0.5
TCGA-LL-A7T0-01A	0.205006	0.396143	0.398851		0.25	0.1	0.65
TCGA-LL-A8F5-01A	0.349867	0.378948	0.271185		0	0.2	0.8
TCGA-LL-A9Q3-01A	0.192222	0.452159	0.355619		0	0.2	0.8
TCGA-LQ-A4E4-01A	0.187362	0.303089	0.509549		0	0	1
TCGA-MS-A51U-01A	0.207277	0.296896	0.495827		0.2	0.5	0.3
TCGA-OK-A5Q2-01A	0.227265	0.32094	0.451795		0	0	1
TCGA-OL-A5D6-01A	0.266809	0.337221	0.39597		0	0	1
TCGA-OL-A5D7-01A	0.311891	0.424448	0.263661		0	0	1
TCGA-OL-A5D8-01A	0.179001	0.335251	0.485748		0	0	1
TCGA-OL-A5DA-01A	0.196569	0.331497	0.471934		0.05	0.1	0.85
TCGA-OL-A5RU-01A	0.214322	0.32729	0.458388		0.0206186	0.670103	0.309278
TCGA-OL-A5RV-01A	0.193658	0.301578	0.504764		0.04	0.71	0.25
TCGA-OL-A5RW-01A	0.315987	0.434228	0.249786		0	0.540816	0.459184
TCGA-OL-A5RX-01A	0.20926	0.334329	0.456411		0	0	1
TCGA-OL-A5RY-01A	0.309793	0.32116	0.369047		0	0	1
TCGA-OL-A5RZ-01A	0.191149	0.449837	0.359013		0.1	0	0.9
TCGA-OL-A5S0-01A	0.330351	0.402157	0.267491		0.204082	0.285714	0.510204
TCGA-OL-A66H-01A	0.201035	0.338385	0.46058		0.3	0	0.7
TCGA-OL-A66I-01A	0.360892	0.318599	0.320509		0.05	0	0.95
TCGA-OL-A66J-01A	0.20165	0.340724	0.457626		0	0	1
TCGA-OL-A66K-01A	0.194179	0.316983	0.488837		0	0.5	0.5
TCGA-OL-A66L-01A	0.220953	0.480106	0.298942		0	0	1
TCGA-OL-A66N-01A	0.22698	0.42154	0.35148		0	0.6	0.4
TCGA-OL-A66O-01A	0.155877	0.489518	0.354604		0	0.3	0.7
TCGA-OL-A66P-01A	0.303397	0.440339	0.256264		0.03	0.52	0.45
TCGA-OL-A6VO-01A	0.305384	0.328842	0.365774		0.05	0.05	0.9
TCGA-OL-A6VQ-01A	0.219749	0.275031	0.50522		0.1	0.1	0.8
TCGA-OL-A6VR-01A	0.162591	0.36649	0.470919		0.0306122	0.765306	0.204082
TCGA-OL-A97C-01A	0.245458	0.279097	0.475445		0.0526316	0.263158	0.684211
TCGA-PE-A5DC-01A	0.195676	0.393028	0.411296		0	0.25	0.75
TCGA-PE-A5DD-01A	0.208148	0.349436	0.442416		0	0.35	0.65
TCGA-PE-A5DE-01A	0.256054	0.31148	0.432466		0	0.15	0.85
TCGA-PL-A8LV-01A	0.317548	0.338594	0.343858		0	0.2	0.8
TCGA-PL-A8LX-01A	0.159506	0.335059	0.505435		0	0.2	0.8
TCGA-PL-A8LY-01A	0.244918	0.410856	0.344225		0	0.2	0.8
TCGA-PL-A8LZ-01A	0.345542	0.275859	0.378599		0.0210526	0.315789	0.663158
TCGA-S3-A6ZF-01A	0.196299	0.270803	0.532898		0.2	0.2	0.6
TCGA-S3-A6ZG-01A	0.173389	0.279342	0.547269		0.2	0.2	0.6
TCGA-S3-A6ZH-01A	0.174261	0.307099	0.51864		0.07	0.08	0.85
TCGA-S3-AA0Z-01A	0.330372	0.255252	0.414376		0.02	0.08	0.9
TCGA-S3-AA10-01A	0.369139	0.298057	0.332804		0.125	0.125	0.75
TCGA-S3-AA11-01A	0.178236	0.321147	0.500617		0.1	0.3	0.6
TCGA-S3-AA12-01A	0.1503	0.344067	0.505633		0.0526316	0.105263	0.842105
TCGA-S3-AA14-01A	0.192443	0.267114	0.540443		0	0.2	0.8
TCGA-S3-AA15-01A	0.374264	0.284957	0.34078		0.05	0.35	0.6
TCGA-S3-AA17-01A	0.235318	0.325666	0.439015		0	0.2	0.8
TCGA-UL-AAZ6-01A	0.198156	0.440383	0.361461		0.05	0.25	0.7
TCGA-UU-A93S-01A	0.273389	0.384366	0.342245		0.1	0.2	0.7
TCGA-V7-A7HQ-01A	0.171819	0.562799	0.265382		0.0816327	0.204082	0.714286
TCGA-W8-A86G-01A	0.199304	0.363038	0.437658		0	0.2	0.8
TCGA-WT-AB41-01A	0.223637	0.505665	0.270698		0	0	1
TCGA-WT-AB44-01A	0.233983	0.408782	0.357235		0	0	1
TCGA-XX-A899-01A	0.24206	0.280503	0.477437		0	0	1
TCGA-XX-A89A-01A	0.283006	0.25699	0.460004		0	0	1
TCGA-Z7-A8R5-01A	0.251596	0.442177	0.306227		0	0.263158	0.736842
TCGA-Z7-A8R6-01A	0.200931	0.367149	0.431919		0	0.263158	0.736842
