# Supplementary material for: Deblender: a semi−/unsupervised multi-operational computational method for complete deconvolution of expression data from heterogeneous samples
Source: BMC Bioinformatics. 2018 Nov 7;19:408. doi: 10.1186/s12859-018-2442-5 (PMC6223087; doi:10.1186/s12859-018-2442-5)
Supplement: Supplementary file 3 — Gene Ontology and KEGG pathway enrichment results. (XLSX 690 kb) [file 12859_2018_2442_MOESM3_ESM.xlsx]

## Sheet: normal_GO_level3
Category	Term	Count	%	PValue	Genes	List Total	Pop Hits	Pop Total	Fold Enrichment	Bonferroni	Benjamini	FDR
GOTERM_BP_3	GO:0046649~lymphocyte activation	333	6.6787	8.38033e-46	4208, 941, 64092, 942, 10892, 5734, 940, 29126, 1316, 6347, 944, 8744, 55846, 51083, 50615, 6352, 8320, 4615, 6868, 25793, 8324, 8326, 2207, 2956, 22806, 8600, 11326, 51561, 8876, 931, 1326, 3718, 939, 28514, 6363, 7070, 6366, 3916, 2841, 79465, 1493, 10320, 920, 925, 926, 923, 924, 921, 79626, 6375, 1840, 919, 8440, 729230, 7048, 814, 100133941, 914, 915, 916, 917, 911, 912, 5621, 3936, 22914, 5…	4326	643	16663	1.9948	1.39951e-42	1.39951e-42	1.4105e-42
GOTERM_BP_3	GO:0001775~cell activation	430	8.62415	9.35397e-46	941, 942, 10892, 29126, 940, 1316, 6347, 6348, 23657, 8744, 944, 8013, 50615, 6352, 8320, 151, 6868, 8323, 25793, 8324, 8326, 2207, 2956, 22806, 8600, 8876, 931, 55361, 1326, 939, 409, 5359, 6363, 10627, 6366, 2841, 23533, 3598, 825, 920, 1435, 925, 926, 923, 924, 921, 79626, 6376, 6375, 1840, 919, 8440, 814, 100133941, 914, 915, 916, 917, 911, 912, 5341, 10077, 22914, 5336, 613, 51284, 2000, 108…	4326	910	16663	1.82009	1.56211e-42	7.81057e-43	1.57437e-42
GOTERM_BP_3	GO:0006952~defense response	633	12.6955	8.31617e-45	2210, 942, 6772, 10892, 6773, 940, 54106, 10990, 943, 330, 6347, 944, 6348, 5371, 146433, 164668, 6352, 6869, 6351, 6868, 2950, 6357, 80833, 6356, 2209, 6355, 59341, 2207, 8877, 11096, 8600, 23780, 8876, 930, 140564, 90527, 23643, 939, 6362, 409, 929, 2, 162, 6361, 6364, 5359, 6363, 6366, 2219, 10623, 7341, 6367, 10622, 10621, 1813, 920, 1436, 1435, 10871, 829, 925, 5354, 51191, 926, 6890, 313, 9…	4326	1518	16663	1.6062	1.3888e-41	4.62934e-42	1.3997e-41
GOTERM_BP_3	GO:0098602~single organism cell adhesion	381	7.6414	8.70682e-45	1475, 57348, 10205, 941, 942, 5734, 10892, 940, 29126, 6347, 944, 23657, 8744, 947, 8013, 6352, 8320, 6868, 114897, 8324, 59341, 2207, 6614, 1824, 8600, 1828, 11326, 51561, 8876, 8874, 1326, 3718, 939, 6363, 3491, 10627, 7070, 6366, 3915, 3912, 2841, 83706, 58494, 1493, 55920, 920, 2316, 925, 926, 923, 924, 921, 7042, 79626, 27286, 6375, 1840, 919, 8440, 729230, 7048, 23114, 811, 8851, 814, 15008…	4326	779	16663	1.88388	1.45404e-41	3.6351e-42	1.46545e-41
GOTERM_BP_3	GO:0002684~positive regulation of immune system process	441	8.84477	5.27368e-43	941, 942, 10892, 29126, 8417, 940, 54106, 6347, 330, 6348, 8744, 146433, 8013, 6352, 6351, 6868, 6355, 2209, 59341, 2208, 2207, 2956, 8600, 8876, 930, 23643, 1326, 196051, 939, 409, 929, 10092, 2, 5359, 6364, 6363, 6366, 10097, 10096, 2219, 10623, 10622, 10621, 2212, 2214, 3598, 920, 1435, 78989, 6891, 6890, 923, 921, 728, 6375, 6374, 919, 6373, 6372, 8440, 58484, 811, 329, 100133941, 914, 915, 9…	4326	960	16663	1.76943	8.80704e-40	1.76141e-40	8.87617e-40
GOTERM_BP_3	GO:0016337~single organismal cell-cell adhesion	356	7.13999	2.75847e-42	1475, 57348, 10205, 941, 942, 5734, 10892, 940, 29126, 6347, 944, 8744, 23657, 947, 8013, 6352, 8320, 6868, 114897, 8324, 59341, 2207, 6614, 1824, 8600, 1828, 11326, 51561, 8876, 1326, 3718, 939, 6363, 3491, 10627, 7070, 6366, 3912, 2841, 83706, 58494, 1493, 920, 2316, 925, 926, 923, 924, 921, 7042, 79626, 27286, 6375, 1840, 919, 8440, 729230, 7048, 23114, 8851, 814, 150084, 100133941, 914, 915, …	4326	725	16663	1.89138	4.60665e-39	7.67774e-40	4.6428e-39
GOTERM_BP_3	GO:0070489~T cell aggregation	242	4.85359	1.55709e-37	941, 942, 10892, 5734, 29126, 940, 6347, 8744, 944, 8320, 6352, 6868, 8324, 2207, 8600, 11326, 51561, 8876, 1326, 3718, 939, 7070, 6363, 6366, 2841, 1493, 920, 925, 926, 923, 924, 921, 79626, 6375, 1840, 919, 8440, 729230, 7048, 814, 100133941, 914, 915, 916, 917, 911, 912, 5621, 3936, 22914, 4627, 3932, 5771, 2000, 10859, 387357, 3111, 84433, 3620, 64581, 7454, 79840, 10385, 3383, 3965, 146850, …	4326	446	16663	2.09	2.60033e-34	3.71476e-35	2.62074e-34
GOTERM_BP_3	GO:0050776~regulation of immune response	409	8.20297	7.76649e-37	29121, 2210, 805, 941, 942, 6772, 10892, 6773, 8417, 801, 940, 945, 54106, 330, 947, 8013, 6352, 2209, 2208, 2207, 2956, 930, 23643, 196051, 409, 10092, 2, 929, 5359, 6363, 10097, 10096, 2219, 7341, 10623, 10622, 1813, 10621, 2212, 2214, 2213, 3598, 920, 10870, 78989, 10871, 27180, 925, 926, 728, 6375, 919, 58484, 1308, 329, 100133941, 915, 916, 917, 911, 912, 90268, 115362, 717, 7321, 716, 719, …	4326	912	16663	1.72741	1.297e-33	1.62125e-34	1.30718e-33
GOTERM_BP_3	GO:0048584~positive regulation of response to stimulus	766	15.363	5.32936e-36	51379, 805, 79705, 941, 942, 7498, 10892, 940, 801, 8417, 54106, 330, 6347, 6348, 5371, 27063, 8013, 154, 153, 6352, 6351, 6868, 151, 80833, 6357, 8324, 6356, 2209, 6355, 8326, 2208, 59341, 3486, 2207, 2956, 8877, 6497, 8600, 8406, 930, 6091, 23645, 23643, 57216, 1326, 196051, 7482, 7481, 7480, 939, 6362, 409, 929, 2, 10092, 6361, 6364, 5359, 3491, 6363, 10626, 10097, 6366, 2219, 59352, 10096, 10…	4326	2030	16663	1.45345	8.90003e-33	9.88893e-34	8.96989e-33
GOTERM_BP_3	GO:0050865~regulation of cell activation	258	5.17449	6.09714e-35	4208, 941, 64092, 942, 10892, 940, 29126, 6347, 8744, 51083, 8013, 4615, 6352, 3929, 114897, 25793, 2207, 2956, 22806, 8600, 11326, 51561, 8876, 1326, 3718, 939, 5359, 7070, 6363, 6366, 3916, 1490, 1493, 3598, 920, 825, 923, 921, 79626, 6375, 1840, 919, 8440, 729230, 7048, 814, 100133941, 914, 915, 916, 917, 5341, 912, 5621, 10077, 22914, 613, 3932, 5771, 10859, 3111, 4352, 84959, 84433, 3620, 10…	4326	501	16663	1.98358	1.01822e-31	1.01822e-32	1.02621e-31
GOTERM_BP_3	GO:0002694~regulation of leukocyte activation	243	4.87365	1.17483e-33	4208, 941, 64092, 942, 10892, 940, 29126, 6347, 8744, 51083, 8013, 4615, 6352, 3929, 25793, 2207, 2956, 22806, 8600, 11326, 51561, 8876, 1326, 3718, 939, 5359, 7070, 6363, 6366, 3916, 1493, 3598, 920, 923, 921, 79626, 6375, 1840, 919, 8440, 729230, 7048, 814, 100133941, 914, 915, 916, 917, 912, 5621, 10077, 22914, 613, 3932, 5771, 10859, 3111, 4352, 84433, 3620, 10385, 3965, 146850, 26191, 4860, …	4326	468	16663	1.99999	1.96196e-30	1.7836e-31	1.97736e-30
GOTERM_BP_3	GO:0098609~cell-cell adhesion	481	9.64701	1.68959e-32	57348, 941, 942, 6772, 10892, 800, 940, 29126, 221935, 6347, 944, 23657, 8744, 23650, 947, 8013, 6352, 8320, 55379, 6868, 8324, 59341, 2207, 1825, 2011, 1824, 8600, 1828, 8407, 8876, 6091, 1326, 939, 6363, 3491, 10627, 6366, 2023, 2841, 5214, 58494, 920, 829, 57228, 925, 22919, 926, 923, 924, 921, 27286, 79626, 8301, 6376, 6375, 1840, 919, 8440, 8428, 8851, 814, 7216, 100133941, 914, 915, 916, 91…	4326	1164	16663	1.59169	2.82161e-29	2.35134e-30	2.84376e-29
GOTERM_BP_3	GO:0048522~positive regulation of cellular process	1536	30.8063	2.00328e-32	84275, 84271, 941, 942, 940, 332, 54106, 29028, 330, 10991, 943, 5371, 8744, 944, 949, 79805, 947, 8013, 221937, 745, 2950, 6868, 25793, 79084, 3486, 2956, 2959, 84079, 6497, 6496, 10718, 8406, 6091, 930, 23648, 341, 23645, 6882, 23643, 344, 3298, 939, 10092, 929, 5359, 3491, 10097, 8726, 10096, 6875, 8724, 7341, 339488, 1813, 84893, 55920, 23636, 55215, 1436, 8437, 920, 1435, 8439, 27185, 5356, …	4326	4744	16663	1.24713	3.34547e-29	2.57344e-30	3.37173e-29
GOTERM_BP_3	GO:0022407~regulation of cell-cell adhesion	209	4.19174	2.67796e-32	941, 942, 10892, 29126, 940, 6347, 8744, 8013, 6352, 114897, 59341, 11326, 8600, 51561, 8876, 1326, 3718, 939, 7070, 6363, 6366, 83706, 1493, 920, 923, 921, 79626, 6375, 1840, 919, 8440, 729230, 7048, 814, 100133941, 914, 915, 916, 917, 912, 5621, 6387, 22914, 4771, 3932, 5771, 10859, 3111, 84959, 3620, 84433, 10385, 4072, 3965, 146850, 26191, 4860, 3109, 84868, 3105, 5133, 4651, 301, 9308, 972, …	4326	386	16663	2.08557	4.4722e-29	3.19443e-30	4.5073e-29
GOTERM_BP_3	GO:0016477~cell migration	481	9.64701	2.05712e-30	10891, 6772, 29126, 6347, 23657, 6348, 5371, 949, 947, 6352, 6351, 1729, 2950, 6868, 6357, 6356, 6355, 3486, 59341, 51177, 2207, 2011, 8877, 22800, 6496, 10718, 8600, 2018, 6091, 8874, 5361, 57216, 5362, 7481, 57214, 6362, 50624, 409, 6361, 10092, 6364, 6363, 3491, 6366, 59352, 6367, 6776, 1813, 2022, 2841, 58494, 5217, 55920, 1436, 1435, 347733, 27185, 51192, 22919, 25777, 27286, 728, 6376, 6375…	4326	1184	16663	1.5648	3.43539e-27	2.29026e-28	3.46235e-27
GOTERM_BP_3	GO:0045087~innate immune response	366	7.34055	2.21058e-30	10346, 2210, 942, 6772, 10892, 6773, 54106, 6347, 330, 5371, 6348, 3868, 146433, 164668, 6352, 4615, 6351, 3929, 6357, 6356, 6355, 5641, 2209, 2207, 11326, 4217, 10333, 51561, 8876, 140564, 23643, 5648, 3718, 409, 6362, 929, 6361, 2, 1594, 5359, 6364, 10475, 6363, 4893, 6366, 2219, 10623, 3916, 6367, 7341, 4600, 10622, 10621, 1813, 79465, 55655, 4609, 1436, 1435, 829, 3848, 10225, 10326, 51191, 9…	4326	836	16663	1.68633	3.69167e-27	2.3073e-28	3.72065e-27
GOTERM_BP_3	GO:0048870~cell motility	524	10.5094	2.78722e-29	10891, 6772, 29126, 6347, 23657, 6348, 5371, 949, 947, 6352, 6351, 6868, 2950, 1729, 6357, 6356, 6355, 3486, 59341, 51177, 2207, 2011, 8877, 22800, 6497, 6496, 10718, 8600, 2018, 6091, 8874, 5361, 5360, 57216, 5362, 57214, 7481, 50624, 6362, 409, 10092, 6361, 6364, 3491, 6363, 6366, 59352, 6367, 6776, 1813, 2022, 2841, 58494, 5217, 55920, 1436, 126731, 1435, 347733, 27185, 51192, 22919, 25777, 27…	4326	1330	16663	1.51756	4.65466e-26	2.73804e-27	4.6912e-26
GOTERM_BP_3	GO:0042127~regulation of cell proliferation	592	11.8732	8.38094e-29	84275, 79801, 941, 942, 10891, 7498, 6772, 940, 29126, 945, 332, 8317, 943, 6347, 8744, 5371, 146433, 7490, 79805, 8013, 10617, 6352, 6868, 2950, 8324, 6356, 6355, 3486, 79084, 8326, 8877, 6497, 6496, 22806, 8872, 2014, 8406, 6091, 23648, 7481, 7480, 939, 1717, 3490, 3491, 6363, 6875, 339488, 6776, 1813, 2022, 23636, 920, 1436, 1435, 55214, 23532, 27185, 27085, 218, 923, 10732, 728, 6375, 6374, 6…	4326	1552	16663	1.46925	1.39962e-25	7.77565e-27	1.4106e-25
GOTERM_BP_3	GO:0001816~cytokine production	290	5.81629	2.9187e-28	941, 942, 10892, 5734, 940, 29126, 54106, 943, 6347, 330, 5371, 6348, 947, 8013, 8320, 4615, 3929, 2950, 6868, 59341, 2207, 8877, 11326, 10333, 51561, 5743, 3091, 23643, 7481, 3718, 409, 929, 6364, 10475, 28514, 6363, 10626, 7072, 2219, 10623, 10622, 10621, 1813, 2841, 55655, 1436, 920, 10225, 51191, 923, 5610, 7042, 7187, 728, 6376, 6375, 54476, 58484, 729230, 4094, 2833, 814, 329, 100133941, 91…	4326	631	16663	1.77025	4.87422e-25	2.56538e-26	4.91248e-25
GOTERM_BP_3	GO:0080134~regulation of response to stress	506	10.1484	3.43613e-28	1410, 942, 7498, 6772, 10892, 6773, 940, 54106, 6347, 330, 6348, 5371, 27063, 947, 8013, 6352, 6351, 2950, 6357, 6356, 25793, 8324, 6355, 59341, 2207, 11097, 8600, 8876, 23645, 90527, 23643, 57216, 939, 409, 6362, 929, 2, 162, 5359, 6363, 10721, 6366, 2219, 10623, 7341, 10622, 10621, 1813, 84893, 23636, 920, 825, 51191, 926, 313, 923, 79626, 387893, 728, 6376, 6375, 919, 7336, 8440, 58484, 8428, …	4326	1285	16663	1.51675	5.73835e-25	2.86917e-26	5.78339e-25
GOTERM_BP_3	GO:0006928~movement of cell or subcellular component	664	13.3173	4.63109e-28	10894, 10891, 6772, 800, 8120, 29127, 29126, 6347, 23657, 6348, 5371, 949, 947, 8013, 6352, 6351, 6868, 2950, 1729, 6357, 6356, 6355, 59341, 3486, 51177, 2207, 2011, 8877, 22800, 1824, 6497, 6496, 10718, 8600, 2018, 8875, 8876, 6091, 8874, 5361, 5360, 57216, 5362, 57214, 7481, 50624, 6362, 409, 10092, 6361, 6364, 7345, 3491, 6363, 10097, 6366, 59352, 10096, 7341, 6367, 6776, 1813, 547, 2022, 2841…	4326	1795	16663	1.42485	7.73393e-25	3.68282e-26	7.79463e-25
GOTERM_BP_3	GO:0048731~system development	1387	27.8179	4.76371e-28	1410, 139716, 941, 942, 940, 54106, 221935, 10991, 5371, 23657, 8744, 944, 79805, 947, 8013, 221937, 6492, 6491, 22903, 745, 2950, 6868, 1821, 25793, 79084, 2956, 84079, 6497, 6496, 1827, 10718, 6493, 166614, 3290, 6091, 23648, 5361, 3294, 5362, 939, 5358, 10092, 8728, 3491, 10090, 7345, 8726, 10721, 6876, 79094, 8724, 1813, 158326, 29909, 1436, 126731, 8437, 920, 51493, 1435, 27185, 79827, 5354,…	4326	4291	16663	1.24504	7.9554e-25	3.61609e-26	8.01784e-25
GOTERM_BP_3	GO:0048513~animal organ development	1052	21.0991	8.18628e-27	1410, 139716, 941, 942, 940, 221935, 10991, 5371, 8744, 23657, 944, 79805, 947, 8013, 221937, 6492, 6491, 22903, 2950, 6868, 25793, 79084, 6497, 6496, 1827, 10718, 6493, 166614, 3290, 6091, 23648, 5361, 3294, 5362, 939, 10092, 5358, 8728, 7345, 3491, 8726, 6876, 1813, 158326, 29909, 1436, 920, 51493, 1435, 27185, 925, 5354, 140578, 728, 1840, 10082, 6474, 85440, 168002, 8444, 10733, 515, 347273, …	4326	3129	16663	1.29502	1.36711e-23	5.94395e-25	1.37784e-23
GOTERM_BP_3	GO:0001817~regulation of cytokine production	267	5.35499	1.28423e-26	941, 942, 10892, 5734, 940, 29126, 54106, 943, 6347, 330, 5371, 6348, 947, 8013, 4615, 3929, 2950, 6868, 59341, 2207, 8877, 11326, 10333, 51561, 5743, 3091, 23643, 7481, 3718, 409, 929, 10475, 28514, 6364, 6363, 10626, 7072, 2219, 10623, 10622, 10621, 1813, 2841, 55655, 1436, 920, 10225, 51191, 923, 5610, 7042, 7187, 728, 6376, 6375, 54476, 729230, 329, 100133941, 914, 916, 5621, 115362, 9181, 71…	4326	577	16663	1.78239	2.14466e-23	8.9361e-25	2.1615e-23
GOTERM_BP_3	GO:0022409~positive regulation of cell-cell adhesion	144	2.88809	1.60712e-26	7535, 941, 11151, 942, 10892, 7292, 3146, 29126, 940, 80380, 6347, 8744, 80381, 8013, 23308, 6352, 3676, 29851, 8600, 50943, 51561, 3135, 2651, 8876, 7409, 64127, 1326, 55423, 3718, 939, 7412, 6693, 7070, 6363, 6366, 10148, 4690, 1493, 3127, 920, 10673, 64926, 923, 921, 6375, 919, 8440, 9020, 729230, 5420, 7048, 3133, 101, 100, 114548, 3113, 3115, 3117, 3118, 3119, 100133941, 7525, 915, 916, 917,…	4326	248	16663	2.23654	2.6839e-23	1.07356e-24	2.70496e-23
GOTERM_BP_3	GO:0032101~regulation of response to external stimulus	316	6.33775	2.30526e-26	805, 5734, 940, 801, 54106, 6347, 330, 5371, 6348, 2339, 947, 6352, 4615, 6351, 3929, 6868, 114897, 2950, 6357, 6356, 6355, 59341, 2207, 5740, 8600, 51561, 6091, 5743, 5361, 90527, 23643, 79918, 5362, 5648, 6362, 2, 1594, 162, 10475, 6363, 6366, 5650, 1813, 2841, 23129, 920, 825, 1435, 3848, 79823, 51191, 926, 313, 923, 5610, 79626, 81565, 7187, 728, 6376, 6375, 6374, 919, 6373, 6372, 54476, 7292…	4326	721	16663	1.68818	3.84979e-23	1.48069e-24	3.88001e-23
GOTERM_BP_3	GO:0050778~positive regulation of immune response	303	6.07702	3.23792e-26	4208, 941, 942, 10892, 940, 8417, 54106, 330, 8013, 6352, 4615, 3929, 89857, 2209, 5641, 2208, 2207, 2956, 11326, 10333, 51561, 930, 23643, 196051, 5648, 409, 929, 2, 10092, 5359, 6363, 4893, 7070, 10097, 2219, 10096, 5650, 10623, 3916, 10622, 10621, 2212, 2214, 1493, 920, 78989, 3848, 7042, 7187, 728, 6375, 919, 58484, 729230, 7184, 329, 10213, 915, 916, 917, 912, 5621, 90268, 717, 115362, 7321,…	4326	684	16663	1.70629	5.40732e-23	2.00271e-24	5.44976e-23
GOTERM_BP_3	GO:0007275~multicellular organism development	1538	30.8464	4.52748e-26	1410, 139716, 941, 942, 940, 943, 10991, 5371, 944, 23657, 79805, 947, 6492, 6491, 22903, 2950, 6868, 1821, 25793, 1825, 2956, 6497, 84079, 6496, 1827, 6493, 3290, 6091, 23648, 5361, 3294, 5362, 939, 5358, 10092, 10090, 6876, 1813, 29909, 158326, 1436, 51493, 920, 1435, 79827, 5354, 925, 140578, 1844, 1840, 10082, 6474, 168002, 6477, 515, 121227, 914, 915, 916, 5341, 10076, 912, 90268, 1833, 5335…	4326	4877	16663	1.2147	7.56088e-23	2.70032e-24	7.62023e-23
GOTERM_BP_3	GO:0045785~positive regulation of cell adhesion	196	3.93101	7.0482e-26	941, 942, 3084, 10892, 29126, 940, 6347, 8744, 8013, 6352, 7168, 8600, 51561, 8876, 8874, 1326, 3718, 939, 7070, 3491, 6363, 6366, 1493, 920, 1435, 27185, 2316, 923, 921, 7042, 6376, 6375, 919, 8440, 729230, 7048, 811, 5764, 100133941, 2303, 59339, 915, 916, 917, 912, 6387, 7052, 22914, 3932, 10859, 25890, 84433, 3965, 9200, 146850, 26191, 4860, 3109, 84868, 3105, 5133, 4651, 301, 9308, 972, 3952…	4326	385	16663	1.96093	1.17705e-22	4.05879e-24	1.18629e-22
GOTERM_BP_3	GO:0048534~hematopoietic or lymphoid organ development	333	6.6787	1.39265e-25	4208, 139716, 4495, 79705, 941, 942, 115761, 5734, 10892, 940, 1316, 5371, 944, 6348, 55846, 8744, 146433, 947, 8320, 6868, 25793, 8324, 8326, 4212, 2207, 4211, 22806, 8600, 51561, 8876, 8874, 23648, 57217, 3091, 7482, 3718, 7480, 939, 133522, 28514, 6363, 55553, 55365, 4222, 2841, 29909, 4609, 1493, 10320, 1436, 920, 1435, 925, 2313, 5610, 5613, 7042, 8301, 1840, 55526, 7048, 168002, 7046, 8444,…	4326	778	16663	1.64866	2.32573e-22	7.75242e-24	2.34398e-22
GOTERM_BP_3	GO:0051240~positive regulation of multicellular organismal process	540	10.8303	6.12814e-25	941, 942, 10891, 10892, 940, 29126, 54106, 943, 330, 6347, 8744, 6348, 5371, 146433, 949, 7490, 27063, 947, 79805, 154, 8013, 153, 6869, 6868, 151, 745, 6356, 59342, 59341, 8326, 2207, 2011, 2956, 8877, 84079, 2201, 8600, 8876, 6091, 90527, 23643, 344, 7482, 7481, 7480, 939, 409, 929, 6364, 3491, 6363, 10626, 2219, 8724, 10623, 10622, 6776, 10621, 1813, 2022, 920, 1436, 8437, 1435, 10874, 23531, …	4326	1431	16663	1.45352	1.0234e-21	3.30129e-23	1.03143e-21
GOTERM_BP_3	GO:0050867~positive regulation of cell activation	169	3.38949	1.16227e-24	4208, 7535, 683, 941, 11151, 942, 10892, 7292, 3146, 29126, 940, 80380, 6347, 8744, 80381, 8013, 23308, 4615, 6352, 3929, 29851, 2207, 2956, 2150, 8600, 50943, 57162, 51561, 3135, 8876, 7409, 64127, 1326, 55423, 3718, 939, 6403, 7412, 6693, 7070, 6363, 6366, 3916, 1490, 10148, 4690, 1493, 3127, 920, 825, 10673, 64926, 2268, 923, 921, 6375, 919, 8440, 9020, 729230, 7048, 3133, 101, 100, 114548, 31…	4326	320	16663	2.03425	1.94098e-21	6.06557e-23	1.95622e-21
GOTERM_BP_3	GO:0002696~positive regulation of leukocyte activation	164	3.28921	7.25647e-24	4208, 7535, 683, 941, 11151, 942, 10892, 7292, 3146, 29126, 940, 80380, 6347, 8744, 80381, 8013, 23308, 4615, 6352, 3929, 29851, 2207, 2956, 2150, 8600, 50943, 57162, 51561, 3135, 8876, 7409, 64127, 1326, 55423, 3718, 939, 7412, 6693, 7070, 6363, 6366, 3916, 10148, 4690, 1493, 3127, 920, 10673, 64926, 2268, 923, 921, 6375, 919, 8440, 9020, 729230, 7048, 3133, 101, 100, 114548, 3113, 695, 3115, 31…	4326	311	16663	2.03119	1.21183e-20	3.67222e-22	1.22134e-20
GOTERM_BP_3	GO:0043207~response to external biotic stimulus	344	6.89932	1.30647e-23	4208, 10346, 5737, 941, 5732, 942, 10891, 6772, 10892, 5734, 6773, 940, 54106, 943, 6347, 330, 5371, 944, 6348, 949, 164668, 5739, 27063, 6352, 4615, 6351, 3929, 6868, 2950, 6356, 6355, 3925, 2207, 11096, 10333, 51561, 5743, 140564, 23643, 2326, 939, 929, 162, 1594, 5359, 6364, 10475, 6363, 10625, 8725, 5650, 8724, 10623, 6367, 4600, 10622, 10621, 2023, 920, 10225, 925, 51191, 926, 923, 5610, 143…	4326	829	16663	1.59835	2.18181e-20	6.41707e-22	2.19893e-20
GOTERM_BP_3	GO:0070887~cellular response to chemical stimulus	896	17.9703	2.24467e-23	84275, 79801, 941, 942, 330, 943, 5371, 949, 947, 8013, 50615, 2950, 6868, 25793, 7352, 6497, 6091, 23645, 23643, 50617, 939, 929, 3490, 3491, 8725, 2941, 7341, 23636, 1436, 1435, 314, 923, 1439, 1438, 728, 8440, 8428, 329, 90268, 115362, 7321, 719, 2963, 22914, 5335, 22916, 1839, 526, 988, 10068, 571, 27161, 53905, 10954, 64581, 983, 55273, 8463, 8462, 26191, 84868, 578, 50848, 63976, 301, 5321,…	4326	2648	16663	1.30334	3.74859e-20	1.07103e-21	3.77802e-20
GOTERM_BP_3	GO:2000026~regulation of multicellular organismal development	618	12.3947	2.25509e-22	8882, 941, 942, 7498, 6772, 940, 221935, 6347, 8744, 6348, 5371, 146433, 7490, 27063, 947, 79805, 154, 8320, 8321, 745, 151, 8323, 8324, 6356, 25793, 8326, 59341, 79084, 2011, 2956, 8877, 6497, 84079, 6496, 22806, 2202, 10718, 2201, 8600, 8876, 6091, 5361, 90527, 57216, 5362, 7482, 7481, 7480, 939, 409, 10090, 3491, 6363, 10626, 8724, 55365, 1813, 2022, 29909, 825, 126731, 8437, 1435, 23531, 2718…	4326	1721	16663	1.38317	3.766e-19	1.04611e-20	3.79556e-19
GOTERM_BP_3	GO:0070661~leukocyte proliferation	149	2.98837	2.89203e-22	4208, 7535, 683, 941, 11151, 942, 10892, 7292, 3146, 29126, 6556, 940, 80380, 8744, 51083, 80381, 23308, 4615, 6352, 2950, 6355, 2150, 22806, 8600, 11326, 50943, 57162, 23705, 51237, 51561, 3135, 931, 7940, 1380, 3718, 1794, 7412, 6693, 6363, 11146, 10148, 4690, 1493, 3127, 920, 1435, 10673, 64926, 923, 6375, 1503, 8440, 729230, 3133, 100, 3113, 3115, 100133941, 916, 23495, 2796, 912, 3329, 5621,…	4326	280	16663	2.04972	4.82969e-19	1.30532e-20	4.8676e-19
GOTERM_BP_3	GO:0010033~response to organic substance	938	18.8127	8.14215e-22	84275, 1410, 79801, 941, 942, 54106, 221935, 330, 943, 23657, 5371, 949, 8013, 50615, 2950, 6868, 7352, 6497, 1828, 6091, 23645, 3294, 23643, 50617, 939, 929, 3490, 5359, 3491, 8725, 79094, 7341, 1813, 23636, 920, 1436, 1435, 923, 1439, 1438, 728, 10081, 8440, 6472, 329, 10076, 90268, 115362, 7321, 2963, 22914, 5335, 5336, 22916, 526, 988, 10068, 27161, 53905, 10954, 64581, 983, 55273, 8463, 8462…	4326	2822	16663	1.2803	1.35974e-18	3.57826e-20	1.37041e-18
GOTERM_BP_3	GO:0030595~leukocyte chemotaxis	114	2.2864	9.62719e-22	11151, 3146, 3680, 6347, 6348, 6352, 6351, 1525, 6868, 3929, 6357, 6356, 6355, 59341, 2207, 2150, 54210, 30817, 8600, 51561, 7409, 1901, 7941, 1906, 1907, 6362, 1908, 6361, 6364, 6363, 6366, 3689, 6367, 2841, 5142, 1435, 6288, 5144, 51192, 6280, 7042, 728, 6376, 6375, 9023, 7422, 6374, 5800, 7424, 6373, 6372, 729230, 101, 2833, 811, 6279, 9420, 2277, 51119, 5054, 6387, 719, 388372, 22914, 2185, 4…	4326	194	16663	2.26344	1.60774e-18	4.12241e-20	1.62036e-18
GOTERM_BP_3	GO:0008284~positive regulation of cell proliferation	344	6.89932	1.44803e-21	4208, 84275, 5737, 941, 942, 10891, 6772, 3084, 940, 29126, 332, 8317, 6347, 5371, 8744, 146433, 79805, 8013, 10617, 6352, 4615, 6868, 4613, 6356, 8324, 79084, 8326, 8877, 4217, 8872, 51561, 5743, 23648, 3091, 3853, 3718, 7480, 3918, 28514, 1981, 6363, 3491, 6608, 6875, 3915, 56648, 1490, 6776, 1813, 3912, 338773, 4609, 1436, 920, 1435, 3741, 27185, 23532, 128239, 218, 923, 7042, 728, 6375, 6374,…	4326	849	16663	1.56069	2.41821e-18	6.04552e-20	2.43719e-18
GOTERM_BP_3	GO:0001819~positive regulation of cytokine production	186	3.73045	3.71221e-21	7291, 3148, 941, 7294, 942, 3146, 5734, 10892, 7292, 940, 29126, 6556, 54106, 943, 330, 6347, 6348, 947, 8013, 80381, 4615, 3929, 6868, 59341, 2207, 2150, 115004, 50943, 10333, 57162, 23705, 51561, 3135, 9447, 5743, 3091, 23643, 64127, 26253, 7481, 929, 23318, 6693, 6364, 5553, 6363, 10626, 2219, 10623, 10622, 10148, 11146, 10621, 1813, 55655, 5142, 64135, 1436, 920, 4023, 26065, 6288, 7105, 5144…	4326	386	16663	1.85606	6.19938e-18	1.51204e-19	6.24804e-18
GOTERM_BP_3	GO:0051270~regulation of cellular component movement	327	6.55836	4.93005e-21	10891, 3084, 5734, 29126, 6347, 6348, 3868, 949, 6352, 4615, 6351, 7168, 3929, 6868, 1729, 2950, 6356, 6355, 3925, 3486, 59341, 8877, 22800, 1824, 6615, 10718, 51561, 6091, 5743, 8874, 5361, 3091, 5362, 5649, 7481, 57214, 3918, 6364, 6363, 3491, 7070, 6366, 59352, 3916, 7341, 6776, 3910, 1813, 4223, 3912, 2022, 2841, 83706, 23129, 4609, 5217, 55920, 1436, 126731, 1435, 2316, 25777, 22919, 5613, 7…	4326	802	16663	1.57051	8.23318e-18	1.96028e-19	8.29781e-18
GOTERM_BP_3	GO:2000145~regulation of cell motility	304	6.09707	1.38813e-20	10891, 3084, 5734, 29126, 6347, 6348, 3868, 949, 6352, 4615, 6351, 7168, 3929, 1729, 2950, 6868, 6356, 6355, 3486, 59341, 8877, 22800, 6615, 10718, 51561, 6091, 5743, 8874, 5361, 3091, 5362, 5649, 7481, 57214, 3918, 6364, 6363, 3491, 7070, 6366, 59352, 6776, 3910, 1813, 4223, 3912, 2022, 2841, 83706, 4609, 23129, 5217, 55920, 1436, 126731, 1435, 2316, 25777, 22919, 5613, 7042, 27286, 728, 6376, 6…	4326	736	16663	1.59097	2.31817e-17	5.3911e-19	2.33637e-17
GOTERM_BP_3	GO:0002697~regulation of immune effector process	162	3.2491	2.29906e-20	7535, 5950, 941, 942, 10892, 7292, 3146, 8417, 940, 330, 6347, 5371, 284, 8013, 3929, 2208, 2294, 2207, 2956, 2150, 115004, 50943, 23705, 51237, 51561, 9447, 7409, 64127, 5648, 3718, 1794, 409, 162, 2, 6693, 10475, 11005, 6363, 1378, 5650, 3916, 3598, 920, 7105, 10225, 51191, 926, 2268, 5610, 7042, 728, 7187, 6375, 919, 54476, 729230, 3133, 114548, 695, 329, 51704, 5627, 200558, 10417, 3329, 1007…	4326	325	16663	1.91999	3.83944e-17	8.72599e-19	3.86957e-17
GOTERM_BP_3	GO:0031349~positive regulation of defense response	189	3.79061	5.19807e-20	4208, 3148, 7294, 942, 3146, 7292, 5734, 10892, 940, 54106, 330, 6347, 6348, 3684, 4615, 6352, 6351, 3929, 6357, 6356, 5641, 6355, 1520, 59341, 2207, 2150, 115004, 8600, 10333, 57162, 4313, 23705, 5179, 51561, 9447, 5743, 7409, 64127, 23643, 8685, 26253, 7941, 1514, 409, 6362, 1513, 929, 5359, 4893, 3689, 2219, 5650, 10623, 3916, 9641, 10622, 10621, 51435, 64135, 4023, 5971, 2167, 26065, 7105, 92…	4326	402	16663	1.81093	8.68078e-17	1.92906e-18	8.74892e-17
GOTERM_BP_3	GO:0042330~taxis	241	4.83353	6.70782e-20	3084, 6347, 6348, 8013, 6352, 6351, 3929, 2950, 6868, 6357, 6356, 6355, 59341, 2207, 10718, 8600, 51561, 6091, 5361, 57216, 5362, 5649, 6362, 409, 6361, 6364, 4893, 3491, 6363, 6366, 6367, 2022, 2841, 23129, 1436, 1435, 51192, 7042, 728, 6376, 6375, 6374, 6373, 6372, 729230, 4781, 23114, 4233, 6477, 2833, 811, 91653, 8851, 5898, 140883, 6387, 719, 388372, 1833, 22914, 5337, 1839, 5771, 4856, 3627…	4326	553	16663	1.67864	1.12021e-16	2.43523e-18	1.129e-16
GOTERM_BP_3	GO:0006935~chemotaxis	240	4.81348	1.14787e-19	3084, 6347, 6348, 8013, 6352, 6351, 3929, 2950, 6868, 6357, 6356, 6355, 59341, 2207, 10718, 8600, 51561, 6091, 5361, 57216, 5362, 5649, 6362, 409, 6361, 6364, 4893, 3491, 6363, 6366, 6367, 2022, 2841, 23129, 1436, 1435, 51192, 7042, 728, 6376, 6375, 6374, 6373, 6372, 729230, 4781, 23114, 6477, 4233, 2833, 811, 91653, 8851, 5898, 140883, 6387, 719, 388372, 1833, 22914, 5337, 1839, 5771, 4856, 3627…	4326	552	16663	1.67471	1.91694e-16	4.07859e-18	1.93199e-16
GOTERM_BP_3	GO:0048869~cellular developmental process	1250	25.0702	6.16002e-19	139716, 941, 942, 940, 54106, 221935, 5371, 8744, 23657, 944, 947, 8013, 221937, 6492, 22903, 745, 2950, 6868, 25793, 79084, 3486, 84079, 6497, 6496, 1827, 10718, 6493, 166614, 8407, 6091, 23648, 5361, 5362, 939, 2, 3491, 10090, 7345, 10097, 6876, 10096, 6875, 79094, 8724, 1813, 29909, 55920, 23636, 1436, 126731, 8437, 340547, 920, 1435, 27185, 5354, 925, 221914, 140578, 79628, 10732, 1840, 7336,…	4326	3992	16663	1.20611	1.02872e-15	2.14317e-17	1.0368e-15
GOTERM_BP_3	GO:0044093~positive regulation of molecular function	637	12.7758	8.01773e-19	54101, 805, 139818, 7498, 10891, 10892, 29127, 801, 54106, 6347, 6348, 5371, 949, 154, 153, 6352, 8321, 6351, 6868, 151, 6357, 6356, 6355, 2208, 3486, 29128, 2011, 2956, 8877, 6497, 100271715, 84079, 10718, 8600, 6091, 8874, 341, 23645, 57216, 344, 1326, 57214, 7481, 7480, 6362, 2, 6361, 6364, 5359, 3491, 6363, 6366, 25780, 7341, 6367, 1813, 5217, 23533, 55920, 920, 825, 8437, 1436, 1435, 8439, 5…	4326	1840	16663	1.33349	1.33896e-15	2.73257e-17	1.34947e-15
GOTERM_BP_3	GO:0002250~adaptive immune response	192	3.85078	1.11603e-18	4208, 7535, 2210, 941, 64092, 7294, 942, 3146, 10892, 7292, 8417, 940, 6556, 10990, 9245, 23308, 8320, 7942, 4615, 6868, 89857, 1520, 2208, 2207, 2956, 608, 64218, 50943, 10333, 23705, 51561, 2015, 27074, 1380, 3718, 939, 1514, 11006, 6693, 6363, 1378, 10148, 5452, 9156, 1493, 3598, 3127, 920, 5971, 6891, 1075, 10673, 925, 926, 6890, 923, 924, 3512, 6375, 9025, 729230, 3133, 100, 114548, 695, 814…	4326	420	16663	1.76083	1.86376e-15	3.72752e-17	1.87839e-15
GOTERM_BP_3	GO:0009966~regulation of signal transduction	893	17.9101	1.42534e-18	941, 942, 8418, 940, 332, 54106, 330, 5371, 6868, 2950, 3486, 6497, 100271715, 6496, 1827, 8406, 930, 6091, 23645, 6882, 23643, 939, 2, 929, 5359, 7345, 3491, 6875, 8725, 8724, 79094, 6877, 7341, 1813, 84893, 23636, 8437, 920, 1436, 1435, 51291, 79823, 27185, 79822, 925, 1844, 728, 79628, 1840, 8440, 6474, 340348, 1849, 168002, 8445, 6477, 347273, 329, 55200, 916, 5341, 90268, 718, 5335, 1839, 51…	4326	2728	16663	1.26088	2.38032e-15	4.6673e-17	2.39901e-15
GOTERM_BP_3	GO:0002683~negative regulation of immune system process	180	3.61011	2.26946e-18	7538, 64092, 942, 3149, 3146, 5734, 7292, 29126, 80380, 54106, 6347, 6348, 6422, 284, 51083, 80381, 25793, 2294, 2207, 4212, 4211, 2150, 55024, 11326, 50943, 57162, 3202, 677, 3204, 3135, 3205, 671, 23643, 7940, 5648, 3718, 51621, 409, 929, 11006, 2, 6693, 10475, 11005, 28514, 7070, 6366, 1378, 55365, 11146, 1813, 2841, 29909, 4609, 1493, 3598, 3127, 7105, 10225, 5610, 79626, 7042, 374403, 6375, …	4326	388	16663	1.78693	3.78999e-15	7.28845e-17	3.81974e-15
GOTERM_BP_3	GO:0031325~positive regulation of cellular metabolic process	923	18.5118	2.66045e-18	84271, 941, 942, 940, 54106, 10991, 330, 943, 29028, 944, 5371, 949, 221937, 8013, 6868, 2950, 745, 3486, 2956, 2959, 6497, 6496, 10718, 6091, 23648, 23645, 341, 6882, 344, 3298, 939, 5359, 3491, 8726, 6875, 7341, 339488, 1813, 84893, 23636, 55215, 920, 1436, 1435, 8439, 27185, 728, 7336, 5347, 8440, 6474, 1849, 85440, 8445, 80714, 347273, 329, 915, 916, 5341, 7321, 2963, 718, 908, 22914, 7324, 5…	4326	2839	16663	1.25228	4.44296e-15	8.38294e-17	4.47783e-15
GOTERM_BP_3	GO:0008219~cell death	668	13.3975	4.32289e-18	1410, 8882, 8883, 7498, 10891, 6772, 2002, 84273, 10892, 940, 29126, 332, 63924, 943, 330, 6347, 944, 8744, 6348, 5371, 7490, 27063, 947, 8013, 10617, 6491, 6352, 6868, 2950, 25793, 8326, 3486, 2012, 2207, 2956, 8877, 22800, 6496, 22806, 85329, 2019, 2014, 8406, 8876, 6091, 8874, 23645, 23643, 1326, 27074, 7481, 7480, 939, 409, 929, 5359, 3491, 6363, 6366, 10625, 8725, 79094, 2020, 84893, 2022, 2…	4326	1958	16663	1.31411	7.21923e-15	1.33689e-16	7.27589e-15
GOTERM_BP_3	GO:0010604~positive regulation of macromolecule metabolic process	926	18.572	5.37419e-18	84271, 941, 942, 940, 54106, 10991, 330, 943, 29028, 944, 5371, 947, 221937, 8013, 6868, 745, 3486, 2956, 2959, 6497, 6496, 10718, 6091, 23648, 23645, 6882, 3298, 939, 5359, 3491, 8726, 6875, 7341, 339488, 1813, 84893, 23636, 55215, 920, 1436, 1435, 27185, 5354, 728, 7336, 5347, 8440, 6474, 1849, 85440, 8445, 80714, 347273, 329, 915, 916, 7321, 2963, 718, 908, 7324, 5335, 5336, 80709, 22916, 5128…	4326	2856	16663	1.24888	8.97489e-15	1.6318e-16	9.04534e-15
GOTERM_BP_3	GO:0009893~positive regulation of metabolic process	981	19.6751	6.35723e-18	84271, 941, 942, 940, 54106, 29028, 10991, 330, 943, 944, 5371, 949, 947, 8013, 221937, 2950, 745, 6868, 3486, 2956, 2959, 6497, 6496, 10718, 6091, 23648, 23645, 341, 6882, 344, 3298, 939, 5359, 3491, 8726, 6875, 7341, 339488, 1813, 84893, 23636, 55215, 920, 1436, 1435, 8439, 27185, 5354, 728, 7336, 5347, 8440, 6474, 1849, 85440, 8445, 80714, 347273, 329, 915, 916, 5341, 7321, 718, 2963, 908, 229…	4326	3052	16663	1.23809	1.06166e-14	1.89582e-16	1.06999e-14
GOTERM_BP_3	GO:0045595~regulation of cell differentiation	543	10.8905	1.48068e-17	941, 942, 7498, 6772, 940, 221935, 8744, 6348, 146433, 27063, 947, 8320, 151, 25793, 8324, 59341, 3486, 2011, 6497, 84079, 6496, 22806, 85329, 2202, 1827, 10718, 2201, 8600, 8876, 6091, 8874, 5361, 90527, 5362, 7480, 939, 409, 6361, 10090, 3491, 6363, 10626, 8724, 55365, 1813, 2022, 29909, 55920, 825, 8437, 1435, 23531, 27185, 23532, 51393, 140578, 150465, 10732, 1840, 7336, 6474, 3399, 85440, 41…	4326	1544	16663	1.35463	2.47274e-14	4.33813e-16	2.49215e-14
GOTERM_BP_3	GO:0010941~regulation of cell death	532	10.6699	1.92937e-17	1410, 8882, 8883, 10891, 7498, 6772, 2002, 84273, 10892, 29126, 332, 63924, 943, 330, 6347, 6348, 5371, 7490, 27063, 947, 8013, 10617, 6352, 6491, 6868, 2950, 25793, 3486, 8326, 2207, 8877, 22800, 22806, 2019, 8876, 8406, 6091, 8874, 27074, 7481, 7480, 939, 409, 6363, 3491, 6366, 10625, 8725, 2020, 84893, 2022, 23788, 23636, 825, 1436, 8439, 23532, 400696, 8301, 728, 6376, 7336, 5347, 3399, 8440,…	4326	1509	16663	1.35797	3.22204e-14	5.55524e-16	3.24733e-14
GOTERM_BP_3	GO:0001568~blood vessel development	240	4.81348	5.60723e-17	4208, 7498, 6772, 6347, 5371, 7490, 947, 79805, 6356, 144165, 8877, 4211, 5740, 56913, 6091, 5743, 4215, 3091, 7481, 1717, 28514, 6608, 7070, 3491, 1490, 3910, 4223, 2022, 23129, 5754, 5613, 7042, 27286, 728, 144455, 6376, 4638, 729230, 7048, 7046, 7045, 2833, 8854, 1306, 5764, 2308, 1464, 5629, 2303, 90268, 719, 718, 5335, 4627, 2828, 7058, 4240, 84870, 2821, 8434, 153090, 4856, 3627, 4854, 1085…	4326	576	16663	1.60493	1.85407e-13	3.10862e-15	1.88738e-13
GOTERM_BP_3	GO:0009888~tissue development	604	12.1139	1.46174e-16	54101, 2006, 5230, 10891, 7498, 6772, 23657, 6348, 5371, 7490, 27063, 947, 154, 8013, 6492, 8320, 6491, 8321, 6868, 8323, 8324, 6356, 8326, 79084, 6768, 2012, 6497, 6496, 22806, 2202, 1827, 2201, 8600, 2019, 8407, 6091, 23648, 5361, 57216, 5362, 7482, 7481, 7480, 409, 3491, 10626, 6876, 2022, 340547, 825, 1436, 1435, 5251, 176, 5351, 1844, 10082, 6474, 3399, 168002, 811, 220, 8854, 1308, 817, 100…	4326	1756	16663	1.32489	1.85407e-13	3.10862e-15	1.88738e-13
GOTERM_BP_3	GO:0009967~positive regulation of signal transduction	506	10.1484	1.56365e-16	51379, 79705, 805, 941, 7498, 10892, 940, 801, 54106, 6347, 330, 6348, 5371, 27063, 154, 6352, 153, 6351, 6868, 151, 6357, 80833, 6356, 8324, 6355, 3486, 59341, 8326, 8877, 6497, 8600, 8406, 6091, 23643, 57216, 1326, 7482, 7481, 7480, 939, 6362, 409, 6361, 6364, 6363, 3491, 10626, 6366, 59352, 6367, 1813, 84893, 2022, 2841, 23636, 23533, 920, 1436, 10870, 1435, 27185, 925, 148252, 728, 6376, 6375…	4326	1428	16663	1.36486	1.85407e-13	2.9976e-15	1.88738e-13
GOTERM_BP_3	GO:0043062~extracellular structure organization	157	3.14882	2.30414e-16	1292, 2006, 1291, 1296, 284217, 10549, 3339, 3680, 6423, 3683, 7490, 3684, 3681, 3682, 2295, 3676, 2296, 3678, 1520, 2294, 1289, 11096, 2201, 4314, 4313, 4312, 1282, 4318, 1284, 5175, 1285, 4316, 1286, 4035, 5033, 3691, 25975, 140766, 3694, 3695, 1514, 1513, 3918, 7412, 2, 11005, 3688, 3491, 3687, 6696, 3914, 3689, 3915, 5650, 1277, 7077, 1490, 3910, 3912, 2022, 4321, 871, 4322, 58494, 1515, 824,…	4326	335	16663	1.80518	3.70814e-13	5.9952e-15	3.77476e-13
GOTERM_BP_3	GO:0048514~blood vessel morphogenesis	210	4.21179	4.2863e-16	7498, 6772, 6347, 5371, 7490, 79805, 947, 6356, 8877, 4211, 5740, 56913, 6091, 5743, 3091, 7481, 28514, 6608, 7070, 3491, 1490, 4223, 2022, 23129, 5613, 27286, 7042, 728, 144455, 6376, 4638, 729230, 7048, 7046, 7045, 2833, 1306, 5764, 1464, 5629, 2303, 90268, 719, 718, 5335, 4627, 2828, 7058, 4240, 2821, 84870, 153090, 4856, 3627, 4854, 10855, 4851, 2254, 23554, 7453, 55273, 8463, 146850, 2247, 5…	4326	491	16663	1.64742	7.41629e-13	1.17684e-14	7.43849e-13
GOTERM_BP_3	GO:2000147~positive regulation of cell motility	182	3.65022	4.62959e-16	5168, 9647, 7291, 11151, 3146, 29126, 6347, 25960, 6348, 949, 284, 3676, 6352, 6351, 3929, 1729, 6868, 6356, 6355, 3678, 59341, 2294, 8877, 2150, 22800, 2152, 6615, 64218, 51561, 4318, 2651, 5743, 8874, 3091, 5031, 1901, 7481, 7941, 57214, 5649, 1906, 1907, 3918, 6403, 1908, 6364, 3491, 6363, 6366, 59352, 1277, 6776, 3912, 83706, 4609, 1436, 1435, 9806, 22919, 25777, 2268, 27286, 7042, 728, 28596…	4326	409	16663	1.71402	7.41629e-13	1.15463e-14	7.43849e-13
GOTERM_BP_3	GO:0040017~positive regulation of locomotion	186	3.73045	5.72821e-16	5168, 9647, 7291, 11151, 3146, 29126, 6347, 25960, 6348, 949, 284, 3676, 6352, 6351, 3929, 1729, 6868, 6356, 6355, 3678, 59341, 2294, 8877, 2150, 22800, 2152, 6615, 64218, 51561, 4318, 2651, 5743, 8874, 3091, 5031, 1901, 7481, 7941, 57214, 5649, 1906, 1907, 3918, 6403, 1908, 6364, 3491, 6363, 6366, 59352, 1277, 6776, 3912, 83706, 11149, 4609, 1436, 1435, 9806, 22919, 25777, 2268, 27286, 7042, 728…	4326	422	16663	1.69772	9.27036e-13	1.42109e-14	9.32587e-13
GOTERM_BP_3	GO:0007165~signal transduction	1718	34.4565	5.72937e-16	1410, 79801, 941, 942, 940, 945, 10990, 943, 5371, 944, 949, 947, 6491, 5368, 6869, 2950, 6868, 2956, 100271715, 6497, 6496, 8218, 1827, 6091, 930, 5361, 23645, 6882, 23643, 5362, 196051, 939, 10092, 2, 929, 5359, 10097, 10096, 25780, 342667, 6875, 6877, 1813, 84893, 29909, 23636, 1436, 920, 1435, 79823, 79822, 5354, 925, 926, 923, 924, 1439, 921, 1438, 1844, 2974, 1840, 10082, 919, 6474, 340348,…	4326	5775	16663	1.14588	9.27036e-13	1.40998e-14	9.32587e-13
GOTERM_BP_3	GO:0001525~angiogenesis	182	3.65022	1.30908e-15	7291, 4041, 688, 1296, 6772, 3146, 3339, 23462, 6347, 25960, 5371, 6423, 285, 284, 79805, 947, 2296, 9047, 6356, 3678, 8877, 4211, 5740, 2152, 3200, 64218, 56913, 3202, 4313, 10163, 3204, 1282, 1284, 6091, 5743, 5175, 1285, 5176, 3091, 6688, 1901, 1906, 3688, 11005, 28514, 7070, 3491, 3689, 116150, 1490, 407977, 4223, 2022, 4691, 23129, 5140, 91010, 54538, 2627, 5613, 27286, 7042, 2069, 728, 1444…	4326	413	16663	1.69741	2.22489e-12	3.31957e-14	2.24265e-12
GOTERM_BP_3	GO:0051272~positive regulation of cellular component movement	184	3.69033	1.81091e-15	5168, 9647, 7291, 11151, 3146, 29126, 6347, 25960, 6348, 949, 284, 3676, 6352, 6351, 3929, 1729, 6868, 6356, 6355, 3925, 3678, 59341, 2294, 8877, 2150, 22800, 2152, 6615, 64218, 51561, 4318, 2651, 5743, 8874, 3091, 5031, 1901, 7481, 7941, 57214, 5649, 1906, 1907, 3918, 6403, 1908, 6364, 3491, 6363, 6366, 59352, 1277, 6776, 3912, 83706, 4609, 1436, 1435, 9806, 22919, 25777, 2268, 27286, 7042, 728,…	4326	420	16663	1.68747	2.96652e-12	4.36318e-14	2.9865e-12
GOTERM_BP_3	GO:0002685~regulation of leukocyte migration	88	1.76494	2.15694e-15	4856, 3627, 5919, 4354, 2919, 3146, 5734, 7124, 6347, 6348, 3383, 6352, 4615, 3676, 6351, 3965, 6868, 3929, 199, 6355, 26191, 59341, 2150, 3579, 56477, 26228, 3576, 5880, 51561, 3204, 301, 3592, 284340, 1240, 972, 7941, 1907, 6403, 1908, 6364, 6363, 1235, 6366, 1236, 11240, 3958, 2841, 63940, 1435, 1230, 6793, 10562, 3071, 10563, 728, 57118, 6375, 7422, 6374, 90865, 7424, 6373, 6372, 729230, 3554…	4326	156	16663	2.17283	3.52274e-12	5.10703e-14	3.55271e-12
GOTERM_BP_3	GO:0002695~negative regulation of leukocyte activation	82	1.6446	3.5398e-15	10859, 64092, 3149, 3146, 7292, 29126, 80380, 3620, 7301, 6422, 51083, 10385, 80381, 1051, 3965, 25793, 26191, 2294, 4345, 84868, 55024, 84174, 6664, 3635, 50943, 11326, 57162, 639, 3135, 301, 671, 634, 3398, 8832, 7940, 972, 3718, 6693, 7128, 11146, 3586, 3958, 1493, 3598, 3127, 4332, 56940, 3902, 1029, 79626, 374403, 6375, 1840, 558, 729230, 3659, 3559, 53833, 10461, 79679, 54900, 284021, 23495…	4326	142	16663	2.22429	5.93303e-12	8.471e-14	5.9841e-12
GOTERM_BP_3	GO:1903047~mitotic cell cycle process	334	6.69876	7.2394e-15	57348, 51379, 8882, 90293, 8883, 805, 29127, 940, 801, 332, 8317, 330, 5371, 55743, 8318, 23279, 10617, 55544, 6491, 6868, 25793, 10615, 3925, 146956, 7164, 11097, 8218, 23649, 83903, 54892, 7480, 4605, 1981, 11339, 80218, 55215, 55920, 23636, 126731, 1459, 55726, 3741, 23397, 2316, 5356, 128239, 348654, 27085, 25777, 22919, 54888, 55722, 9883, 348235, 387893, 81565, 144455, 54478, 5347, 58484, 5…	4326	890	16663	1.44552	1.20515e-11	1.69753e-13	1.21458e-11
GOTERM_BP_3	GO:0007154~cell communication	1842	36.9434	7.9589e-15	1410, 79801, 941, 942, 940, 945, 10990, 943, 10991, 5371, 944, 949, 947, 6491, 5368, 6869, 2950, 6868, 2956, 1824, 100271715, 6497, 6496, 8218, 1827, 930, 6091, 5361, 23645, 6882, 23643, 5362, 196051, 939, 10092, 2, 929, 5359, 10097, 10096, 25780, 342667, 6875, 6877, 84893, 1813, 29909, 158326, 23636, 1436, 920, 1435, 79823, 79822, 5354, 925, 926, 923, 924, 1439, 921, 1438, 1844, 2974, 1840, 1008…	4326	6275	16663	1.13069	1.33493e-11	1.85407e-13	1.34559e-11
GOTERM_BP_3	GO:0010646~regulation of cell communication	955	19.1536	9.75773e-15	941, 942, 8418, 940, 332, 54106, 330, 5371, 2950, 6868, 3486, 6497, 100271715, 6496, 1827, 8406, 6091, 930, 23645, 6882, 23643, 939, 2, 929, 5359, 7345, 3491, 8725, 6875, 8724, 79094, 6877, 7341, 1813, 84893, 23636, 8437, 920, 1436, 1435, 51291, 79823, 79822, 27185, 925, 1844, 728, 79628, 1840, 8440, 6474, 340348, 1849, 168002, 8445, 6477, 347273, 329, 55200, 916, 5341, 90268, 718, 5335, 1839, 51…	4326	3020	16663	1.21804	1.63158e-11	2.23488e-13	1.64424e-11
GOTERM_BP_3	GO:0097529~myeloid leukocyte migration	88	1.76494	1.00245e-14	4856, 3627, 5919, 4354, 2919, 3146, 5734, 3680, 6347, 6348, 6352, 6351, 1525, 3929, 6357, 6356, 199, 6355, 59341, 2207, 3579, 26228, 54210, 30817, 3576, 8600, 5880, 51561, 301, 7409, 3815, 284340, 1240, 972, 7941, 1906, 1907, 6362, 6361, 1908, 6364, 6363, 6366, 1236, 3689, 6367, 3958, 5142, 1435, 6288, 5144, 51192, 1230, 6846, 6280, 10562, 7042, 3071, 728, 57118, 6376, 6850, 6375, 7422, 8792, 580…	4326	159	16663	2.13183	1.66867e-11	2.25486e-13	1.68199e-11
GOTERM_BP_3	GO:0050866~negative regulation of cell activation	88	1.76494	1.00245e-14	10859, 64092, 3149, 3146, 7292, 29126, 84959, 80380, 3620, 7301, 6422, 51083, 10385, 80381, 1051, 3965, 114897, 25793, 26191, 2294, 4345, 84868, 55024, 84174, 6664, 3635, 50943, 11326, 57162, 639, 4846, 3135, 301, 671, 634, 3398, 8832, 7940, 972, 3718, 6693, 5270, 7128, 11146, 3586, 3958, 1493, 3598, 3127, 4332, 56940, 3902, 1029, 79626, 374403, 6375, 1840, 558, 729230, 3659, 3559, 53833, 10461, …	4326	159	16663	2.13183	1.66867e-11	2.25486e-13	1.68199e-11
GOTERM_BP_3	GO:0002757~immune response-activating signal transduction	208	4.17168	1.03078e-14	4208, 942, 10892, 940, 54106, 330, 8013, 4615, 89857, 3929, 2209, 5641, 2207, 10333, 930, 23643, 196051, 409, 10092, 929, 4893, 7070, 10097, 2219, 10096, 2212, 2214, 1493, 920, 7187, 728, 919, 7184, 329, 10213, 915, 916, 917, 90268, 5621, 7321, 719, 3937, 22914, 5335, 5336, 51284, 3932, 5771, 153090, 50856, 387357, 50852, 3384, 84433, 7454, 64581, 7456, 3965, 26191, 6397, 84174, 84868, 23228, 465…	4326	498	16663	1.60879	1.72429e-11	2.29927e-13	1.7375e-11
GOTERM_BP_3	GO:0009653~anatomical structure morphogenesis	845	16.9475	1.0655e-14	1410, 54101, 54106, 221935, 5371, 947, 79805, 8013, 6491, 22903, 6868, 6497, 84079, 6496, 8218, 10718, 6091, 23648, 5361, 5362, 7345, 10090, 3491, 10097, 10096, 1813, 158326, 55920, 340547, 8437, 1436, 1435, 27185, 1844, 728, 10082, 6474, 85440, 168002, 51299, 6477, 121227, 140883, 90268, 719, 718, 1833, 5335, 1839, 84870, 8434, 55273, 8463, 147906, 3236, 5324, 578, 3239, 579, 705, 5116, 3251, 30…	4326	2631	16663	1.23709	1.77991e-11	2.34146e-13	1.79412e-11
GOTERM_BP_3	GO:0009615~response to virus	144	2.88809	1.28216e-14	10346, 4208, 942, 6772, 7292, 6773, 940, 4599, 330, 5371, 164668, 4615, 6352, 6351, 1525, 6356, 6355, 3925, 2150, 115004, 50943, 5179, 51561, 9447, 140564, 1794, 5551, 162, 4938, 10475, 5359, 4939, 6363, 3687, 10625, 8725, 4600, 10623, 6367, 9641, 10622, 10621, 2023, 64135, 920, 26065, 7105, 51191, 925, 2268, 926, 5610, 6375, 919, 54476, 104, 8547, 114548, 2633, 329, 54541, 10417, 340061, 6387, 3…	4326	311	16663	1.78348	2.13218e-11	2.7689e-13	2.14939e-11
GOTERM_BP_3	GO:0032103~positive regulation of response to external stimulus	128	2.56719	1.7466e-14	9647, 5734, 7292, 3146, 940, 54106, 6347, 6348, 9450, 6352, 6351, 6868, 3929, 6357, 6356, 6355, 59341, 2207, 2150, 2152, 8600, 51561, 5743, 1901, 64127, 23643, 7941, 1907, 6362, 1594, 1908, 6363, 6366, 5650, 1435, 4023, 2167, 923, 6280, 81565, 728, 6376, 6375, 7422, 6374, 7424, 6373, 6372, 729230, 23097, 101, 4233, 2833, 811, 695, 6279, 51704, 2277, 5054, 3329, 115362, 6387, 719, 718, 388372, 705…	4326	267	16663	1.84657	2.91089e-11	3.73146e-13	2.93321e-11
GOTERM_BP_3	GO:0010647~positive regulation of cell communication	533	10.6899	1.92745e-14	51379, 805, 79705, 941, 7498, 10892, 940, 801, 54106, 330, 6347, 6348, 5371, 27063, 154, 153, 6352, 6351, 6868, 151, 6357, 80833, 6356, 8324, 6355, 3486, 59341, 8326, 8877, 6497, 8600, 8406, 6091, 8874, 23643, 57216, 1326, 7482, 7481, 7480, 939, 6362, 409, 6361, 6364, 6363, 3491, 10626, 6366, 59352, 6367, 1813, 84893, 2022, 2841, 23636, 23533, 920, 1436, 10870, 1435, 10874, 27185, 925, 148252, 72…	4326	1555	16663	1.32027	3.22609e-11	4.0834e-13	3.25184e-11
GOTERM_BP_3	GO:0023056~positive regulation of signaling	535	10.73	2.28541e-14	51379, 805, 79705, 941, 7498, 10892, 940, 801, 54106, 330, 6347, 6348, 5371, 27065, 27063, 154, 153, 6352, 6351, 6868, 151, 6357, 80833, 6356, 8324, 6355, 3486, 59341, 8326, 8877, 6497, 8600, 8406, 6091, 8874, 23643, 57216, 1326, 7482, 7481, 7480, 939, 6362, 409, 6361, 6364, 6363, 3491, 10626, 6366, 59352, 6367, 1813, 84893, 2022, 2841, 23636, 23533, 920, 1436, 10870, 1435, 10874, 27185, 925, 148…	4326	1563	16663	1.31844	3.81939e-11	4.77396e-13	3.84914e-11
GOTERM_BP_3	GO:0051094~positive regulation of developmental process	393	7.88207	2.45154e-14	941, 10891, 942, 940, 5371, 8744, 146433, 7490, 27063, 79805, 947, 154, 151, 745, 6356, 3486, 8326, 8877, 2956, 2011, 84079, 2201, 8600, 8876, 6091, 23648, 8874, 90527, 7482, 7480, 939, 409, 6363, 3491, 10626, 8724, 1813, 2022, 8437, 825, 1435, 23531, 27185, 51393, 27286, 728, 6376, 7336, 6474, 411, 2833, 811, 100133941, 916, 6387, 719, 718, 2824, 5335, 6386, 85358, 116, 10855, 5915, 2254, 2252, …	4326	1089	16663	1.39005	4.0975e-11	5.05818e-13	4.13003e-11
GOTERM_BP_3	GO:0048523~negative regulation of cellular process	1304	26.1532	4.86684e-14	1410, 332, 945, 54106, 29028, 330, 943, 5371, 164668, 23650, 947, 8013, 221937, 6491, 2950, 6868, 25793, 79084, 3486, 146956, 2956, 84079, 6497, 6496, 1827, 10718, 6493, 8406, 6091, 140564, 55226, 930, 1428, 23645, 341, 23643, 344, 939, 2, 929, 5359, 3490, 3491, 7345, 8726, 10721, 8725, 79094, 8724, 7341, 1813, 84893, 29909, 55920, 23636, 55215, 1436, 8242, 8437, 653145, 55214, 79822, 22919, 5592…	4326	4300	16663	1.16809	8.12084e-11	9.90319e-13	8.18456e-11
GOTERM_BP_3	GO:0050920~regulation of chemotaxis	96	1.92539	1.73616e-13	9647, 4856, 3627, 5919, 2919, 223117, 4354, 3146, 4851, 10507, 6347, 25960, 6348, 285, 6352, 6351, 3965, 6868, 2950, 3929, 2247, 199, 6259, 59341, 7852, 5587, 2150, 3579, 2152, 26228, 64218, 3576, 5880, 51561, 1948, 3592, 6091, 5361, 1901, 284340, 5362, 1240, 972, 7941, 1907, 1233, 1908, 10371, 6363, 1235, 6366, 1236, 8829, 11240, 2841, 23129, 54437, 63940, 1435, 3603, 1230, 3071, 10563, 728, 571…	4326	186	16663	1.98804	2.89977e-10	3.49365e-12	2.92255e-10
GOTERM_BP_3	GO:0045597~positive regulation of cell differentiation	313	6.27758	1.89875e-13	4208, 941, 942, 3084, 8744, 146433, 27063, 947, 8320, 151, 3486, 2011, 84079, 6615, 2201, 8600, 4217, 51561, 8876, 6091, 5743, 8874, 3091, 90527, 5649, 7480, 939, 409, 133522, 1594, 1981, 6363, 3491, 6608, 10626, 55553, 8724, 1490, 7077, 1813, 2022, 338773, 4609, 5754, 8437, 1435, 23531, 27185, 2316, 51393, 7042, 81565, 7336, 6474, 729230, 7048, 7046, 411, 811, 91653, 5764, 100133941, 5629, 6387,…	4326	841	16663	1.43356	3.17046e-10	3.77431e-12	3.19533e-10
GOTERM_BP_3	GO:0051241~negative regulation of multicellular organismal process	367	7.36061	1.96105e-13	4208, 55841, 942, 55840, 7498, 6772, 5734, 3084, 29126, 54106, 6347, 5371, 6348, 7490, 947, 51083, 154, 153, 3929, 114897, 2950, 4613, 25793, 8324, 5641, 79084, 59341, 144165, 4212, 4211, 6497, 6496, 6615, 2202, 10718, 11326, 51561, 5743, 6091, 341, 3091, 344, 7481, 3718, 409, 28514, 6608, 7070, 55553, 7072, 55365, 1813, 4223, 2841, 29909, 4609, 1493, 5217, 825, 3848, 10225, 51191, 7042, 7187, 63…	4326	1017	16663	1.38999	3.27429e-10	3.85214e-12	3.30003e-10
GOTERM_BP_3	GO:0002699~positive regulation of immune effector process	87	1.74489	3.59823e-13	10859, 7535, 5950, 56253, 941, 942, 10892, 7292, 940, 8417, 7124, 8767, 6347, 8013, 3965, 3929, 26191, 2294, 2208, 2207, 3106, 2956, 3109, 2150, 3105, 50943, 3594, 23705, 5880, 51237, 51561, 30009, 301, 3592, 7037, 7409, 64127, 8832, 972, 10666, 6363, 5650, 3916, 201294, 3598, 4049, 136, 3606, 3902, 2268, 118460, 6850, 6375, 90865, 7374, 729230, 3553, 114836, 3133, 8482, 114548, 7855, 695, 958, 5…	4326	164	16663	2.04335	6.00905e-10	6.9873e-12	6.05627e-10
GOTERM_BP_3	GO:0022603~regulation of anatomical structure morphogenesis	376	7.54112	3.92472e-13	4208, 10891, 7498, 6772, 55843, 3084, 6773, 8317, 6347, 5371, 6348, 7490, 947, 51083, 79805, 8321, 7168, 1729, 6357, 8323, 6356, 8324, 144165, 51177, 2011, 8877, 5740, 84079, 6615, 5743, 6091, 8874, 5361, 3091, 57216, 5362, 7482, 5649, 7481, 409, 28514, 10090, 10627, 6608, 7070, 4223, 2022, 23129, 4609, 5754, 55920, 1436, 8437, 1435, 3848, 27185, 2316, 54471, 51393, 150465, 7042, 27286, 81565, 72…	4326	1051	16663	1.37801	6.55415e-10	7.53353e-12	6.6056e-10
GOTERM_BP_3	GO:0009617~response to bacterium	217	4.35219	7.2205e-13	4208, 5737, 5732, 941, 10891, 942, 10892, 5734, 54106, 6347, 943, 6348, 944, 949, 5739, 27063, 4615, 6352, 2950, 6868, 3929, 2207, 11096, 10333, 51561, 5743, 23643, 2326, 939, 1594, 929, 6364, 8724, 5650, 920, 10225, 923, 1439, 728, 6374, 6373, 6372, 58484, 100133941, 912, 129607, 22914, 5336, 613, 3934, 153090, 10859, 3627, 10068, 3240, 4851, 3620, 6590, 3383, 3965, 26191, 3106, 84868, 3105, 436…	4326	544	16663	1.53648	1.20589e-09	1.37033e-11	1.21535e-09
GOTERM_BP_3	GO:0044403~symbiosis, encompassing mutualism through parasitism	357	7.16005	1.6602e-12	4208, 10346, 941, 942, 6772, 6773, 940, 6206, 6347, 330, 5371, 6348, 949, 164668, 23279, 6352, 4615, 6351, 3929, 6356, 6355, 3925, 11097, 2956, 2959, 4217, 51561, 140564, 6882, 8732, 3855, 27074, 7879, 162, 5359, 10475, 1981, 6363, 10625, 8725, 2219, 8724, 10623, 3916, 6367, 7341, 6877, 4600, 10622, 10621, 2023, 79465, 4609, 2213, 23636, 920, 6891, 51193, 925, 51191, 3843, 926, 6890, 5610, 3840, …	4326	998	16663	1.37786	2.77258e-09	3.11526e-11	2.79434e-09
GOTERM_BP_3	GO:0002687~positive regulation of leukocyte migration	64	1.28359	1.81122e-12	5919, 3627, 2919, 3146, 7124, 6347, 6348, 3383, 6352, 3676, 6351, 3965, 3929, 6868, 199, 6355, 59341, 2150, 3579, 3576, 5880, 51561, 3592, 284340, 1240, 972, 7941, 1907, 6403, 1908, 6364, 6363, 1235, 1236, 6366, 3958, 63940, 1435, 1230, 10563, 3071, 728, 57118, 7422, 6375, 6374, 7424, 6373, 6372, 729230, 3554, 101, 811, 3570, 2920, 2277, 5054, 5724, 4283, 6387, 719, 388372, 2185, 3569	4326	109	16663	2.26162	3.02473e-09	3.36081e-11	3.04847e-09
GOTERM_BP_3	GO:0031295~T cell costimulation	52	1.04292	2.48885e-12	5063, 941, 942, 7292, 2051, 940, 29126, 80380, 84433, 23308, 29851, 5133, 1947, 1949, 1948, 7409, 1326, 9402, 6693, 6363, 1236, 6366, 1493, 920, 3127, 10673, 921, 1803, 919, 9020, 151888, 959, 3113, 6714, 3115, 3117, 3118, 3119, 7525, 100133941, 915, 916, 917, 857, 79109, 22914, 2534, 3932, 4067, 3120, 3123, 3122	4326	81	16663	2.47278	4.15646e-09	4.56754e-11	4.18908e-09
GOTERM_BP_3	GO:0002443~leukocyte mediated immunity	153	3.06859	3.19499e-12	7535, 11151, 10892, 7292, 3146, 8417, 6556, 940, 9245, 6348, 8013, 4615, 6868, 2208, 2294, 2207, 2956, 2150, 54210, 50943, 23705, 51561, 7409, 64127, 55361, 1380, 3718, 939, 409, 6693, 1378, 3002, 3916, 79465, 5452, 9156, 3598, 3127, 10225, 1075, 925, 2268, 6375, 6374, 9025, 6372, 729230, 3133, 114548, 695, 814, 3119, 4436, 200558, 10417, 64005, 3329, 717, 716, 718, 713, 22914, 712, 715, 23180, 7…	4326	356	16663	1.65542	5.33565e-09	5.79962e-11	5.37753e-09
GOTERM_BP_3	GO:1903706~regulation of hemopoiesis	143	2.86803	4.81602e-12	4208, 133308, 7535, 7538, 941, 3148, 3149, 942, 7292, 3146, 940, 8744, 6348, 146433, 6422, 2296, 25793, 4212, 4211, 22806, 8600, 50943, 678, 3202, 677, 3204, 51561, 3135, 3205, 8876, 3091, 6688, 3718, 939, 133522, 51621, 11006, 28514, 11005, 6363, 55365, 29909, 4609, 1493, 1435, 5610, 1840, 2175, 7048, 2177, 101, 100, 114548, 9770, 695, 814, 92, 914, 11025, 169200, 714, 10288, 84524, 2185, 5771, …	4326	328	16663	1.6793	8.04278e-09	8.64815e-11	8.1059e-09
GOTERM_BP_3	GO:0016032~viral process	345	6.91937	5.23464e-12	4208, 10346, 941, 942, 6772, 6773, 940, 6206, 6347, 330, 5371, 6348, 949, 164668, 23279, 6352, 4615, 6351, 6356, 6355, 3925, 11097, 2956, 2959, 4217, 51561, 140564, 6882, 8732, 3855, 27074, 7879, 162, 5359, 10475, 1981, 6363, 10625, 8725, 2219, 8724, 10623, 3916, 6367, 7341, 4600, 6877, 10622, 10621, 2023, 79465, 4609, 2213, 23636, 920, 6891, 51193, 925, 51191, 3843, 926, 6890, 5610, 3840, 9883, …	4326	966	16663	1.37565	8.74177e-09	9.29975e-11	8.81039e-09
GOTERM_BP_3	GO:0002274~myeloid leukocyte activation	78	1.56438	6.55368e-12	7535, 4495, 942, 3146, 6556, 6348, 10397, 8013, 116071, 6352, 3965, 55509, 3929, 199, 2294, 2207, 2150, 4345, 84868, 3579, 26228, 3576, 10333, 5880, 10537, 671, 306, 3815, 6688, 55361, 8832, 1794, 1907, 6504, 10666, 7305, 201294, 3586, 3598, 3662, 1435, 5971, 136, 962, 2268, 27040, 3516, 6850, 90865, 729230, 7048, 695, 814, 6622, 914, 51744, 284021, 5724, 10077, 2242, 7462, 3329, 11314, 3162, 393…	4326	147	16663	2.04383	1.09446e-08	1.15206e-10	1.10305e-08
GOTERM_BP_3	GO:1901700~response to oxygen-containing compound	493	9.88769	7.19686e-12	84275, 1410, 805, 941, 942, 10891, 6772, 2002, 8886, 801, 221935, 943, 6347, 59345, 6348, 949, 7490, 27063, 8013, 6352, 6868, 2950, 7352, 8324, 59341, 1828, 3294, 23643, 7481, 50617, 7480, 939, 929, 3490, 6364, 6363, 10626, 6366, 6776, 1813, 824, 920, 218, 923, 1439, 728, 6374, 6373, 6372, 3399, 811, 8854, 8428, 8851, 815, 329, 6387, 129607, 22914, 5336, 613, 6382, 526, 2821, 116, 10859, 988, 100…	4326	1466	16663	1.29533	1.20188e-08	1.25196e-10	1.21132e-08
GOTERM_BP_3	GO:0002366~leukocyte activation involved in immune response	102	2.04573	7.35265e-12	7535, 9452, 54518, 941, 11151, 942, 5734, 7292, 3146, 6556, 940, 6348, 55846, 3683, 8013, 8320, 3929, 2294, 2207, 2956, 2150, 64218, 50943, 51561, 55361, 26253, 3718, 1794, 28514, 6363, 3916, 9156, 3598, 5971, 2268, 9025, 729230, 100, 114548, 695, 4436, 911, 3329, 3936, 5336, 613, 2185, 4242, 10125, 10859, 8767, 64581, 3383, 3965, 3109, 84868, 3594, 23228, 5880, 30009, 301, 7037, 306, 634, 3815, …	4326	212	16663	1.85324	1.2279e-08	1.26587e-10	1.23753e-08
GOTERM_BP_3	GO:0010942~positive regulation of cell death	233	4.67308	9.76087e-12	4208, 7498, 10891, 2002, 943, 5371, 6348, 7490, 27063, 51083, 8013, 6352, 4613, 8326, 7164, 3486, 5740, 4217, 8406, 6091, 5743, 8874, 4118, 7481, 7480, 3491, 7072, 1490, 84893, 55655, 23788, 4609, 1493, 8439, 400696, 1075, 8301, 7042, 8440, 3399, 58484, 7046, 6477, 2833, 220, 8854, 8851, 5764, 815, 2308, 817, 9181, 7052, 3939, 150094, 3932, 5771, 153090, 10859, 3240, 5915, 4851, 50649, 3620, 3383…	4326	607	16663	1.47854	1.63006e-08	1.66333e-10	1.64286e-08
GOTERM_BP_3	GO:0071216~cellular response to biotic stimulus	88	1.76494	1.19961e-11	153090, 4208, 10859, 3627, 7538, 3148, 941, 10891, 942, 7292, 5578, 7124, 8767, 6347, 6348, 64581, 949, 27063, 3383, 9450, 6352, 1051, 4615, 2950, 3929, 26191, 146956, 84868, 26228, 3055, 3576, 10333, 4360, 7035, 639, 4846, 3592, 4843, 2672, 23643, 7133, 3309, 3394, 929, 445, 6364, 1234, 7128, 84893, 58191, 3586, 5142, 5144, 3606, 923, 6850, 558, 353376, 3553, 3656, 79931, 3654, 4057, 23097, 1145…	4326	175	16663	1.93692	2.00334e-08	2.02358e-10	2.01907e-08
GOTERM_BP_3	GO:0002263~cell activation involved in immune response	102	2.04573	1.47853e-11	7535, 9452, 54518, 941, 11151, 942, 5734, 7292, 3146, 6556, 940, 6348, 55846, 3683, 8013, 8320, 3929, 2294, 2207, 2956, 2150, 64218, 50943, 51561, 55361, 26253, 3718, 1794, 28514, 6363, 3916, 9156, 3598, 5971, 2268, 9025, 729230, 100, 114548, 695, 4436, 911, 3329, 3936, 5336, 613, 2185, 4242, 10125, 10859, 8767, 64581, 3383, 3965, 3109, 84868, 3594, 23228, 5880, 30009, 301, 7037, 306, 634, 3815, …	4326	214	16663	1.83592	2.46916e-08	2.46916e-10	2.48854e-08
GOTERM_BP_3	GO:0050790~regulation of catalytic activity	746	14.9619	1.89284e-11	1410, 805, 139818, 7498, 29127, 10892, 801, 332, 54106, 330, 6347, 6348, 5371, 949, 51377, 154, 153, 6352, 6351, 6868, 2950, 151, 6357, 25793, 6356, 6355, 2208, 3486, 29128, 2011, 2956, 84079, 100271715, 1827, 10718, 8600, 6091, 8874, 23645, 341, 57216, 344, 1326, 27074, 57214, 7481, 939, 6362, 409, 2, 6361, 6364, 5359, 7345, 3491, 6363, 6366, 25780, 8725, 7341, 6367, 1813, 2022, 5217, 23533, 559…	4326	2357	16663	1.21912	3.16105e-08	3.12975e-10	3.18586e-08
GOTERM_BP_3	GO:0007162~negative regulation of cell adhesion	103	2.06578	3.11913e-11	7292, 3146, 29126, 80380, 285, 284, 80381, 114897, 8324, 59341, 50943, 11326, 57162, 3204, 3135, 2651, 3718, 6693, 6366, 11146, 1277, 58494, 1493, 55920, 3127, 5140, 79626, 6375, 1840, 5800, 5420, 168002, 5962, 7045, 124872, 94, 2633, 2796, 23189, 5054, 5621, 6387, 27299, 26279, 10288, 4771, 84524, 4241, 5771, 3123, 10859, 4851, 84959, 10507, 3620, 6591, 10385, 1051, 4072, 2192, 3965, 26191, 8486…	4326	219	16663	1.81159	5.20894e-08	5.10681e-10	5.24983e-08
GOTERM_BP_3	GO:0050921~positive regulation of chemotaxis	66	1.32371	6.7785e-11	9647, 5919, 3627, 2919, 3146, 6347, 6348, 6352, 6351, 3965, 3929, 6868, 199, 2247, 59341, 5587, 2150, 3579, 2152, 3576, 5880, 51561, 3592, 284340, 1901, 1240, 972, 7941, 1907, 1908, 1233, 6363, 1235, 6366, 1236, 8829, 63940, 1435, 3603, 1230, 10563, 3071, 728, 57118, 7422, 6375, 6374, 7424, 6373, 6372, 729230, 4908, 4233, 2833, 811, 3570, 2920, 2277, 5054, 4283, 6387, 719, 388372, 2185, 3569, 4916	4326	121	16663	2.101	1.13201e-07	1.09904e-09	1.14089e-07
GOTERM_BP_3	GO:0008285~negative regulation of cell proliferation	243	4.87365	8.80163e-11	4208, 7498, 10891, 55840, 6772, 29126, 945, 943, 5371, 7490, 5739, 51083, 55544, 7168, 2950, 6355, 79084, 3486, 84678, 6497, 338761, 11326, 2014, 8406, 6091, 5743, 7481, 7480, 1594, 28514, 3490, 7077, 1813, 2022, 4609, 1493, 23636, 1436, 55214, 27085, 5610, 10220, 5612, 7042, 144455, 6375, 8440, 7048, 4781, 7046, 2833, 8854, 5764, 5629, 10076, 5621, 10077, 55679, 4771, 5771, 153090, 10859, 116, 4…	4326	651	16663	1.43778	1.46987e-07	1.41334e-09	1.48141e-07
GOTERM_BP_3	GO:0023014~signal transduction by protein phosphorylation	311	6.23746	1.6515e-10	4208, 1410, 805, 7498, 3084, 5734, 801, 54106, 6347, 6348, 154, 6352, 4615, 6351, 11329, 114898, 151, 2950, 114897, 6357, 6356, 8324, 6355, 3486, 7164, 59341, 56911, 338761, 8600, 4217, 10333, 51562, 4215, 57216, 1326, 3718, 284996, 939, 409, 6362, 6361, 6364, 6363, 3491, 4893, 7345, 6366, 51765, 25780, 6367, 1490, 7077, 1813, 4609, 23533, 23636, 1436, 8437, 128239, 5610, 1439, 1438, 7042, 1844, …	4326	877	16663	1.36593	2.758e-07	2.62667e-09	2.77965e-07
GOTERM_BP_3	GO:0001910~regulation of leukocyte mediated cytotoxicity	36	0.722022	2.02637e-10	10859, 56253, 8417, 3902, 6347, 3383, 3965, 6375, 146850, 3106, 84868, 2150, 114836, 3133, 3105, 3575, 26228, 3594, 23705, 51561, 3592, 4843, 7409, 634, 259197, 409, 10666, 22914, 3952, 3916, 5272, 567, 5817, 5788, 4068, 10125	4326	51	16663	2.71894	3.38404e-07	3.19249e-09	3.4106e-07
GOTERM_BP_3	GO:1903708~positive regulation of hemopoiesis	80	1.60449	4.96332e-10	7535, 133308, 3148, 941, 942, 3146, 7292, 5578, 7124, 8767, 8744, 146433, 2296, 3965, 146850, 4860, 146206, 140685, 5134, 3575, 50943, 8600, 3635, 3594, 3202, 677, 639, 51561, 3135, 301, 8876, 55795, 3592, 9308, 60682, 3091, 3398, 972, 939, 9398, 133522, 6363, 3952, 23028, 2113, 3958, 3707, 1435, 3606, 1230, 3601, 3600, 3071, 6850, 558, 7048, 3559, 101, 100, 4323, 114548, 695, 3059, 92, 3574, 544…	4326	163	16663	1.89047	8.28874e-07	7.74649e-09	8.3538e-07
GOTERM_BP_3	GO:0002831~regulation of response to biotic stimulus	70	1.40393	5.05212e-10	10859, 56253, 3146, 5578, 940, 8767, 330, 5371, 163702, 9450, 23208, 3434, 10392, 10758, 26191, 6397, 2150, 84868, 115004, 3105, 3055, 3594, 639, 51561, 9447, 3592, 634, 23643, 85363, 60489, 1794, 10666, 162, 23318, 11005, 6693, 10475, 5650, 7128, 55690, 920, 7105, 51191, 926, 3600, 5610, 1604, 7187, 4277, 919, 8905, 54476, 200316, 3559, 4057, 329, 259197, 340061, 10077, 654, 3329, 25818, 9844, 5…	4326	136	16663	1.98256	8.43703e-07	7.81207e-09	8.50326e-07
GOTERM_BP_3	GO:0050673~epithelial cell proliferation	142	2.84797	1.2066e-09	4208, 7291, 1001, 7538, 1296, 3148, 55840, 7498, 6772, 3146, 332, 6347, 949, 6423, 284, 6422, 79805, 947, 8013, 4825, 6352, 8324, 6356, 79084, 3486, 2152, 8600, 3202, 677, 6091, 5176, 3091, 64127, 7480, 6608, 3915, 407977, 6776, 2022, 3912, 4321, 4609, 1515, 128239, 5613, 7042, 2069, 728, 7422, 7421, 7424, 64919, 4804, 4781, 4017, 7046, 58189, 8549, 2173, 2833, 10413, 8854, 5764, 26051, 94, 11698…	4326	347	16663	1.57625	2.01502e-06	1.84864e-08	2.03084e-06
GOTERM_BP_3	GO:0001818~negative regulation of cytokine production	100	2.00562	1.59547e-09	7291, 1001, 7538, 7292, 5734, 3146, 29126, 6556, 80380, 54106, 9246, 5371, 284, 947, 80381, 2950, 3929, 55024, 2150, 5443, 50943, 11326, 51561, 671, 7481, 3718, 409, 5552, 28514, 5553, 7072, 9641, 2841, 64135, 3127, 5971, 10225, 51191, 2627, 197358, 7042, 7187, 6375, 54476, 114548, 695, 2633, 100133941, 5621, 54206, 3123, 10859, 1149, 7124, 3620, 10385, 23208, 2192, 3965, 5987, 26191, 84868, 7850…	4326	223	16663	1.72728	2.66443e-06	2.42221e-08	2.68535e-06
GOTERM_BP_3	GO:0009611~response to wounding	237	4.75331	1.59767e-09	10894, 139818, 3084, 6347, 23657, 949, 947, 7168, 151, 114897, 6868, 8323, 43, 8324, 8326, 2207, 4217, 3091, 3853, 57216, 7480, 409, 2, 6364, 5359, 10627, 3491, 5653, 1490, 1813, 2022, 83706, 4609, 23533, 5754, 825, 653145, 829, 3848, 2316, 8761, 7042, 81565, 4097, 6376, 4638, 3399, 729230, 7048, 7046, 8428, 2303, 5627, 5341, 10077, 3936, 3937, 5336, 4627, 2828, 1839, 6382, 710, 3932, 4856, 4147,…	4326	649	16663	1.4066	2.66811e-06	2.40371e-08	2.68906e-06
GOTERM_BP_3	GO:0007049~cell cycle	538	10.7902	1.72345e-09	84275, 57348, 8882, 51379, 805, 8883, 29127, 940, 801, 332, 8317, 330, 5371, 8318, 8013, 10617, 6491, 51175, 6868, 25793, 10615, 146956, 8326, 11097, 29128, 2956, 8877, 10713, 6496, 8218, 8872, 23649, 23645, 1326, 25788, 7480, 50624, 10097, 10096, 1813, 8208, 55215, 23636, 55920, 8438, 825, 126731, 5356, 205564, 348654, 27085, 22919, 51191, 25777, 387893, 5347, 58484, 10734, 58480, 10733, 6477, 8…	4326	1672	16663	1.2394	2.87815e-06	2.56978e-08	2.90075e-06
GOTERM_BP_3	GO:0001666~response to hypoxia	121	2.4268	2.17868e-09	1410, 7291, 5165, 10891, 5163, 6347, 158, 5371, 285, 6422, 27063, 947, 6868, 7352, 5740, 677, 4313, 5179, 5743, 3091, 1906, 7412, 1813, 2022, 112399, 10525, 824, 6285, 3741, 2071, 2627, 218, 5352, 5351, 1788, 1789, 7042, 7422, 3516, 7424, 5562, 7048, 4017, 7184, 101, 100, 1263, 5764, 94, 890, 329, 817, 100133941, 2277, 54541, 3329, 6387, 7321, 3939, 891, 64344, 2185, 5066, 6722, 6261, 571, 5894, …	4326	286	16663	1.62962	3.63839e-06	3.21982e-08	3.66695e-06
GOTERM_BP_3	GO:0048585~negative regulation of response to stimulus	450	9.02527	2.32346e-09	805, 7498, 6772, 801, 54106, 6347, 947, 154, 8013, 10617, 6352, 8321, 2950, 6868, 8323, 25793, 3486, 8326, 6497, 6496, 2201, 8876, 6091, 8874, 23645, 23643, 7481, 409, 929, 2, 7345, 10721, 8725, 10625, 79094, 84893, 1813, 2022, 2841, 23636, 3598, 8437, 23532, 313, 79626, 1844, 6376, 6375, 8440, 1849, 168002, 811, 916, 5341, 90268, 6387, 22914, 613, 710, 116, 10859, 10068, 2254, 84959, 6591, 3383,…	4326	1369	16663	1.26612	3.88017e-06	3.40367e-08	3.91063e-06
GOTERM_BP_3	GO:0044770~cell cycle phase transition	204	4.09146	3.49738e-09	8882, 51379, 8883, 805, 801, 8317, 332, 8318, 5371, 55544, 56241, 6868, 25793, 7164, 23649, 7480, 1981, 55920, 55215, 1459, 3741, 128239, 5356, 348654, 22919, 27085, 55722, 144455, 5347, 58480, 10733, 815, 817, 818, 10213, 2305, 1063, 1062, 9183, 7321, 55388, 7324, 7325, 203068, 63967, 988, 571, 7846, 9700, 983, 84962, 8462, 701, 5325, 10657, 5116, 5708, 301, 55795, 5707, 8626, 3398, 2672, 5701, …	4326	547	16663	1.43651	5.84061e-06	5.07881e-08	5.88647e-06
GOTERM_BP_3	GO:0009891~positive regulation of biosynthetic process	559	11.2114	6.8657e-09	8882, 51379, 805, 941, 84271, 6775, 942, 10891, 6772, 2002, 940, 801, 1316, 8317, 54106, 943, 10991, 6347, 29028, 944, 5371, 949, 7490, 27063, 154, 221937, 8013, 153, 6352, 8320, 8321, 745, 8324, 2208, 29128, 2959, 6497, 6496, 22806, 8600, 8872, 2019, 58499, 23648, 6882, 23645, 344, 7481, 3298, 7480, 409, 6364, 5359, 3491, 6363, 10626, 6366, 6875, 339488, 2020, 1813, 2022, 23636, 920, 825, 8439, …	4326	1760	16663	1.22339	1.14656e-05	9.88424e-08	1.15557e-05
GOTERM_BP_3	GO:0009887~organ morphogenesis	337	6.75892	6.91732e-09	4208, 2006, 29123, 6772, 3084, 221935, 6347, 5371, 51377, 7490, 27063, 947, 8013, 6491, 8321, 7168, 4613, 8323, 6356, 8324, 144165, 84678, 4211, 11096, 6497, 6496, 6615, 2202, 2201, 171023, 10718, 8600, 5361, 3091, 57216, 7482, 7481, 7480, 409, 133522, 28514, 3491, 6608, 7070, 1490, 3912, 2022, 158326, 23129, 4609, 5754, 1436, 1435, 176, 2313, 5613, 10220, 7042, 4638, 25902, 10082, 3399, 6474, 70…	4326	992	16663	1.30853	1.15519e-05	9.87344e-08	1.16426e-05
GOTERM_BP_3	GO:0072676~lymphocyte migration	46	0.922583	8.47308e-09	7535, 3627, 6288, 51192, 6347, 6348, 6846, 6352, 3676, 10563, 6351, 6868, 6376, 6357, 9023, 6375, 6356, 199, 6355, 6373, 729230, 101, 2833, 30009, 9420, 124976, 1901, 64005, 3695, 6362, 6361, 1880, 6387, 6364, 6363, 388372, 5293, 1235, 22914, 6366, 1236, 6367, 11240, 58191, 2185, 5294	4326	80	16663	2.2148	1.41499e-05	1.19916e-07	1.42611e-05
GOTERM_BP_3	GO:0048646~anatomical structure formation involved in morphogenesis	383	7.68151	9.06613e-09	4208, 6772, 221935, 6347, 5371, 7490, 27063, 947, 79805, 8013, 8320, 6491, 8321, 7168, 6868, 89857, 8323, 6356, 8324, 144165, 51177, 80206, 6768, 84678, 4211, 8877, 5740, 6497, 6615, 10718, 2201, 56913, 5743, 6091, 23648, 3091, 57216, 5362, 7482, 5649, 7481, 7480, 133522, 28514, 3491, 6608, 7070, 10097, 3914, 1490, 4223, 3912, 2022, 4222, 23129, 5754, 824, 825, 27185, 2316, 1073, 5613, 7042, 2728…	4326	1151	16663	1.28171	1.51403e-05	1.27231e-07	1.52593e-05
GOTERM_BP_3	GO:0002218~activation of innate immune response	107	2.14601	9.47516e-09	942, 10892, 3146, 54106, 330, 3684, 4615, 3929, 5641, 1520, 2207, 2150, 115004, 57162, 10333, 9447, 64127, 23643, 26253, 8685, 409, 1514, 929, 1513, 4893, 2219, 3689, 9641, 51435, 64135, 5971, 26065, 7105, 7187, 23198, 10010, 58484, 7184, 101, 1508, 5698, 695, 329, 10213, 90268, 340061, 3329, 7321, 22914, 5336, 23180, 51284, 3428, 51311, 153090, 50856, 5063, 5894, 3384, 8767, 5682, 84433, 7301, 6…	4326	250	16663	1.64858	1.58234e-05	1.31863e-07	1.59477e-05
GOTERM_BP_3	GO:0048729~tissue morphogenesis	225	4.51264	1.06022e-08	4208, 54101, 6772, 3084, 5371, 3868, 7490, 27063, 8013, 8320, 6491, 8321, 7168, 4613, 6868, 8323, 8324, 6356, 144165, 6768, 84678, 6497, 6496, 6615, 3091, 5361, 3853, 57216, 7482, 7481, 409, 28514, 6608, 3491, 2022, 4609, 23129, 5754, 1436, 1435, 92344, 2316, 5613, 7042, 4638, 25902, 10082, 6474, 7048, 7046, 4233, 220, 8854, 5898, 5629, 2303, 10213, 2300, 3936, 6201, 7052, 4771, 1839, 2821, 84870…	4326	622	16663	1.39335	1.77056e-05	1.46328e-07	1.78447e-05
GOTERM_BP_3	GO:0070482~response to oxygen levels	128	2.56719	1.1064e-08	1410, 7291, 5165, 10891, 5163, 6347, 158, 5371, 285, 6422, 27063, 947, 6868, 7352, 5740, 677, 4313, 5179, 5743, 3091, 1906, 7412, 1277, 1490, 1813, 2022, 112399, 10525, 6285, 824, 3741, 2071, 2627, 218, 5352, 5351, 1788, 1789, 7042, 7422, 3516, 7424, 5562, 7048, 4017, 7184, 101, 100, 5428, 1263, 5764, 94, 890, 2308, 329, 817, 100133941, 2277, 54541, 3329, 6387, 7321, 3939, 891, 64344, 2185, 5066,…	4326	314	16663	1.57017	1.84766e-05	1.51449e-07	1.86218e-05
GOTERM_BP_3	GO:0051093~negative regulation of developmental process	260	5.2146	1.38413e-08	55841, 942, 7498, 10891, 55840, 6772, 3084, 6347, 5371, 6348, 7490, 51083, 154, 153, 4613, 25793, 8324, 5641, 79084, 59341, 144165, 4212, 4211, 6497, 6496, 6615, 2202, 10718, 1827, 6091, 3091, 7481, 3718, 6361, 28514, 6608, 7070, 55553, 55365, 4223, 29909, 4609, 1493, 55920, 825, 7042, 1840, 3399, 729230, 7048, 4781, 7046, 2833, 811, 8851, 5764, 2303, 2305, 9181, 55679, 2828, 714, 7058, 613, 4241…	4326	739	16663	1.35518	2.31146e-05	1.87926e-07	2.32963e-05
GOTERM_BP_3	GO:0050777~negative regulation of immune response	62	1.24348	1.52784e-08	116, 10859, 64092, 7292, 5682, 7124, 7301, 284, 3965, 5987, 2294, 3106, 84868, 3105, 3575, 50943, 3635, 3135, 301, 634, 8832, 3718, 5648, 6504, 409, 2, 6693, 11005, 1378, 7128, 9111, 5272, 1813, 3586, 3958, 5788, 1493, 3598, 966, 56940, 10225, 1604, 7042, 6375, 90865, 729230, 3559, 53833, 3133, 11213, 5468, 11314, 3162, 10288, 613, 3566, 3428, 710, 84166, 4067, 5771, 9466	4326	123	16663	1.94157	2.55146e-05	2.05766e-07	2.57152e-05
GOTERM_BP_3	GO:0042267~natural killer cell mediated cytotoxicity	34	0.681909	2.74942e-08	10859, 5873, 56253, 11151, 3902, 80329, 80328, 57823, 3965, 4277, 1054, 353091, 3106, 84868, 114836, 3133, 3105, 23705, 3592, 7409, 634, 259197, 409, 10666, 22914, 3002, 3916, 5272, 203068, 201294, 5817, 79465, 4068, 10125	4326	53	16663	2.47098	4.59143e-05	3.67323e-07	4.62757e-05
GOTERM_BP_3	GO:0048468~cell development	613	12.2944	2.98369e-08	8882, 79705, 6772, 54106, 221935, 7490, 27063, 8013, 8320, 22903, 2950, 745, 151, 8324, 25793, 59341, 6768, 2011, 6497, 84079, 6496, 10718, 8600, 166614, 2019, 6091, 8874, 5361, 90527, 57216, 5362, 7481, 57211, 7480, 7345, 10090, 6363, 6366, 6875, 8724, 2020, 1813, 2022, 55920, 340547, 825, 1436, 126731, 8437, 55118, 1435, 23531, 27185, 5354, 176, 51393, 140578, 150465, 8301, 79628, 1840, 7336, 6…	4326	1968	16663	1.19978	4.98263e-05	3.95457e-07	5.02186e-05
GOTERM_BP_3	GO:0098542~defense response to other organism	183	3.67028	4.1386e-08	10346, 3148, 942, 6772, 7292, 6773, 6556, 940, 4599, 54106, 330, 5371, 944, 164668, 4615, 1525, 3929, 6868, 2207, 2150, 11096, 115004, 10133, 54210, 10333, 51561, 9447, 140564, 671, 64127, 26253, 1794, 5551, 162, 6403, 6693, 10475, 11005, 4938, 6364, 5359, 5553, 3687, 4939, 5650, 4600, 10623, 10622, 10621, 4025, 64135, 920, 26065, 7105, 925, 51191, 926, 2268, 5610, 6280, 3512, 728, 3516, 919, 544…	4326	494	16663	1.42689	6.91122e-05	5.44209e-07	6.96571e-05
GOTERM_BP_3	GO:0051607~defense response to virus	98	1.9655	4.2101e-08	10346, 942, 6772, 940, 6773, 4599, 330, 5371, 164668, 1525, 2150, 115004, 51561, 9447, 140564, 1794, 162, 5551, 10475, 5359, 4938, 3687, 4939, 10623, 4600, 10622, 10621, 920, 64135, 26065, 7105, 51191, 925, 926, 5610, 919, 54476, 104, 8547, 114548, 2633, 329, 10417, 54541, 340061, 3428, 51284, 3932, 51311, 10859, 3627, 8638, 163702, 3434, 3433, 10758, 26191, 3437, 50489, 6397, 3105, 3055, 3594, 1…	4326	229	16663	1.64838	7.03061e-05	5.49286e-07	7.08604e-05
GOTERM_BP_3	GO:0031589~cell-substrate adhesion	123	2.46691	5.60994e-08	10894, 57348, 9647, 11151, 285, 3683, 284, 6422, 9928, 947, 3676, 8324, 2294, 3678, 6614, 64098, 3204, 2651, 5175, 8874, 3691, 25975, 3694, 3695, 50624, 7412, 3688, 3491, 7070, 6366, 3689, 3915, 1490, 1277, 3912, 83706, 158326, 11149, 55920, 1435, 9806, 133584, 27185, 10225, 2316, 1785, 6281, 5613, 4585, 7422, 5800, 7424, 3696, 10516, 811, 1308, 5764, 94, 2633, 59339, 54749, 64005, 1305, 23189, 5…	4326	306	16663	1.54828	9.36816e-05	7.26248e-07	9.44213e-05
GOTERM_BP_3	GO:0001912~positive regulation of leukocyte mediated cytotoxicity	25	0.501404	6.35771e-08	3594, 56253, 23705, 51561, 3592, 4843, 8417, 7409, 259197, 3902, 6347, 10666, 22914, 6375, 3916, 3106, 2150, 567, 114836, 5817, 3133, 3105, 4068, 26228, 10125	4326	34	16663	2.83223	0.000106168	8.16721e-07	0.000107007
GOTERM_BP_3	GO:0033002~muscle cell proliferation	72	1.44404	6.86835e-08	4208, 5950, 4856, 4854, 10891, 6772, 3084, 4851, 2254, 7124, 5739, 284, 983, 8013, 6352, 2296, 4615, 7168, 2950, 8837, 3776, 199, 2247, 3486, 10135, 4217, 4313, 60485, 4318, 3592, 5743, 1901, 3398, 6502, 1906, 7128, 65009, 9314, 231, 3586, 4609, 1956, 3606, 2627, 7472, 3600, 7042, 2069, 3516, 7048, 3654, 8997, 4883, 4881, 10257, 3570, 1264, 817, 2303, 9759, 5468, 5467, 5724, 23493, 205428, 3162, …	4326	155	16663	1.78924	0.000114695	8.75583e-07	0.000115602
GOTERM_BP_3	GO:0006793~phosphorus metabolic process	920	18.4517	7.73583e-08	84275, 1410, 54101, 941, 942, 940, 332, 54106, 5371, 2950, 6868, 25793, 3486, 10718, 166614, 930, 8732, 23645, 344, 196051, 50617, 939, 5359, 7345, 3491, 25780, 8725, 1813, 84893, 23636, 8437, 920, 1436, 1435, 1439, 1438, 1844, 2974, 728, 5347, 8440, 1849, 85440, 8444, 10733, 8445, 8446, 515, 8428, 916, 10076, 5341, 718, 5335, 5336, 5337, 1839, 51284, 526, 1836, 63967, 5330, 5127, 50852, 5332, 55…	4326	3089	16663	1.14719	0.00012918	9.78699e-07	0.000130202
GOTERM_BP_3	GO:0035295~tube development	207	4.15162	1.4088e-07	4208, 6772, 5371, 7490, 8013, 6492, 6491, 8321, 4613, 8323, 6356, 144165, 6768, 84678, 6497, 171023, 56913, 6493, 2019, 3290, 23648, 3091, 5362, 57216, 7482, 7481, 1717, 28514, 6608, 1490, 2022, 4609, 23129, 5754, 1436, 1435, 92344, 51696, 79827, 5613, 10220, 7042, 25902, 6474, 83716, 441376, 7048, 168002, 4781, 4093, 4233, 8854, 5764, 5898, 5629, 100133941, 2303, 2300, 6201, 7052, 6382, 83931, 8…	4326	580	16663	1.3747	0.000235242	1.76894e-06	0.000237116
GOTERM_BP_3	GO:0060284~regulation of cell development	288	5.77617	1.423e-07	4208, 6772, 3084, 221935, 27063, 51083, 8320, 151, 4613, 25793, 4610, 59341, 2011, 4211, 84079, 6497, 6496, 6615, 10718, 8600, 6091, 8874, 5361, 3091, 90527, 5362, 5649, 28514, 1981, 6608, 7070, 10090, 5653, 8724, 7077, 1813, 2022, 4609, 23129, 55920, 5754, 8437, 1435, 23531, 27185, 2316, 51393, 140578, 150465, 7042, 81565, 1840, 7336, 6474, 729230, 7048, 85440, 7046, 411, 811, 8428, 8851, 5764, …	4326	851	16663	1.30356	0.000237612	1.77343e-06	0.000239505
GOTERM_BP_3	GO:0090130~tissue migration	99	1.98556	1.46807e-07	5168, 9647, 3146, 6772, 25960, 285, 949, 3868, 284, 2294, 64218, 4318, 5743, 5175, 6091, 5176, 5646, 3091, 1906, 3688, 3689, 407977, 6776, 4223, 23129, 5217, 6286, 5613, 7042, 27286, 7422, 7424, 147372, 7048, 4017, 7046, 4233, 411, 6273, 94, 5629, 2303, 152007, 5335, 4627, 6672, 1839, 2185, 153090, 6722, 4856, 2050, 5578, 4851, 2252, 83442, 2247, 2196, 5587, 340719, 2191, 6662, 3037, 11235, 4846,…	4326	237	16663	1.60899	0.000245138	1.81606e-06	0.000247092
GOTERM_BP_3	GO:0042592~homeostatic process	516	10.349	1.75433e-07	29123, 79705, 805, 10891, 6772, 1318, 1317, 801, 332, 54106, 23516, 6347, 6348, 5371, 949, 947, 154, 8013, 79608, 6352, 153, 6868, 2950, 1729, 6357, 6356, 6355, 59341, 8326, 2207, 608, 10714, 8600, 120071, 23649, 930, 55226, 57217, 8029, 63933, 344, 57214, 50617, 6363, 6366, 1813, 2841, 920, 340547, 1436, 825, 1435, 27185, 6891, 6890, 924, 8301, 728, 6375, 51196, 6373, 8444, 2833, 811, 817, 10013…	4326	1645	16663	1.20823	0.00029293	2.15421e-06	0.000295272
GOTERM_BP_3	GO:0043299~leukocyte degranulation	38	0.762134	1.98673e-07	3598, 5873, 7535, 11151, 136, 6348, 2268, 27040, 8013, 3965, 6850, 2294, 2207, 729230, 2150, 3055, 695, 5880, 306, 3815, 634, 55361, 284021, 8832, 5724, 7462, 2242, 11314, 3162, 5293, 57102, 3916, 613, 201294, 3566, 5294, 4067, 10125	4326	66	16663	2.21772	0.000331728	2.42177e-06	0.000334387
GOTERM_BP_3	GO:0051049~regulation of transport	558	11.1913	2.04408e-07	57348, 1410, 8882, 805, 10891, 1318, 801, 29126, 332, 54106, 10991, 6347, 6348, 5371, 949, 27063, 947, 154, 8013, 6352, 6351, 8321, 151, 1729, 8324, 8326, 59341, 2207, 11097, 8877, 84079, 8218, 6769, 8600, 930, 8874, 341, 5360, 344, 57214, 939, 409, 929, 6363, 10626, 6366, 2219, 8724, 7341, 1813, 5217, 3598, 23636, 920, 825, 1436, 10874, 51393, 8301, 79628, 6375, 6373, 58480, 8445, 2833, 811, 885…	4326	1796	16663	1.19673	0.000341303	2.47363e-06	0.00034404
GOTERM_BP_3	GO:0031343~positive regulation of cell killing	26	0.52146	2.88033e-07	56253, 8417, 3902, 6347, 6375, 2208, 3106, 2150, 114836, 3133, 26228, 3105, 3594, 23705, 51561, 4843, 3592, 7409, 259197, 10666, 22914, 3916, 567, 5817, 4068, 10125	4326	38	16663	2.63546	0.000480899	3.46053e-06	0.000484789
GOTERM_BP_3	GO:0045123~cellular extravasation	29	0.581629	3.17966e-07	5734, 7124, 6401, 6347, 3383, 10562, 3676, 6376, 729230, 2650, 3554, 56477, 101, 54210, 5175, 5724, 3695, 6387, 7412, 6403, 3688, 6404, 5293, 6366, 3689, 3952, 613, 120425, 5294	4326	45	16663	2.48229	0.000530862	3.79287e-06	0.00053517
GOTERM_BP_3	GO:1904018~positive regulation of vasculature development	66	1.32371	3.42638e-07	7291, 5579, 3146, 5578, 4851, 285, 6423, 947, 79805, 55273, 6356, 146850, 2247, 3678, 5587, 8877, 5740, 3579, 2152, 3576, 4846, 1948, 5743, 306, 3091, 3815, 634, 28514, 3689, 51129, 407977, 2113, 2022, 133, 1958, 2627, 27286, 728, 6376, 7422, 7424, 3553, 7048, 147372, 1545, 2833, 694, 5906, 26051, 94, 8710, 89832, 2303, 9734, 2277, 26585, 1116, 5054, 719, 3162, 718, 5335, 79924, 358, 2185, 1536	4326	143	16663	1.77777	0.000572042	4.05818e-06	0.000576695
GOTERM_BP_3	GO:0002285~lymphocyte activation involved in immune response	68	1.36382	3.7312e-07	10859, 9452, 54518, 941, 11151, 942, 3146, 7292, 5734, 940, 6556, 8767, 55846, 3683, 3383, 8320, 3965, 2207, 2956, 3109, 2150, 84868, 64218, 50943, 3594, 23228, 51561, 30009, 301, 7037, 634, 26253, 3718, 28514, 6363, 1235, 3916, 201294, 3958, 9156, 5873, 3662, 5971, 3606, 118460, 9025, 7374, 114836, 100, 114548, 959, 958, 4436, 51744, 911, 3329, 3936, 1880, 7099, 5336, 4063, 2185, 4064, 3566, 356…	4326	149	16663	1.75788	0.000622917	4.38809e-06	0.000628
GOTERM_BP_3	GO:0044236~multicellular organism metabolic process	62	1.24348	5.31095e-07	1292, 1291, 1296, 10891, 6347, 84570, 154, 153, 9697, 8644, 59341, 1520, 9509, 9508, 1289, 2191, 4314, 4313, 4312, 1282, 4318, 1284, 1285, 4316, 1286, 3091, 140766, 1514, 28984, 1513, 3688, 4261, 5653, 1277, 1490, 57561, 2022, 4321, 871, 4322, 136227, 55214, 9902, 4327, 1508, 64175, 4323, 1306, 3570, 5906, 59272, 4239, 8710, 5468, 5467, 1302, 1305, 54206, 50509, 131873, 3066, 3569	4326	133	16663	1.79559	0.000886536	6.20228e-06	0.000893887
GOTERM_BP_3	GO:0002698~negative regulation of immune effector process	50	1.00281	6.1405e-07	10859, 7292, 7124, 284, 3434, 3965, 2294, 6397, 3106, 84868, 3575, 3105, 50943, 301, 634, 8832, 5648, 3718, 6504, 409, 2, 10475, 6693, 11005, 1378, 5272, 3586, 3958, 5788, 3598, 7105, 966, 56940, 10225, 5610, 1604, 7042, 4277, 6375, 90865, 729230, 3559, 53833, 3133, 11213, 11314, 3162, 613, 3566, 710	4326	100	16663	1.92591	0.00102494	7.12125e-06	0.00103351
GOTERM_BP_3	GO:0051301~cell division	202	4.05134	7.25566e-07	90293, 805, 29127, 801, 8317, 332, 55743, 10617, 56241, 8324, 10615, 3925, 10713, 8872, 54892, 55752, 57216, 50624, 11339, 10097, 10096, 1813, 4609, 55920, 126731, 55726, 23397, 205564, 22919, 54888, 7042, 387893, 348235, 144455, 54478, 5347, 84790, 85440, 5764, 5898, 3833, 3832, 1063, 1062, 9183, 9181, 1058, 4627, 203068, 55536, 152015, 55137, 147841, 64151, 7846, 4851, 2254, 2252, 4752, 9700, 9…	4326	575	16663	1.35316	0.00121096	8.35649e-06	0.0012212
GOTERM_BP_3	GO:0051701~interaction with host	70	1.40393	9.54725e-07	941, 942, 7298, 7301, 949, 3383, 9076, 3434, 2192, 1525, 3965, 3678, 7852, 50848, 4360, 1949, 1948, 7037, 6737, 27074, 85363, 3694, 1380, 3695, 6504, 1234, 3688, 6404, 10475, 23601, 2219, 8724, 1378, 10910, 3916, 5272, 2982, 4609, 920, 4684, 2934, 6891, 51193, 6890, 6950, 5610, 3840, 1604, 1803, 8812, 558, 7726, 81607, 5806, 8547, 1508, 11060, 4864, 59272, 3839, 3838, 7113, 858, 857, 290, 79139, …	4326	158	16663	1.70651	0.00159312	1.09204e-05	0.00160689
GOTERM_BP_3	GO:0001503~ossification	135	2.70758	1.10129e-06	4208, 7290, 7291, 4041, 1291, 64093, 6348, 6423, 6422, 80381, 154, 2296, 8321, 43, 8326, 3486, 22800, 6497, 6615, 2201, 8600, 30812, 4313, 5179, 4318, 5743, 3091, 1901, 7481, 50617, 7480, 5552, 133522, 1594, 1513, 1591, 3491, 6608, 6696, 1490, 3400, 1277, 7171, 338773, 4322, 5251, 57154, 56172, 9902, 7042, 3516, 6474, 3399, 9770, 285313, 56975, 5764, 92, 2303, 9759, 10492, 91851, 51119, 1302, 130…	4326	359	16663	1.44846	0.00183746	1.25112e-05	0.00185357
GOTERM_BP_3	GO:0051173~positive regulation of nitrogen compound metabolic process	544	10.9105	1.10688e-06	8882, 51379, 805, 941, 84271, 6775, 942, 10891, 6772, 2002, 940, 801, 1316, 8317, 54106, 10991, 29028, 944, 5371, 7490, 27063, 154, 221937, 8013, 6352, 153, 8320, 8321, 745, 8324, 29128, 2956, 2959, 6497, 6496, 22806, 8600, 8872, 2019, 58499, 23648, 6882, 23645, 7481, 3298, 7480, 409, 5359, 3491, 10626, 6875, 339488, 2020, 1813, 2022, 23636, 825, 8439, 51193, 8301, 6373, 7336, 6474, 8440, 80714, …	4326	1767	16663	1.18585	0.00184679	1.24898e-05	0.00186299
GOTERM_BP_3	GO:0048771~tissue remodeling	65	1.30365	1.11407e-06	4208, 4041, 79705, 2702, 64114, 3146, 84959, 5371, 6422, 154, 2296, 115908, 578, 3200, 8600, 3635, 5880, 4846, 51561, 301, 7037, 3091, 633, 1901, 634, 9290, 4982, 7879, 133522, 1513, 6696, 3952, 7128, 1436, 1956, 3606, 2034, 3600, 7042, 3516, 6850, 7421, 558, 729230, 101, 4323, 9770, 6714, 94, 1464, 3574, 1969, 2303, 857, 952, 26585, 7052, 3976, 169200, 613, 2185, 3569, 81501, 55636, 84870	4326	144	16663	1.73867	0.00185877	1.24865e-05	0.00187508
GOTERM_BP_3	GO:0051090~regulation of sequence-specific DNA binding transcription factor activity	139	2.78781	1.34836e-06	2146, 10346, 7291, 54101, 4041, 10891, 10892, 7292, 54106, 4825, 4615, 8321, 8323, 7804, 8877, 5740, 8600, 50943, 57162, 7546, 9447, 64127, 79918, 5649, 7480, 1906, 133522, 409, 23318, 10475, 6608, 3689, 7341, 1611, 222487, 825, 2316, 197358, 6280, 5610, 7187, 6375, 7422, 3399, 58484, 2175, 7726, 2177, 7185, 101, 114548, 695, 815, 6279, 5629, 9759, 90268, 5621, 9181, 6672, 150094, 23082, 153090, …	4326	373	16663	1.4354	0.00224923	1.50116e-05	0.00226941
GOTERM_BP_3	GO:0051128~regulation of cellular component organization	697	13.9791	1.62086e-06	84275, 1410, 2006, 51379, 151306, 10891, 6772, 6773, 940, 8417, 332, 8317, 221935, 55239, 29028, 6347, 6348, 5371, 8318, 949, 7490, 27063, 154, 221937, 6491, 6868, 1729, 6357, 6356, 25793, 8326, 59341, 3486, 51177, 2207, 29128, 2011, 8877, 84079, 6497, 10718, 55226, 6091, 8874, 341, 5361, 57216, 344, 5362, 57214, 7481, 7480, 409, 929, 10092, 3490, 10627, 10090, 3491, 6363, 8726, 10097, 6366, 8725…	4326	2323	16663	1.15571	0.00270318	1.79259e-05	0.00272805
GOTERM_BP_3	GO:0002367~cytokine production involved in immune response	39	0.78219	1.68237e-06	10859, 10892, 7292, 6556, 10225, 7124, 284, 1604, 8013, 7042, 6375, 2207, 2150, 3105, 54210, 8482, 50943, 114548, 7855, 695, 814, 11213, 51704, 3815, 64127, 54440, 10417, 972, 3718, 6504, 3329, 10666, 3162, 7099, 567, 7097, 3586, 3569, 91543	4326	73	16663	2.05782	0.00280562	1.84838e-05	0.00283157
GOTERM_BP_3	GO:0051050~positive regulation of transport	301	6.0369	2.17105e-06	8882, 805, 3084, 5734, 29126, 801, 54106, 6347, 10991, 6348, 27063, 947, 51083, 8013, 6352, 6351, 56910, 114898, 114897, 43, 59341, 2207, 8877, 8218, 8600, 51561, 1080, 930, 5743, 8874, 3091, 5360, 5649, 57214, 7879, 939, 409, 929, 28514, 6363, 6608, 7070, 4604, 6366, 10626, 2219, 3916, 7341, 1813, 55655, 1436, 920, 825, 1459, 10874, 3745, 2316, 3843, 54471, 51393, 7042, 6375, 4638, 6373, 7046, 5…	4326	920	16663	1.26022	0.00361909	2.36968e-05	0.00365405
GOTERM_BP_3	GO:0032940~secretion by cell	314	6.29763	2.42673e-06	4208, 805, 5734, 29126, 801, 332, 54106, 5371, 6348, 27063, 947, 51083, 8013, 6352, 114897, 151, 43, 6355, 388125, 59341, 2207, 3920, 8600, 10333, 1080, 8874, 3091, 55361, 7879, 929, 2, 6363, 10626, 2219, 3916, 1490, 1813, 2022, 55655, 5217, 3598, 1436, 3741, 10874, 3745, 2316, 51192, 3749, 7042, 22927, 58484, 729230, 7044, 815, 5898, 818, 914, 5627, 320, 5341, 115362, 6387, 3937, 6386, 613, 6382…	4326	966	16663	1.25204	0.00404444	2.63155e-05	0.00408436
GOTERM_BP_3	GO:0060548~negative regulation of cell death	294	5.89651	2.44869e-06	4208, 1410, 8882, 5737, 10891, 10892, 3084, 332, 6347, 330, 7490, 947, 8013, 10617, 6352, 6491, 4615, 2950, 25793, 5641, 8326, 2207, 84678, 8877, 6615, 2019, 8876, 3091, 27074, 7481, 3718, 939, 409, 28514, 6363, 3491, 6608, 6366, 8725, 10625, 1490, 2020, 4609, 23636, 1436, 825, 23532, 2316, 16, 5610, 728, 6376, 5347, 7336, 81567, 58484, 7046, 7184, 4233, 2833, 65267, 2308, 329, 2303, 5621, 6387, …	4326	897	16663	1.26247	0.00408096	2.63823e-05	0.00412132
GOTERM_BP_3	GO:0019725~cellular homeostasis	275	5.51544	2.82717e-06	4208, 805, 5737, 5732, 10891, 1318, 5734, 1317, 1193, 801, 23516, 6347, 5371, 6348, 5739, 79608, 6352, 1729, 114897, 6357, 6356, 6355, 59341, 8326, 3920, 120071, 115019, 1080, 930, 57217, 55858, 3091, 63933, 50617, 57214, 7879, 7070, 6363, 6366, 10479, 1813, 4501, 2841, 4609, 920, 825, 3741, 64072, 3745, 27185, 1073, 4097, 728, 51196, 6375, 6373, 81567, 729230, 7184, 2833, 811, 2308, 817, 1001339…	4326	833	16663	1.27161	0.00471025	3.02648e-05	0.00475832
GOTERM_BP_3	GO:0043903~regulation of symbiosis, encompassing mutualism through parasitism	110	2.20618	2.9629e-06	7538, 6772, 940, 4599, 330, 6348, 5371, 164668, 4615, 6352, 6351, 3929, 2150, 2959, 115004, 51561, 9447, 140564, 6882, 27074, 7879, 1794, 162, 4938, 10475, 5359, 6693, 2219, 8724, 26986, 920, 7105, 51193, 6891, 51191, 6890, 926, 5610, 7187, 919, 54476, 7726, 104, 5806, 8547, 29969, 329, 7113, 5629, 10077, 340061, 79139, 388372, 2963, 23435, 6672, 5433, 3428, 5432, 23087, 3932, 10859, 4851, 7124, …	4326	285	16663	1.48667	0.00493582	3.15157e-05	0.00498676
GOTERM_BP_3	GO:0008360~regulation of cell shape	64	1.28359	3.42103e-06	11151, 55843, 8317, 10507, 6347, 6348, 7456, 3383, 7168, 1729, 6357, 6356, 51177, 221472, 2245, 64218, 3055, 4651, 29780, 301, 3815, 7940, 7443, 7444, 10627, 3689, 445815, 10810, 54751, 11149, 6285, 2620, 1436, 91010, 2768, 56882, 1690, 10979, 2268, 30011, 644150, 25805, 7422, 10630, 161176, 5962, 57194, 58480, 11135, 114299, 64411, 752, 57471, 5764, 54873, 55171, 2242, 4478, 10602, 23433, 4627, …	4326	145	16663	1.70012	0.00569685	3.61584e-05	0.00575781
GOTERM_BP_3	GO:0031348~negative regulation of defense response	67	1.34376	3.58466e-06	116, 10859, 4856, 7538, 5734, 5682, 7301, 80381, 3434, 3965, 2950, 2294, 3106, 6397, 5740, 84868, 7850, 3105, 50943, 7130, 5176, 284340, 634, 7133, 7132, 409, 2, 11005, 6693, 10475, 1378, 9111, 7128, 5272, 9314, 1813, 2113, 3586, 6288, 3848, 7105, 10225, 313, 5610, 5465, 79626, 4277, 9021, 4907, 3559, 58189, 53833, 3133, 100, 114548, 116379, 55872, 11213, 89832, 5468, 5467, 90268, 613, 3428, 710,…	4326	154	16663	1.67579	0.0059685	3.76495e-05	0.00603319
GOTERM_BP_3	GO:0050792~regulation of viral process	102	2.04573	4.50563e-06	7538, 6772, 940, 4599, 330, 6348, 5371, 164668, 6352, 6351, 2959, 115004, 51561, 9447, 140564, 6882, 27074, 7879, 1794, 162, 4938, 10475, 5359, 6693, 2219, 8724, 26986, 920, 7105, 51193, 6891, 51191, 6890, 926, 5610, 7187, 919, 54476, 7726, 104, 8547, 5806, 29969, 329, 7113, 5629, 340061, 10077, 79139, 388372, 2963, 23435, 6672, 5433, 3428, 5432, 23087, 3932, 10859, 4851, 7124, 8638, 6590, 163702…	4326	262	16663	1.49957	0.00749618	4.70265e-05	0.00758319
GOTERM_BP_3	GO:0030029~actin filament-based process	226	4.53269	5.75205e-06	4208, 2006, 29127, 5734, 92521, 27063, 7168, 1729, 6356, 80206, 59341, 10487, 1824, 64098, 57216, 7481, 133522, 10092, 5358, 4604, 10097, 6366, 10096, 7341, 1490, 7171, 4606, 7170, 5217, 5754, 1436, 825, 3741, 221692, 829, 79822, 2316, 25777, 1073, 7042, 8440, 11346, 7046, 58480, 7184, 811, 8851, 5898, 817, 5629, 5341, 27295, 6387, 3936, 9181, 10602, 2824, 4627, 6386, 4771, 613, 23380, 85358, 779…	4326	672	16663	1.29541	0.00955997	5.96626e-05	0.00968089
GOTERM_BP_3	GO:0042094~interleukin-2 biosynthetic process	16	0.320899	6.22533e-06	3662, 920, 7538, 941, 942, 5588, 3606, 940, 3902, 916, 84433, 80381, 11146, 3556, 3553, 50943	4326	20	16663	3.08146	0.0103425	6.41729e-05	0.0104774
GOTERM_BP_3	GO:0035239~tube morphogenesis	128	2.56719	7.68939e-06	4208, 7291, 4041, 5371, 6423, 7490, 6422, 8013, 6491, 1522, 2297, 8321, 4613, 8323, 6356, 2294, 144165, 84678, 6768, 9653, 6497, 30812, 3202, 1282, 9355, 3207, 8543, 3091, 6688, 57216, 7482, 7289, 7481, 1906, 28514, 6608, 64220, 11146, 2022, 23129, 4609, 5754, 1436, 1435, 2627, 5613, 7042, 7422, 3516, 7421, 25902, 6474, 5420, 7048, 4781, 4233, 8549, 10413, 9423, 94, 5898, 5156, 2303, 6201, 7052, …	4326	348	16663	1.41676	0.0127592	7.87781e-05	0.0129413
GOTERM_BP_3	GO:0048568~embryonic organ development	149	2.98837	8.23948e-06	4208, 5950, 7291, 23462, 79805, 8013, 2295, 6491, 8320, 7942, 2296, 4613, 8323, 2294, 84678, 6768, 6496, 3200, 2202, 6615, 2201, 7545, 3202, 677, 2019, 3204, 3207, 3091, 57216, 7289, 7481, 8932, 1906, 2299, 28514, 3491, 6608, 64220, 2020, 2022, 5754, 4188, 2071, 7042, 144455, 7422, 3516, 25902, 6474, 3399, 10804, 9021, 7048, 7046, 10019, 10733, 100, 220, 3227, 10413, 8854, 121227, 4237, 9423, 515…	4326	417	16663	1.37631	0.0136658	8.38988e-05	0.013867
GOTERM_BP_3	GO:0080135~regulation of cellular response to stress	198	3.97112	9.04585e-06	1410, 7498, 54106, 5371, 23279, 27063, 947, 8013, 4615, 2950, 8324, 25793, 59341, 7164, 11097, 6615, 8600, 10333, 4217, 51562, 8876, 4215, 3091, 23645, 57216, 939, 6363, 51765, 10721, 6366, 1490, 84893, 4609, 23636, 5610, 9883, 7042, 387893, 81565, 7336, 8440, 4233, 8428, 55872, 815, 2308, 817, 818, 2305, 6387, 9181, 6386, 5771, 153090, 55137, 5911, 6591, 84962, 3965, 26191, 221472, 578, 7398, 63…	4326	581	16663	1.31267	0.0149931	9.15512e-05	0.0152241
GOTERM_BP_3	GO:0045596~negative regulation of cell differentiation	215	4.31207	1.0764e-05	7498, 6772, 3084, 6348, 51083, 4613, 8324, 25793, 59341, 144165, 4212, 4211, 6497, 6496, 6615, 2202, 338761, 171023, 10718, 1827, 7480, 3718, 6361, 28514, 6608, 7070, 55553, 55365, 29909, 4609, 1493, 55920, 825, 23532, 1071, 10220, 7042, 1840, 3399, 7046, 811, 8851, 5764, 2308, 9181, 714, 4241, 5771, 2001, 23380, 153090, 10859, 116, 4856, 3627, 4854, 5915, 4851, 84959, 6591, 8837, 81, 147906, 579…	4326	640	16663	1.29397	0.0178153	0.000108283	0.0181154
GOTERM_BP_3	GO:0001763~morphogenesis of a branching structure	79	1.58444	1.14315e-05	6722, 4041, 4851, 7124, 2252, 5371, 6591, 6423, 7490, 6422, 1522, 2297, 4613, 6356, 2247, 2294, 6768, 3239, 578, 6663, 6662, 30812, 3202, 639, 9500, 1282, 25932, 3207, 64783, 5361, 8626, 6688, 57216, 7482, 1906, 157506, 10371, 6608, 8829, 1813, 2022, 3586, 4609, 23129, 2118, 2119, 1435, 133, 8091, 7472, 7475, 7422, 7421, 6474, 5308, 7048, 9021, 4233, 4323, 10413, 7855, 6714, 57471, 5154, 10253, 2…	4326	195	16663	1.56048	0.0189097	0.000114309	0.0192387
GOTERM_BP_3	GO:0001822~kidney development	102	2.04573	1.16083e-05	4208, 6772, 255738, 9244, 9245, 285, 284, 7490, 6422, 947, 10409, 6492, 2296, 2297, 2650, 9653, 4311, 56913, 30812, 1285, 5175, 3207, 1286, 5176, 57216, 7482, 271, 7481, 28514, 6608, 64220, 4609, 5613, 10220, 7042, 7422, 51196, 5800, 3399, 139285, 5420, 168002, 7046, 4093, 3227, 10413, 8854, 5154, 5156, 100133941, 5629, 2303, 1063, 84623, 2828, 6382, 4953, 4854, 5915, 6659, 4851, 9510, 55083, 384…	4326	267	16663	1.47148	0.0191993	0.000115386	0.0195363
GOTERM_BP_3	GO:0032880~regulation of protein localization	308	6.1773	1.21917e-05	10346, 8882, 3084, 5734, 29126, 8417, 332, 54106, 6347, 5371, 6348, 23650, 27063, 947, 6352, 56910, 8321, 43, 8324, 59341, 8326, 8877, 10333, 166614, 51561, 1080, 5743, 3091, 57214, 939, 929, 6363, 6608, 4604, 10626, 2219, 8724, 7341, 1813, 55655, 4794, 23636, 1436, 1459, 3741, 3745, 23531, 10228, 2316, 3843, 54471, 55722, 7042, 8301, 81565, 79628, 5347, 7046, 58480, 8445, 65267, 8851, 5764, 914,…	4326	962	16663	1.23323	0.0201545	0.000120468	0.020518
GOTERM_BP_3	GO:0031099~regeneration	70	1.40393	1.27285e-05	2146, 4856, 4147, 7294, 4851, 10404, 7298, 6347, 5634, 285, 56963, 23175, 8578, 983, 8013, 9104, 1051, 2950, 8837, 8324, 8326, 578, 6665, 9448, 301, 5604, 306, 7480, 6696, 5653, 9314, 9315, 5315, 3586, 4837, 4609, 825, 7006, 133, 11202, 26019, 1956, 6790, 81565, 728, 558, 7048, 5111, 2348, 8428, 5906, 2735, 890, 2043, 3371, 3475, 57817, 5468, 5467, 10076, 790, 3936, 5631, 6387, 3162, 4288, 4815, …	4326	168	16663	1.60493	0.0210323	0.000125031	0.0214212
GOTERM_BP_3	GO:0033628~regulation of cell adhesion mediated by integrin	24	0.481348	1.30843e-05	7535, 5140, 1969, 2303, 9270, 6591, 6423, 9404, 5054, 7042, 9780, 3071, 10563, 6352, 6850, 6366, 1803, 5420, 83706, 5294, 4067, 1545, 100, 5328	4326	39	16663	2.37035	0.021614	0.000127775	0.0220201
GOTERM_BP_3	GO:0002507~tolerance induction	17	0.340955	1.45451e-05	3135, 942, 11213, 916, 3620, 1233, 3965, 29851, 10288, 7128, 3106, 84868, 7048, 3559, 4067, 5133, 50943	4326	23	16663	2.847	0.0239979	0.000141214	0.0244782
GOTERM_BP_3	GO:0061061~muscle structure development	199	3.99118	1.57208e-05	4208, 1410, 2006, 3084, 7490, 27063, 221937, 55544, 8320, 8321, 7168, 43, 80206, 51177, 144165, 3486, 6497, 1827, 4217, 57216, 165, 7480, 409, 10472, 6361, 28514, 6608, 7345, 6876, 55553, 7881, 4223, 2022, 824, 825, 2318, 1073, 140578, 7042, 4638, 6474, 3399, 7048, 7046, 347273, 811, 91653, 401265, 817, 5629, 2303, 1063, 4627, 150094, 1839, 6382, 4856, 3627, 5915, 4851, 2254, 51676, 983, 8837, 22…	4326	589	16663	1.30138	0.0259123	0.000151745	0.0264565
GOTERM_BP_3	GO:0019884~antigen processing and presentation of exogenous antigen	70	1.40393	1.61085e-05	2210, 3111, 3112, 29127, 5682, 24137, 5685, 2209, 5641, 1520, 9493, 50489, 3107, 2207, 3106, 3109, 3108, 3105, 56992, 5708, 4689, 3135, 3136, 4688, 6456, 5707, 5690, 972, 5701, 7879, 1514, 10437, 162, 11004, 1515, 5717, 3127, 5718, 6891, 6890, 1785, 5713, 23198, 8905, 3797, 3134, 3133, 5698, 3113, 3115, 3117, 6712, 3118, 3119, 81930, 3832, 10213, 1062, 911, 3831, 912, 913, 653361, 1780, 909, 567,…	4326	169	16663	1.59543	0.0265428	0.000154594	0.0271089
GOTERM_BP_3	GO:0001913~T cell mediated cytotoxicity	20	0.401123	1.79509e-05	10859, 5873, 3594, 56253, 23705, 51561, 3592, 8417, 1075, 634, 259197, 4277, 6375, 3106, 567, 5817, 3133, 3105, 5788, 3575	4326	30	16663	2.56788	0.0295334	0.00017129	0.030209
GOTERM_BP_3	GO:0032102~negative regulation of response to external stimulus	101	2.02567	2.0626e-05	7538, 5734, 6347, 285, 947, 80381, 114897, 2950, 2294, 5740, 64218, 50943, 6091, 5176, 1906, 11005, 10475, 6693, 6696, 1813, 2841, 7103, 6288, 7105, 3848, 313, 5610, 79626, 5800, 9021, 58189, 100, 114548, 2173, 116379, 5154, 55872, 5156, 5627, 5054, 90268, 5055, 22914, 613, 710, 5771, 2811, 116, 4856, 223117, 4851, 5682, 84959, 10507, 6591, 7301, 56963, 3434, 2247, 6259, 199, 6397, 84868, 7850, 5…	4326	267	16663	1.45706	0.0338592	0.000195695	0.0347101
GOTERM_BP_3	GO:0033554~cellular response to stress	534	10.71	2.1911e-05	1410, 10891, 7498, 8317, 54106, 6347, 10991, 5371, 8318, 51377, 27063, 947, 8013, 2950, 25793, 8324, 59341, 146956, 11097, 29128, 2956, 10714, 1824, 6769, 8600, 8876, 8406, 23645, 57216, 1326, 7482, 25788, 7480, 939, 6363, 10721, 6366, 79094, 7341, 84893, 8208, 55215, 23636, 8438, 825, 84296, 348654, 387893, 7336, 5347, 8440, 6749, 6745, 8445, 811, 8428, 815, 58477, 817, 818, 7319, 7321, 6387, 55…	4326	1773	16663	1.16011	0.0359304	0.000206712	0.0368722
GOTERM_BP_3	GO:0044765~single-organism transport	982	19.6951	2.35034e-05	84275, 84278, 332, 54106, 10991, 23657, 5371, 949, 947, 8013, 7352, 377677, 148808, 6496, 8218, 23649, 8406, 930, 8029, 341, 1428, 5360, 63933, 344, 196051, 50617, 939, 2, 929, 10092, 7345, 10097, 10096, 8724, 7341, 1813, 547, 80727, 23636, 920, 1436, 1434, 6891, 25777, 6890, 22927, 919, 51296, 8445, 515, 348938, 914, 917, 320, 29015, 5341, 717, 115362, 718, 28231, 5335, 28232, 84879, 5336, 22916…	4326	3415	16663	1.10761	0.0384907	0.000220487	0.0395513
GOTERM_BP_3	GO:0051238~sequestering of metal ion	54	1.08303	2.61833e-05	3627, 805, 6261, 11151, 801, 1193, 84959, 6348, 6262, 6263, 1729, 287, 57338, 2247, 5587, 9001, 1756, 930, 7780, 30001, 57214, 3352, 56704, 1234, 7070, 6363, 84502, 1236, 6366, 1813, 2512, 5788, 825, 5144, 6280, 6375, 6373, 7184, 57158, 2833, 811, 219931, 6622, 6279, 817, 22821, 4283, 2280, 5335, 5336, 2185, 3932, 4067, 55636	4326	123	16663	1.69105	0.0427844	0.000244253	0.0440601
GOTERM_BP_3	GO:0050818~regulation of coagulation	42	0.842359	3.2479e-05	7535, 2811, 286133, 2054, 7006, 7103, 7294, 10855, 5578, 3848, 84959, 6280, 947, 114897, 6850, 2207, 55603, 2150, 2152, 81606, 5329, 2191, 5328, 4846, 5154, 302, 5588, 5156, 5627, 634, 308, 857, 307, 5341, 5054, 1906, 5055, 6403, 7099, 5270, 710, 4067	4326	89	16663	1.81772	0.052796	0.000301292	0.0546516
GOTERM_BP_3	GO:0071496~cellular response to external stimulus	97	1.94545	3.36958e-05	81631, 5734, 255738, 943, 10991, 6423, 6422, 23710, 27063, 4615, 2950, 1824, 5179, 5743, 4316, 476, 26, 7482, 1594, 1591, 1277, 875, 2022, 1611, 1515, 3745, 51100, 5610, 168620, 22927, 7421, 1647, 5562, 9020, 1265, 5764, 2308, 1111, 9759, 643246, 3428, 51284, 58528, 51311, 3934, 6722, 6591, 3383, 6513, 55270, 199, 8644, 578, 6662, 3309, 92196, 834, 8061, 6502, 7132, 835, 440, 136, 1956, 29103, 79…	4326	257	16663	1.4538	0.0547189	0.000310852	0.0566986
GOTERM_BP_3	GO:0060341~regulation of cellular localization	268	5.37505	3.56856e-05	4208, 1410, 8882, 805, 3084, 8417, 1193, 801, 332, 54106, 6347, 5371, 23650, 56910, 8321, 1729, 8324, 8326, 2207, 8877, 166614, 51561, 1080, 930, 5743, 3091, 57214, 939, 6608, 7070, 4604, 6363, 8724, 3916, 4600, 1813, 4794, 5217, 3598, 23636, 920, 825, 1459, 3745, 10228, 2316, 3749, 3843, 54471, 55722, 7042, 81565, 79628, 6375, 6373, 5347, 7046, 58480, 8445, 2833, 65267, 8851, 5764, 815, 817, 103…	4326	834	16663	1.23776	0.0578549	0.000327397	0.0600457
GOTERM_BP_3	GO:0048608~reproductive structure development	146	2.9282	3.81534e-05	5950, 8531, 3148, 55840, 10549, 23462, 6423, 6422, 7490, 79805, 10409, 2295, 8320, 7942, 2296, 79084, 6768, 5740, 6615, 30812, 677, 3205, 3206, 3207, 5743, 5176, 3091, 3294, 7482, 409, 1594, 3491, 6696, 64220, 3400, 11144, 4609, 1515, 51493, 4188, 2627, 7042, 2069, 9191, 144455, 7422, 3516, 7421, 3696, 3417, 2175, 9021, 7046, 1508, 10733, 100, 23089, 5156, 9420, 92, 329, 4436, 9757, 3326, 2796, 2…	4326	418	16663	1.34537	0.0617299	0.000348122	0.0641969
GOTERM_BP_3	GO:0048002~antigen processing and presentation of peptide antigen	72	1.44404	3.82968e-05	2210, 3111, 3112, 29127, 6556, 5682, 24137, 5685, 2209, 5641, 50489, 9493, 1520, 3107, 2207, 3106, 3109, 3108, 3105, 56992, 5708, 4689, 3135, 3136, 4688, 6456, 5707, 5690, 972, 5701, 7879, 1514, 10437, 162, 11004, 64167, 1515, 5717, 3127, 5718, 6891, 6890, 1785, 5713, 23198, 8905, 3797, 3134, 3133, 5698, 3113, 811, 3115, 3117, 6712, 2923, 3118, 3119, 81930, 3832, 10213, 1062, 3831, 653361, 1780, …	4326	179	16663	1.54934	0.0619546	0.000347531	0.0644381
GOTERM_BP_3	GO:0060348~bone development	72	1.44404	3.82968e-05	4208, 10859, 133308, 7291, 6722, 4041, 29123, 6261, 79705, 5734, 5915, 10507, 6423, 285590, 9104, 4211, 6497, 249, 171023, 6662, 8600, 3037, 5075, 10163, 302, 3207, 3815, 9060, 7289, 144347, 5358, 7305, 10006, 3952, 1277, 55790, 2022, 871, 158326, 338773, 4322, 5788, 56603, 860, 51715, 359845, 1749, 2313, 6474, 139285, 5308, 85301, 7048, 5305, 4882, 4057, 4093, 64175, 4323, 6716, 56975, 2734, 671…	4326	179	16663	1.54934	0.0619546	0.000347531	0.0644381
GOTERM_BP_3	GO:0051235~maintenance of location	107	2.14601	3.88978e-05	22873, 805, 11151, 1193, 801, 6348, 5371, 949, 57030, 11015, 287, 1729, 11014, 11013, 2201, 930, 9913, 57214, 5552, 3352, 6363, 7070, 6366, 2760, 9641, 1813, 4794, 825, 920, 4023, 5144, 4188, 2316, 25777, 6280, 6375, 6373, 9168, 7184, 57158, 2833, 811, 219931, 6279, 817, 55171, 129685, 2280, 718, 5335, 10938, 5336, 2185, 11124, 3932, 5771, 1149, 3627, 29899, 6261, 2583, 84959, 7124, 57584, 6262, …	4326	290	16663	1.42119	0.0628956	0.000351077	0.0654491
GOTERM_BP_3	GO:0009612~response to mechanical stimulus	79	1.58444	4.02047e-05	3627, 5894, 6772, 5734, 6347, 943, 285, 6262, 27063, 4615, 3776, 59341, 4212, 578, 1827, 6662, 1756, 5743, 4316, 3815, 6507, 476, 834, 8932, 8061, 1906, 835, 7132, 440, 64220, 5270, 1277, 1813, 2113, 2022, 3741, 58, 1956, 23353, 8797, 22927, 1647, 8795, 222662, 3659, 9020, 3759, 7048, 3553, 8997, 4323, 1265, 958, 6714, 3736, 9379, 3371, 1111, 5723, 9759, 5468, 2736, 5727, 1116, 654, 491, 6387, 35…	4326	201	16663	1.5139	0.0649386	0.000360919	0.0676472
GOTERM_BP_3	GO:0030193~regulation of blood coagulation	40	0.802246	4.03158e-05	7535, 2811, 286133, 2054, 7006, 7103, 7294, 10855, 5578, 3848, 84959, 6280, 947, 114897, 6850, 2207, 55603, 2150, 2152, 81606, 5329, 2191, 5328, 4846, 5154, 302, 5588, 5156, 5627, 634, 857, 5341, 1906, 5054, 5055, 6403, 7099, 5270, 710, 4067	4326	84	16663	1.8342	0.0651122	0.000359982	0.0678342
GOTERM_BP_3	GO:0051271~negative regulation of cellular component movement	97	1.94545	4.77257e-05	10891, 5734, 3146, 3084, 6347, 285, 6423, 3868, 6422, 7168, 2950, 3486, 10718, 64218, 3204, 6091, 5176, 4035, 7481, 7070, 6366, 54328, 1813, 4223, 10008, 2022, 2841, 5217, 6376, 58516, 5800, 104, 100, 1265, 64411, 8428, 5764, 94, 2796, 10076, 23189, 5054, 6387, 22914, 6672, 4771, 613, 23380, 8434, 153090, 6722, 9289, 4856, 223117, 4851, 10507, 5911, 5912, 7454, 2192, 9104, 2247, 6259, 199, 81, 87…	4326	259	16663	1.44258	0.0766102	0.000423867	0.0802972
GOTERM_BP_3	GO:0002377~immunoglobulin production	44	0.882471	4.8651e-05	3598, 3127, 5950, 9452, 7292, 940, 10673, 7124, 9245, 118460, 10758, 6929, 6375, 90865, 9025, 7374, 2956, 3133, 3575, 50943, 959, 958, 51237, 30009, 3119, 7037, 4436, 54900, 200558, 54440, 2590, 3329, 29802, 355, 1235, 10721, 3566, 3586, 3569, 5452, 5788, 3123, 9466, 9156	4326	96	16663	1.76542	0.078036	0.000429797	0.0818533
GOTERM_BP_3	GO:0033627~cell adhesion mediated by integrin	25	0.501404	5.06512e-05	7535, 4856, 5140, 6591, 6423, 3383, 7042, 3071, 10563, 6352, 6868, 6850, 1803, 3678, 5420, 3655, 1545, 100, 2303, 3694, 5054, 9780, 3688, 6366, 83706	4326	44	16663	2.18854	0.0811107	0.000445109	0.0852172
GOTERM_BP_3	GO:0048525~negative regulation of viral process	48	0.962696	5.42511e-05	3609, 27350, 7538, 6772, 7105, 2934, 4599, 51193, 7124, 8638, 8091, 6348, 5371, 164668, 6590, 5610, 3434, 6352, 2192, 6351, 4277, 5987, 8812, 200315, 6397, 200316, 7726, 4057, 8547, 5806, 3559, 6732, 140564, 5629, 6737, 85363, 60489, 10475, 5359, 4938, 388372, 2219, 23435, 8724, 6672, 3428, 23087, 91543	4326	108	16663	1.71192	0.0866186	0.000474242	0.0912712
GOTERM_BP_3	GO:0009595~detection of biotic stimulus	18	0.361011	5.58839e-05	10333, 3127, 56253, 23643, 64127, 949, 912, 10392, 6608, 3929, 7099, 3106, 58484, 7096, 7097, 3105, 3123, 114548	4326	27	16663	2.56788	0.089106	0.000485969	0.0940171
GOTERM_BP_3	GO:0050857~positive regulation of antigen receptor-mediated signaling pathway	13	0.26073	5.65968e-05	5579, 50852, 150372, 3783, 8934, 9840, 1236, 123920, 4067, 3932, 100, 26228, 5788	4326	16	16663	3.12961	0.0901899	0.000489618	0.0952159
GOTERM_BP_3	GO:0051726~regulation of cell cycle	307	6.15724	5.7682e-05	84275, 51379, 8883, 805, 29127, 940, 801, 332, 8317, 5371, 55743, 8318, 8013, 55544, 6491, 56241, 6868, 25793, 10615, 146956, 8326, 8877, 6496, 8872, 83903, 5743, 23645, 7480, 4605, 1981, 4600, 1490, 7077, 1813, 4609, 55215, 55920, 126731, 1459, 55726, 3741, 5356, 348654, 27085, 51191, 51696, 7042, 144455, 5347, 3399, 7046, 10733, 811, 8851, 329, 817, 5629, 10213, 3832, 2305, 1063, 1062, 5621, 28…	4326	976	16663	1.21159	0.0918373	0.000496432	0.0970407
GOTERM_BP_3	GO:0002279~mast cell activation involved in immune response	26	0.52146	6.19885e-05	7535, 3598, 136, 2268, 27040, 8013, 3965, 6850, 2294, 2207, 695, 5880, 3815, 284021, 8832, 7462, 2242, 11314, 3162, 5293, 57102, 201294, 3566, 5294, 4067, 10125	4326	47	16663	2.1308	0.0983456	0.000530751	0.104282
GOTERM_BP_3	GO:0043433~negative regulation of sequence-specific DNA binding transcription factor activity	57	1.1432	9.34462e-05	2146, 153090, 7291, 7292, 54106, 8323, 1054, 5740, 84868, 50943, 57162, 9447, 6737, 3398, 2672, 307, 79918, 1240, 409, 23318, 7128, 7341, 5314, 9314, 23028, 1611, 6934, 222487, 2316, 1029, 197358, 7187, 6375, 3399, 3656, 3654, 1545, 114548, 11060, 3275, 25950, 11213, 5629, 54583, 84662, 9759, 655, 5727, 5621, 90268, 3162, 5292, 6672, 150094, 3066, 84166, 9464	4326	137	16663	1.60258	0.144494	0.00079592	0.157164
GOTERM_BP_3	GO:0051282~regulation of sequestering of calcium ion	48	0.962696	9.38515e-05	825, 3627, 6261, 805, 11151, 5144, 1193, 801, 84959, 6348, 6262, 6263, 57338, 1729, 287, 6375, 2247, 6373, 5587, 9001, 57158, 2833, 1756, 219931, 6622, 817, 930, 30001, 57214, 22821, 3352, 56704, 4283, 2280, 1234, 6363, 7070, 84502, 5335, 6366, 1236, 5336, 1813, 2185, 3932, 4067, 55636, 5788	4326	110	16663	1.6808	0.145073	0.000795315	0.157845
GOTERM_BP_3	GO:0045807~positive regulation of endocytosis	49	0.982752	9.46649e-05	255738, 6556, 7124, 6347, 284, 2207, 7018, 2150, 81, 26228, 302, 636, 1794, 409, 929, 28514, 6363, 6366, 1813, 1601, 5873, 6401, 1785, 961, 3071, 57118, 6850, 7275, 7422, 558, 3553, 4908, 5806, 10461, 811, 5906, 6622, 25999, 57817, 5468, 26585, 5054, 717, 718, 5336, 613, 567, 4240, 84251	4326	113	16663	1.67026	0.146234	0.000798156	0.159212
GOTERM_BP_3	GO:0010720~positive regulation of cell development	163	3.26915	0.000102128	2146, 133308, 4208, 7291, 3084, 27063, 4825, 60436, 151, 7804, 2011, 1620, 84079, 6615, 8600, 30812, 9638, 9253, 6009, 2651, 6091, 3207, 8874, 5176, 3091, 90527, 5649, 1906, 274, 283149, 1981, 6608, 8724, 1277, 7077, 1813, 2022, 4609, 23316, 4690, 5754, 8437, 1435, 57154, 23531, 7516, 27185, 2316, 57699, 1785, 6281, 3897, 51393, 1789, 7042, 25805, 81565, 7422, 7424, 7336, 6474, 729230, 4804, 7048…	4326	483	16663	1.29989	0.156809	0.000856729	0.171753
GOTERM_BP_3	GO:1903530~regulation of secretion by cell	206	4.13157	0.000102429	4208, 5734, 29126, 332, 54106, 6348, 5371, 27063, 51083, 947, 6352, 151, 114897, 43, 59341, 388125, 2207, 8600, 10333, 1080, 8874, 3091, 7879, 929, 6363, 10626, 2219, 3916, 1813, 55655, 5217, 3598, 1436, 3741, 10874, 3745, 3749, 7042, 729230, 815, 5898, 914, 6387, 6386, 613, 6382, 10859, 116, 4856, 5127, 4851, 10385, 7447, 3965, 55503, 26191, 84868, 7850, 83849, 285381, 301, 4843, 307, 8832, 834,…	4326	630	16663	1.25949	0.157233	0.000854959	0.172259
GOTERM_BP_3	GO:0032989~cellular component morphogenesis	402	8.06258	0.000103807	6772, 8317, 54106, 6347, 6348, 7490, 27063, 8013, 8320, 22903, 1729, 6357, 6356, 8324, 51177, 6768, 2011, 84079, 6091, 8874, 5361, 5362, 57216, 7481, 10090, 7345, 10627, 10097, 10096, 1813, 2022, 55920, 1436, 8437, 825, 340547, 27185, 51393, 8301, 150465, 6474, 168002, 85440, 51299, 58480, 6477, 811, 8851, 815, 140883, 6387, 10602, 1833, 6383, 6386, 85358, 5911, 6591, 7456, 3383, 8837, 55273, 224…	4326	1321	16663	1.17217	0.15917	0.000862146	0.174574
GOTERM_BP_3	GO:0051051~negative regulation of transport	153	3.06859	0.000112828	1410, 7291, 805, 11151, 3084, 5734, 7292, 3146, 1193, 801, 255738, 54106, 55432, 1394, 5371, 6422, 284, 947, 8321, 151, 8326, 2294, 55022, 2150, 55024, 84079, 4828, 50943, 51237, 9448, 4318, 5743, 341, 344, 1906, 7879, 8682, 5552, 79693, 7881, 8724, 7341, 1813, 10008, 4609, 4794, 3598, 3741, 51715, 3745, 4188, 9882, 8301, 285966, 374403, 5562, 729230, 8445, 100, 114548, 1265, 65267, 29969, 2633, …	4326	450	16663	1.30962	0.171744	0.000932403	0.189732
GOTERM_BP_3	GO:0032844~regulation of homeostatic process	153	3.06859	0.000127204	4041, 7538, 805, 3148, 11151, 10891, 1193, 801, 332, 6348, 5371, 5026, 10694, 8013, 5019, 1729, 6868, 287, 8326, 59341, 2207, 8600, 3202, 677, 9448, 1080, 930, 5743, 55226, 3091, 6688, 1901, 57214, 1906, 3352, 51621, 133522, 28514, 1981, 7070, 6363, 6366, 6696, 57561, 1813, 26354, 4609, 3127, 1436, 920, 825, 5144, 6950, 7042, 6375, 2273, 6373, 5562, 101, 57158, 100, 2833, 219931, 65267, 2308, 817…	4326	451	16663	1.30672	0.191394	0.00104597	0.213882
GOTERM_BP_3	GO:0006979~response to oxidative stress	136	2.72764	0.000130877	2146, 1410, 2643, 10891, 6772, 5163, 7296, 23657, 5371, 6421, 8013, 7168, 2950, 7352, 25793, 87178, 4217, 4314, 5179, 8876, 5743, 5742, 3091, 1906, 133522, 79899, 6363, 51765, 1277, 51435, 4025, 3741, 3848, 493869, 2071, 1785, 3840, 5562, 3417, 2176, 2177, 4233, 100, 10516, 23593, 695, 8428, 2395, 694, 1263, 890, 5156, 2308, 3329, 4170, 5621, 54205, 3939, 6382, 2185, 23334, 3934, 2054, 10068, 324…	4326	394	16663	1.32956	0.19634	0.00107089	0.220053
GOTERM_BP_3	GO:0001890~placenta development	59	1.18331	0.000143631	2706, 23462, 2709, 2707, 79805, 7942, 8320, 1051, 6768, 5740, 6615, 677, 639, 5743, 64783, 5604, 22846, 57623, 3091, 3294, 8061, 1594, 3491, 6696, 3952, 3586, 1515, 51493, 10049, 133, 4188, 1956, 2034, 1747, 7472, 9191, 144455, 3516, 7421, 3696, 6788, 9021, 10733, 1508, 100, 7855, 79733, 23089, 329, 54583, 3326, 5468, 655, 5467, 653, 23493, 56977, 3976, 84870	4326	145	16663	1.56729	0.213279	0.00116947	0.241472
GOTERM_BP_3	GO:0002643~regulation of tolerance induction	13	0.26073	0.000146774	3135, 942, 11213, 3146, 916, 3620, 10288, 3106, 84868, 7048, 3559, 50943, 5133	4326	17	16663	2.94551	0.217397	0.00118925	0.246749
GOTERM_BP_3	GO:0061383~trabecula morphogenesis	26	0.52146	0.00015046	6722, 5950, 3084, 4851, 9510, 10507, 23462, 6422, 7042, 3516, 7046, 2201, 4313, 54583, 1901, 655, 26585, 7480, 23493, 653, 133522, 2280, 1277, 2022, 55636, 6654	4326	49	16663	2.04383	0.222201	0.00121321	0.252939
GOTERM_BP_3	GO:0010718~positive regulation of epithelial to mesenchymal transition	21	0.421179	0.000152222	2146, 1601, 7291, 2651, 4851, 25937, 650, 283149, 7042, 28984, 25805, 152007, 286204, 6386, 1277, 3066, 7048, 2022, 7046, 6615, 6934	4326	36	16663	2.2469	0.224487	0.00122151	0.255898
GOTERM_BP_3	GO:0021537~telencephalon development	86	1.72483	0.000167103	2146, 153090, 4208, 6722, 9289, 3084, 5915, 26468, 51377, 9928, 8013, 8320, 22903, 4967, 6259, 84678, 7804, 6497, 6496, 2049, 10718, 259266, 2048, 3251, 2018, 166614, 5079, 9253, 9355, 6091, 4035, 2618, 306, 3091, 3398, 5649, 836, 10371, 6608, 8828, 8829, 3400, 1813, 23028, 3912, 1000, 1436, 55118, 2131, 1956, 27185, 5080, 1808, 81565, 284403, 64919, 8891, 4781, 6900, 8482, 1641, 220, 6716, 8851,…	4326	231	16663	1.43401	0.243524	0.00133444	0.28088
GOTERM_BP_3	GO:0032835~glomerulus development	31	0.621741	0.000172712	4208, 59, 4854, 1958, 4851, 285, 7490, 284, 947, 10409, 8842, 51196, 5800, 130497, 5420, 5154, 5156, 8710, 5175, 1285, 100133941, 1286, 2303, 25937, 57216, 655, 84623, 271, 9688, 2828, 4643	4326	63	16663	1.89534	0.250578	0.00137265	0.290295
GOTERM_BP_3	GO:0002286~T cell activation involved in immune response	40	0.802246	0.000189615	3662, 5873, 10859, 941, 5971, 54518, 942, 5734, 7292, 3146, 6556, 3606, 8767, 3683, 3383, 8320, 3965, 2207, 3109, 84868, 2150, 114836, 64218, 50943, 114548, 3594, 51561, 301, 634, 26253, 911, 3718, 3936, 1880, 6363, 4063, 3566, 3958, 3569, 8809	4326	89	16663	1.73116	0.271442	0.00149976	0.318664
GOTERM_BP_3	GO:0007062~sister chromatid cohesion	53	1.06298	0.00019616	220134, 147841, 332, 10403, 23279, 54908, 6421, 9700, 79682, 1663, 701, 3619, 83903, 79892, 27127, 57122, 79980, 9212, 11004, 80218, 55294, 55055, 54821, 4085, 11044, 55920, 11130, 79023, 113130, 22919, 91687, 81565, 348235, 55839, 5347, 55143, 699, 79172, 81930, 64105, 1063, 79075, 1062, 151648, 9183, 57405, 2491, 2237, 1058, 83540, 991, 151246, 81929	4326	128	16663	1.5949	0.279363	0.00154418	0.329647
GOTERM_BP_3	GO:0060322~head development	230	4.61292	0.000196265	4208, 29123, 805, 10891, 3084, 801, 2334, 10991, 59345, 23657, 51377, 8013, 8320, 6491, 8321, 22903, 8323, 3925, 84678, 8877, 6497, 6496, 10718, 166614, 2018, 2019, 205, 6091, 23648, 3091, 5362, 7482, 5649, 939, 409, 10092, 28514, 6608, 7345, 7881, 1813, 2020, 3912, 4609, 1436, 55118, 139411, 27185, 5354, 16, 7042, 81565, 728, 83716, 7048, 85440, 4781, 4093, 515, 220, 8854, 8851, 5764, 3736, 5629…	4326	720	16663	1.23044	0.279489	0.00153776	0.329822
GOTERM_BP_3	GO:1902589~single-organism organelle organization	480	9.62696	0.00019863	1410, 2006, 8882, 10891, 29127, 8417, 332, 330, 27063, 154, 6491, 51175, 1729, 6356, 25793, 10615, 59341, 8326, 2011, 84079, 166614, 57216, 7481, 5358, 10092, 6366, 10097, 10096, 23788, 5217, 55920, 1436, 126731, 825, 829, 27185, 79822, 827, 348654, 22919, 25777, 150465, 8301, 5347, 8440, 58484, 85440, 58480, 10733, 811, 815, 329, 5341, 27295, 6387, 10602, 6386, 203068, 613, 85358, 55137, 147841,…	4326	1612	16663	1.14695	0.28233	0.00154901	0.333791
GOTERM_BP_3	GO:0040013~negative regulation of locomotion	94	1.88528	0.000198824	153090, 6722, 4856, 9289, 10891, 223117, 3084, 3146, 5734, 4851, 10507, 6347, 5911, 5912, 7454, 3868, 285, 6423, 6422, 9104, 2192, 7168, 2950, 2247, 6259, 199, 3486, 56477, 26228, 10718, 64218, 3036, 5796, 11235, 3204, 25932, 6091, 5176, 4035, 22846, 7481, 28984, 10371, 7070, 6366, 8829, 54328, 65009, 57561, 11240, 9314, 1813, 4223, 2022, 2841, 23603, 5217, 54437, 1809, 11171, 10563, 6376, 90865,…	4326	258	16663	1.40338	0.282562	0.00154332	0.334116
GOTERM_BP_3	GO:0006810~transport	1301	26.0931	0.000219379	84275, 1410, 84278, 84271, 8417, 332, 54106, 10991, 5371, 23657, 949, 947, 8013, 7352, 25793, 377677, 148808, 84079, 6496, 8218, 10717, 23649, 8406, 930, 8029, 1428, 341, 5360, 63933, 344, 196051, 50617, 939, 10092, 2, 929, 7345, 10097, 10096, 8724, 7341, 1813, 547, 80727, 23636, 1436, 920, 653145, 1434, 78989, 51290, 6891, 25777, 6890, 923, 921, 79628, 22927, 919, 8440, 51296, 8445, 515, 401505,…	4326	4663	16663	1.07468	0.306776	0.00169487	0.368597
GOTERM_BP_3	GO:0051091~positive regulation of sequence-specific DNA binding transcription factor activity	86	1.72483	0.000232772	10346, 6722, 54101, 4041, 10891, 5579, 10892, 7124, 8767, 54106, 84433, 3383, 4825, 4615, 8321, 10392, 3965, 6929, 8837, 1054, 5987, 7804, 8877, 5587, 8600, 60485, 7546, 9447, 5588, 6737, 306, 3815, 64127, 85363, 5649, 8061, 7480, 1906, 28984, 133522, 10475, 6608, 3689, 54360, 23028, 3586, 825, 150372, 8091, 7472, 8613, 5610, 6280, 57118, 7422, 8792, 6788, 58484, 3556, 7726, 3553, 3656, 7185, 405…	4326	233	16663	1.4217	0.322113	0.00178998	0.39106
GOTERM_BP_3	GO:2000146~negative regulation of cell motility	84	1.68472	0.000251464	153090, 6722, 4856, 9289, 10891, 3084, 3146, 5734, 4851, 6347, 5911, 5912, 7454, 3868, 285, 6423, 6422, 9104, 2192, 7168, 2950, 2247, 199, 3486, 56477, 26228, 10718, 3036, 5796, 11235, 3204, 25932, 6091, 4035, 22846, 5176, 7481, 28984, 10371, 7070, 6366, 54328, 65009, 11240, 9314, 1813, 4223, 2022, 2841, 23603, 5217, 1809, 11171, 10563, 6376, 90865, 58516, 104, 1545, 100, 64411, 1265, 8428, 5764,…	4326	227	16663	1.42535	0.342952	0.00192474	0.4224
GOTERM_BP_3	GO:0048598~embryonic morphogenesis	186	3.73045	0.000279689	4208, 7290, 5950, 7291, 4041, 1291, 7296, 6423, 6422, 8013, 2295, 6491, 8320, 3676, 2296, 8321, 4613, 8323, 8324, 3678, 144165, 2294, 84678, 6768, 1289, 6497, 9653, 6496, 3200, 2202, 6615, 7545, 2201, 30812, 3202, 677, 4313, 2019, 3204, 3205, 4318, 3206, 1284, 9355, 3207, 8543, 3091, 57216, 3691, 7289, 7481, 1906, 2299, 3688, 28514, 3491, 6608, 3914, 3689, 64220, 11146, 3912, 2022, 5754, 4188, 27…	4326	571	16663	1.25471	0.373211	0.00213081	0.469705
GOTERM_BP_3	GO:0019538~protein metabolic process	1510	30.2848	0.000288531	84275, 1410, 54101, 84271, 941, 942, 84273, 940, 54107, 332, 25797, 54106, 330, 55239, 943, 5371, 170691, 22903, 745, 2950, 6868, 7352, 25793, 79084, 3486, 6497, 10713, 10718, 55220, 166614, 84285, 6091, 8732, 23645, 93010, 939, 50624, 7347, 2, 8728, 3491, 10090, 7345, 8726, 25780, 79094, 8724, 7341, 6877, 1813, 84893, 23636, 55215, 1436, 8242, 8437, 920, 1435, 653145, 78989, 55214, 79823, 27185,…	4326	5457	16663	1.06583	0.382402	0.00218813	0.484522
GOTERM_BP_3	GO:0098813~nuclear chromosome segregation	102	2.04573	0.000300013	29127, 332, 10403, 23279, 54908, 6421, 9928, 79682, 79998, 10615, 146956, 54627, 83903, 84944, 79892, 27127, 9918, 79980, 11004, 10097, 80218, 10096, 55055, 54821, 11144, 9055, 55920, 81610, 11130, 1459, 79023, 23397, 113130, 51203, 348654, 22919, 81565, 348235, 55165, 5347, 2177, 10734, 699, 3833, 1063, 1062, 126549, 151648, 9232, 9183, 57405, 1058, 83540, 990, 991, 891, 151246, 5066, 220134, 14…	4326	287	16663	1.36894	0.394134	0.00226483	0.503756
GOTERM_BP_3	GO:0009968~negative regulation of signal transduction	333	6.6787	0.000300556	805, 55841, 7498, 6772, 3084, 1193, 801, 54106, 5739, 154, 10617, 6352, 8321, 11329, 6868, 2950, 8323, 5641, 3486, 144165, 8326, 6497, 6496, 6615, 338761, 2201, 171023, 51562, 8876, 6091, 8874, 3091, 23645, 23643, 7481, 284996, 7879, 409, 929, 7345, 7070, 10625, 8725, 79094, 7077, 1813, 2022, 4609, 23636, 8437, 23532, 7042, 1844, 6376, 8440, 1849, 7048, 168002, 7046, 811, 55872, 2308, 10213, 916,…	4326	1089	16663	1.17783	0.394684	0.00225873	0.504667
GOTERM_BP_3	GO:0044092~negative regulation of molecular function	336	6.73887	0.000307838	1475, 1410, 1476, 805, 10891, 1193, 801, 332, 54106, 330, 5635, 5371, 51377, 154, 11329, 2950, 8323, 25793, 5740, 51562, 58499, 341, 23645, 79918, 344, 27074, 939, 409, 2, 1594, 7345, 6608, 7070, 8725, 7881, 7341, 153769, 7077, 84893, 1813, 2022, 56925, 55920, 23636, 55118, 653145, 221692, 51291, 79822, 2316, 22919, 3843, 7042, 8301, 1844, 7187, 6375, 22927, 5347, 3399, 58484, 729230, 1849, 4781,…	4326	1100	16663	1.17656	0.402002	0.00230303	0.516864
GOTERM_BP_3	GO:1904951~positive regulation of establishment of protein localization	170	3.40955	0.000311479	5950, 7291, 8882, 3084, 3146, 5734, 7292, 29126, 54106, 6347, 6348, 6423, 10694, 27063, 10541, 5533, 947, 5534, 80381, 5019, 4825, 9141, 56910, 43, 59341, 8877, 2150, 7545, 23705, 51561, 1080, 9447, 5743, 4035, 3091, 64127, 26253, 57214, 90427, 939, 8934, 1513, 929, 3688, 79899, 4604, 3687, 6363, 6608, 10626, 2219, 3002, 11146, 1813, 55655, 3127, 1436, 1459, 4023, 6288, 3745, 51100, 2316, 84128, …	4326	517	16663	1.26656	0.405629	0.00231986	0.522963
GOTERM_BP_3	GO:0007059~chromosome segregation	116	2.32651	0.00032077	29127, 332, 10403, 1104, 23279, 54908, 9928, 6421, 387103, 79682, 79998, 10615, 146956, 54627, 84944, 83903, 79892, 27127, 9918, 79980, 11004, 11339, 10097, 80218, 10096, 54821, 55055, 11144, 9055, 55920, 1459, 81610, 11130, 79023, 23397, 113130, 51203, 348654, 22919, 81565, 348235, 55165, 5347, 157570, 2177, 10734, 54069, 699, 3833, 3832, 1063, 1062, 151648, 126549, 292, 9232, 9183, 57405, 1058,…	4326	334	16663	1.33776	0.414782	0.00237837	0.538522
GOTERM_BP_3	GO:0003206~cardiac chamber morphogenesis	49	0.982752	0.000326729	4208, 6722, 5950, 2702, 6659, 3084, 5915, 4851, 9510, 23462, 6262, 6423, 2296, 8321, 7168, 2294, 6664, 60485, 1857, 64783, 3091, 3398, 7135, 57216, 7481, 6608, 3491, 2022, 6654, 2627, 7472, 7042, 7139, 3516, 6474, 5308, 7048, 7046, 53834, 54583, 5629, 2303, 655, 23493, 653, 2280, 6910, 9464, 55636	4326	118	16663	1.59949	0.420579	0.0024118	0.5485
GOTERM_BP_3	GO:0007420~brain development	218	4.37224	0.000332582	4208, 805, 10891, 3084, 801, 2334, 10991, 59345, 23657, 51377, 8013, 8320, 6491, 8321, 22903, 8323, 3925, 84678, 8877, 6497, 6496, 10718, 166614, 2018, 2019, 205, 6091, 23648, 3091, 5362, 7482, 5649, 939, 409, 10092, 28514, 6608, 7345, 7881, 1813, 2020, 3912, 4609, 1436, 55118, 139411, 27185, 5354, 16, 81565, 728, 7048, 85440, 4781, 4093, 515, 220, 8854, 8851, 5764, 3736, 5629, 23287, 1063, 6387,…	4326	684	16663	1.22763	0.426217	0.00244416	0.5583
GOTERM_BP_3	GO:0007584~response to nutrient	66	1.32371	0.000334521	4208, 6722, 3627, 6772, 7298, 6347, 158, 6591, 6423, 6422, 9388, 5019, 2950, 7352, 8644, 6566, 249, 56477, 5179, 6648, 5743, 64127, 4982, 9869, 445, 7412, 1594, 1591, 8942, 6696, 3952, 1277, 5315, 920, 4049, 1956, 218, 3992, 3600, 1788, 1789, 1030, 7421, 5308, 7048, 100, 411, 2348, 8854, 219931, 5764, 3371, 916, 57817, 5468, 655, 5467, 717, 2180, 3162, 5292, 3939, 2350, 1536, 6427, 2182	4326	171	16663	1.48667	0.428073	0.00244763	0.561547
GOTERM_BP_3	GO:0045682~regulation of epidermis development	32	0.641797	0.000360589	2146, 1001, 7538, 10855, 4851, 7124, 3872, 51083, 7042, 4097, 4613, 7421, 8643, 4610, 55506, 10468, 677, 3204, 8626, 5727, 5467, 7480, 23493, 1594, 28514, 23764, 6608, 54206, 10626, 29841, 4664, 135228	4326	68	16663	1.81262	0.452445	0.00262664	0.605182
GOTERM_BP_3	GO:0034103~regulation of tissue remodeling	32	0.641797	0.000360589	1436, 4041, 64114, 1956, 3606, 84959, 5371, 6422, 3600, 6850, 7421, 101, 3635, 8600, 6714, 51561, 7037, 634, 1901, 952, 26585, 4982, 133522, 169200, 6696, 3952, 7128, 613, 10457, 9464, 3569, 81501	4326	68	16663	1.81262	0.452445	0.00262664	0.605182
GOTERM_BP_3	GO:1901343~negative regulation of vasculature development	37	0.742078	0.000418673	153090, 5140, 3627, 7498, 6772, 4851, 6347, 5371, 285, 7490, 2296, 729230, 4804, 64218, 2833, 4881, 3202, 11235, 5764, 1284, 1969, 1285, 5176, 22846, 64102, 9270, 655, 23493, 5054, 23166, 28984, 11005, 356, 2828, 9314, 7058, 4223	4326	83	16663	1.71708	0.503082	0.00303595	0.702341
GOTERM_BP_3	GO:0048732~gland development	141	2.82792	0.000441808	2146, 4041, 55840, 7498, 3084, 255738, 7298, 5371, 7490, 6422, 2296, 6356, 79084, 2294, 6496, 3200, 10718, 8600, 3202, 23705, 205, 3205, 6091, 5176, 8543, 3091, 5361, 7481, 6608, 64220, 29842, 3400, 6776, 1813, 23129, 4609, 1436, 3219, 1435, 128239, 2627, 7042, 144455, 7422, 3516, 7421, 64919, 7048, 4781, 7046, 100, 8854, 9423, 5154, 5764, 116986, 9420, 5629, 57817, 491, 790, 7052, 55679, 2001, 5…	4326	421	16663	1.29004	0.521923	0.00318963	0.741016
GOTERM_BP_3	GO:0036336~dendritic cell migration	17	0.340955	0.000454822	811, 3592, 3146, 1230, 81704, 1880, 6352, 3965, 1234, 1235, 6363, 6366, 1236, 729230, 7852, 3579, 5294	4326	28	16663	2.33861	0.532205	0.00326932	0.762765
GOTERM_BP_3	GO:0032845~negative regulation of homeostatic process	67	1.34376	0.000468191	3627, 7538, 805, 6261, 1193, 801, 84959, 6348, 5371, 6262, 6263, 287, 57338, 2247, 2207, 9001, 3579, 3635, 1756, 677, 3202, 9448, 55226, 930, 30001, 972, 57214, 4982, 51621, 3352, 56704, 1234, 6363, 7070, 6366, 1236, 84502, 7128, 57561, 1813, 5788, 3707, 825, 5144, 56943, 80119, 6375, 6373, 100, 57158, 2833, 219931, 7014, 6714, 6622, 9935, 817, 952, 22821, 4283, 2280, 5335, 5336, 3569, 3932, 5563…	4326	176	16663	1.46632	0.542539	0.00335087	0.785103
GOTERM_BP_3	GO:0043901~negative regulation of multi-organism process	61	1.22343	0.000471548	7538, 10549, 6772, 7124, 4599, 8638, 6348, 5371, 164668, 6590, 3434, 6352, 4615, 2192, 6351, 3929, 5987, 6397, 84868, 639, 6732, 140564, 6737, 85363, 3394, 60489, 11005, 5359, 10475, 4938, 2219, 8724, 7128, 3586, 3609, 4049, 27350, 7105, 2934, 51193, 8091, 5610, 4277, 8812, 200315, 7726, 200316, 5806, 3559, 4882, 8547, 4057, 100, 5629, 388372, 5730, 23435, 6672, 3428, 23087, 91543	4326	157	16663	1.49657	0.545097	0.00336046	0.790711
GOTERM_BP_3	GO:0001911~negative regulation of leukocyte mediated cytotoxicity	11	0.220618	0.00047301	10859, 409, 3965, 5272, 634, 3106, 84868, 3133, 3105, 5788, 3575	4326	14	16663	3.02643	0.546206	0.00335654	0.793152
GOTERM_BP_3	GO:0000075~cell cycle checkpoint	83	1.66466	0.000579471	63967, 988, 8883, 7027, 6659, 1763, 332, 10403, 5371, 55743, 8318, 10397, 54908, 983, 641, 55544, 146956, 701, 5325, 6664, 9656, 90381, 55795, 83903, 8626, 51720, 835, 8682, 28984, 9212, 54962, 23476, 55055, 7029, 4085, 55215, 8555, 1459, 11130, 11200, 55159, 348654, 8091, 54888, 3364, 6790, 1030, 55835, 144455, 1647, 5347, 51512, 83695, 5111, 7272, 51514, 57646, 1263, 890, 8563, 699, 4869, 5629,…	4326	229	16663	1.39608	0.620157	0.00409328	0.970852
GOTERM_BP_3	GO:0003205~cardiac chamber development	60	1.20337	0.000588541	4208, 6722, 5950, 2702, 6659, 5915, 3084, 4851, 9510, 23462, 6423, 6262, 7798, 2296, 8321, 7168, 287, 3776, 2294, 157378, 6664, 1857, 60485, 639, 64783, 8543, 3091, 3398, 7135, 57216, 7481, 6608, 3491, 64220, 2022, 23129, 6654, 5754, 2627, 1785, 7472, 7042, 7139, 3516, 6474, 5308, 7048, 4052, 7046, 53834, 5629, 54583, 2303, 655, 653, 23493, 2280, 9464, 6910, 55636	4326	155	16663	1.49103	0.62587	0.00413973	0.985977
GOTERM_BP_3	GO:0002437~inflammatory response to antigenic stimulus	24	0.481348	0.000593816	116, 695, 3127, 4049, 3148, 3146, 2051, 4851, 940, 7124, 5682, 923, 3383, 6693, 718, 3516, 1236, 2207, 3579, 3586, 3559, 53833, 3123, 10125	4326	47	16663	1.96689	0.629154	0.00415926	0.994772
GOTERM_BP_3	GO:0045730~respiratory burst	16	0.320899	0.000596678	5223, 4688, 6556, 100133941, 654817, 654816, 1604, 3512, 57118, 5293, 3929, 653361, 1043, 5294, 1536, 3055	4326	26	16663	2.37035	0.630923	0.00416181	0.999544
GOTERM_BP_3	GO:0045787~positive regulation of cell cycle	116	2.32651	0.000606119	4041, 51379, 29127, 940, 332, 8317, 10403, 8318, 5371, 9928, 6421, 8013, 55544, 6868, 8326, 8877, 54627, 1906, 7480, 1908, 1981, 23476, 1490, 1813, 4609, 55920, 81610, 3741, 113130, 51203, 5356, 348654, 2627, 27085, 7042, 2069, 144455, 1647, 51512, 83695, 5962, 10733, 811, 8851, 1263, 5629, 7051, 994, 995, 81544, 7325, 990, 894, 891, 892, 153090, 5890, 7027, 6659, 5578, 643, 115426, 10397, 9700, …	4326	339	16663	1.31803	0.6367	0.00420997	1.01528
GOTERM_BP_3	GO:0002293~alpha-beta T cell differentiation involved in immune response	25	0.501404	0.000649749	3594, 3662, 51561, 5971, 941, 301, 942, 5734, 7292, 3146, 3606, 8767, 3718, 1880, 8320, 3965, 6363, 4063, 3566, 114836, 3569, 64218, 114548, 8809, 50943	4326	50	16663	1.92591	0.662245	0.00449375	1.08799
GOTERM_BP_3	GO:0002287~alpha-beta T cell activation involved in immune response	25	0.501404	0.000649749	3594, 3662, 51561, 5971, 941, 301, 942, 5734, 7292, 3146, 3606, 8767, 3718, 1880, 8320, 3965, 6363, 4063, 3566, 114836, 3569, 64218, 114548, 8809, 50943	4326	50	16663	1.92591	0.662245	0.00449375	1.08799
GOTERM_BP_3	GO:0051130~positive regulation of cellular component organization	356	7.13999	0.000654582	10891, 3084, 940, 332, 6347, 5371, 27063, 154, 56910, 7168, 6356, 25793, 59341, 2207, 2011, 84079, 6615, 10333, 6091, 8874, 3091, 344, 5649, 57214, 7481, 7480, 409, 9869, 929, 10092, 28514, 6363, 4604, 6366, 10097, 8726, 10096, 8724, 7341, 56648, 1490, 1813, 2022, 5217, 5754, 8437, 1459, 3745, 27185, 2316, 54471, 51393, 1073, 7042, 27286, 81565, 7336, 8440, 6474, 11346, 7048, 7046, 58480, 10733, …	4326	1183	16663	1.15913	0.664962	0.00450844	1.09604
GOTERM_BP_3	GO:0045061~thymic T cell selection	13	0.26073	0.000696717	7535, 6722, 3707, 355, 6693, 1236, 940, 915, 916, 84433, 972, 5771, 1794	4326	19	16663	2.63546	0.687741	0.00477835	1.16621
GOTERM_BP_3	GO:0001942~hair follicle development	35	0.701966	0.000708455	1001, 10855, 1956, 4851, 92344, 7124, 3872, 2252, 16, 51083, 25928, 7042, 3516, 8323, 147495, 10468, 6615, 94234, 8549, 6662, 3229, 60485, 5154, 9355, 8626, 22943, 57216, 7480, 11005, 6608, 80326, 3066, 135228, 6654, 1515	4326	79	16663	1.70651	0.693807	0.00483883	1.18574
GOTERM_BP_3	GO:0022404~molting cycle process	35	0.701966	0.000708455	1001, 10855, 1956, 4851, 92344, 7124, 3872, 2252, 16, 51083, 25928, 7042, 3516, 8323, 147495, 10468, 6615, 94234, 8549, 6662, 3229, 60485, 5154, 9355, 8626, 22943, 57216, 7480, 11005, 6608, 80326, 3066, 135228, 6654, 1515	4326	79	16663	1.70651	0.693807	0.00483883	1.18574
GOTERM_BP_3	GO:0010522~regulation of calcium ion transport into cytosol	38	0.762134	0.000722929	22953, 825, 920, 3627, 805, 11151, 5144, 1193, 801, 84959, 5371, 6262, 5026, 57338, 287, 1729, 6375, 6373, 9001, 5587, 578, 57158, 2833, 1756, 6622, 817, 930, 857, 57214, 56704, 4283, 2280, 7070, 84502, 5335, 2185, 4067, 55636	4326	88	16663	1.66329	0.701125	0.00491738	1.20983
GOTERM_BP_3	GO:0048871~multicellular organismal homeostasis	109	2.18612	0.000735281	5950, 29123, 1001, 79705, 9456, 11151, 10891, 6556, 54106, 33, 3868, 947, 8013, 154, 79888, 2296, 153, 1525, 59341, 9657, 8600, 2651, 5743, 8029, 24, 64127, 271, 7879, 92211, 1907, 133522, 1513, 6608, 1981, 6696, 29841, 57561, 1490, 1813, 4692, 340547, 1435, 3848, 64072, 924, 3512, 2271, 4585, 7422, 109, 108, 101, 2308, 10518, 57817, 1302, 169200, 2185, 6722, 1149, 113, 84959, 7124, 57822, 8842, …	4326	317	16663	1.32444	0.707231	0.00498093	1.23038
GOTERM_BP_3	GO:0002292~T cell differentiation involved in immune response	27	0.541516	0.000745947	3662, 941, 5971, 942, 3146, 7292, 5734, 3606, 8767, 8320, 3965, 2207, 114836, 64218, 50943, 114548, 3594, 51561, 301, 26253, 3718, 1880, 6363, 4063, 3566, 3569, 8809	4326	56	16663	1.85713	0.712403	0.00503262	1.24812
GOTERM_BP_3	GO:0030900~forebrain development	122	2.44685	0.000746122	2146, 4208, 10891, 3084, 26468, 51377, 9928, 8013, 6491, 8320, 22903, 84678, 7804, 6497, 6496, 10718, 166614, 2018, 9253, 9355, 6091, 4035, 3091, 7482, 5649, 10092, 6608, 3400, 1813, 3912, 5453, 1000, 4609, 1436, 55118, 139411, 27185, 81565, 3516, 64919, 85440, 4781, 2173, 1641, 220, 8854, 8851, 597, 5764, 3736, 5629, 23287, 26050, 84623, 6387, 91584, 81544, 84879, 4771, 23380, 23334, 85358, 1530…	4326	361	16663	1.30173	0.712487	0.00501355	1.24841
GOTERM_BP_3	GO:1900182~positive regulation of protein localization to nucleus	51	1.02286	0.000758056	8882, 7124, 54106, 6423, 10694, 983, 5534, 3965, 26191, 8877, 7545, 51561, 5743, 22948, 939, 10575, 6608, 6363, 3952, 9688, 1601, 1956, 3606, 2316, 1029, 6950, 3843, 7042, 25805, 5347, 51512, 3553, 4804, 7046, 6714, 3059, 84662, 3326, 26585, 23189, 340061, 654, 3976, 908, 7099, 2534, 51284, 7097, 3569, 142, 8809	4326	128	16663	1.53471	0.718165	0.00507317	1.26826
GOTERM_BP_3	GO:0023057~negative regulation of signaling	356	7.13999	0.000792565	805, 55841, 7498, 6772, 3084, 1193, 801, 54106, 5739, 154, 10617, 6352, 8321, 11329, 6868, 2950, 151, 43, 8323, 5641, 3486, 144165, 8326, 6497, 6496, 6615, 338761, 2201, 171023, 51562, 8876, 5743, 6091, 8874, 23645, 3091, 23643, 7481, 284996, 7879, 409, 929, 7345, 7070, 10625, 8725, 79094, 7077, 1813, 2022, 4609, 23636, 8437, 3745, 23532, 7042, 1844, 6376, 8440, 1849, 7048, 168002, 7046, 811, 558…	4326	1186	16663	1.1562	0.73396	0.00528243	1.32564
GOTERM_BP_3	GO:0010810~regulation of cell-substrate adhesion	67	1.34376	0.000792809	9647, 4851, 25890, 285, 6422, 2192, 9200, 50488, 8324, 2199, 2294, 3678, 81, 56477, 5328, 3037, 1756, 5880, 1946, 3204, 2651, 8874, 25975, 6251, 3491, 9480, 6366, 1236, 1277, 201294, 10109, 23603, 55920, 136227, 1435, 9806, 133584, 27185, 2316, 1029, 1785, 6281, 5212, 10562, 7422, 5800, 7424, 151887, 3655, 4323, 811, 6714, 5764, 94, 2633, 59339, 11117, 26585, 9270, 5054, 23189, 1021, 2824, 51144,…	4326	179	16663	1.44174	0.734068	0.00526306	1.32604
GOTERM_BP_3	GO:0032970~regulation of actin filament-based process	114	2.2864	0.000847749	4208, 9647, 2006, 11151, 5734, 6422, 7168, 287, 6356, 11013, 80206, 2150, 1824, 9639, 10163, 4035, 1901, 8936, 476, 57216, 7481, 1906, 10092, 10097, 6366, 10096, 7341, 1490, 10008, 4690, 5217, 1515, 5142, 1436, 829, 5144, 79822, 2316, 6281, 644150, 1073, 7042, 8440, 10178, 11346, 9168, 5962, 7046, 11135, 1265, 7111, 8851, 5154, 5156, 817, 5629, 23189, 5341, 6387, 10602, 23433, 2824, 4627, 4771, 2…	4326	335	16663	1.31077	0.7574	0.00560464	1.41732
GOTERM_BP_3	GO:0031342~negative regulation of cell killing	12	0.240674	0.00087721	10859, 409, 3965, 5272, 634, 3106, 84868, 3326, 3133, 3105, 5788, 3575	4326	17	16663	2.71894	0.769057	0.00577607	1.46623
GOTERM_BP_3	GO:0051283~negative regulation of sequestering of calcium ion	42	0.842359	0.000901553	825, 3627, 6261, 805, 5144, 1193, 801, 6348, 6262, 6263, 57338, 287, 6375, 2247, 6373, 9001, 57158, 2833, 1756, 219931, 6622, 817, 930, 30001, 57214, 22821, 3352, 56704, 4283, 2280, 1234, 6363, 7070, 84502, 5335, 1236, 6366, 5336, 1813, 3932, 55636, 5788	4326	101	16663	1.60175	0.778265	0.00591266	1.50663
GOTERM_BP_3	GO:0010648~negative regulation of cell communication	354	7.09988	0.000987233	805, 55841, 7498, 6772, 3084, 1193, 801, 54106, 5739, 154, 10617, 6352, 8321, 11329, 6868, 2950, 151, 43, 8323, 5641, 3486, 144165, 8326, 6497, 6496, 6615, 338761, 2201, 171023, 51562, 8876, 5743, 6091, 8874, 23645, 3091, 23643, 7481, 284996, 7879, 409, 929, 7345, 7070, 10625, 8725, 79094, 7077, 1813, 2022, 4609, 23636, 8437, 3745, 23532, 7042, 1844, 6376, 8440, 1849, 7048, 168002, 7046, 811, 558…	4326	1182	16663	1.15359	0.807853	0.00644772	1.6487
GOTERM_BP_3	GO:0043368~positive T cell selection	16	0.320899	0.00102183	7535, 3662, 3594, 3707, 6722, 387357, 51561, 915, 972, 1794, 64919, 4063, 114836, 3569, 5771, 50943	4326	27	16663	2.28256	0.818649	0.00664703	1.706
GOTERM_BP_3	GO:0060411~cardiac septum morphogenesis	29	0.581629	0.00111525	2702, 5915, 6659, 4851, 23462, 2627, 7042, 8321, 5308, 7048, 7046, 6664, 53834, 1857, 60485, 5629, 54583, 64783, 3398, 57216, 655, 7481, 653, 23493, 6608, 3491, 2022, 6910, 55636	4326	63	16663	1.77306	0.844872	0.00722478	1.86061
GOTERM_BP_3	GO:0010463~mesenchymal cell proliferation	23	0.461292	0.00114578	4041, 5764, 5154, 6772, 2254, 8626, 2252, 650, 7472, 655, 7481, 6608, 5396, 4613, 7422, 2294, 130497, 6474, 7048, 4781, 9464, 4609, 6662	4326	46	16663	1.92591	0.852592	0.00739327	1.91108
GOTERM_BP_3	GO:0034446~substrate adhesion-dependent cell spreading	35	0.701966	0.00120606	55920, 2316, 10979, 1785, 7301, 6281, 9928, 10562, 2192, 3676, 8324, 558, 81, 53834, 10461, 2049, 3037, 811, 6714, 1946, 5861, 2633, 8874, 9270, 23189, 3695, 3915, 201294, 4241, 3912, 83706, 10109, 23603, 11149, 23380	4326	81	16663	1.66437	0.866724	0.00775101	2.01066
GOTERM_BP_3	GO:0002294~CD4-positive, alpha-beta T cell differentiation involved in immune response	24	0.481348	0.0012302	3662, 3594, 51561, 941, 5971, 301, 942, 3146, 7292, 5734, 3606, 8767, 3718, 1880, 3965, 6363, 4063, 3566, 114836, 3569, 64218, 50943, 114548, 8809	4326	49	16663	1.88661	0.871997	0.00787538	2.05052
GOTERM_BP_3	GO:0030278~regulation of ossification	67	1.34376	0.00130495	4208, 7291, 4041, 64093, 5734, 4851, 7124, 10507, 6348, 6591, 6423, 6422, 154, 80381, 3199, 54857, 1051, 115908, 2247, 8326, 130497, 5587, 6497, 6664, 2201, 6662, 3091, 8626, 1901, 3398, 7480, 144347, 5552, 1594, 3491, 2662, 3400, 117581, 338773, 860, 1435, 57154, 1959, 56172, 359845, 1230, 7042, 3516, 3399, 4057, 9770, 56975, 3570, 2735, 92, 9759, 650, 26585, 655, 5727, 654, 1021, 2824, 169200, …	4326	182	16663	1.41798	0.887037	0.00832034	2.17383
GOTERM_BP_3	GO:0051147~regulation of muscle cell differentiation	62	1.24348	0.0013461	2146, 4208, 6722, 4856, 3627, 93145, 3084, 4851, 150572, 7124, 55544, 6929, 8837, 2294, 144165, 3486, 1827, 6662, 30812, 4217, 677, 55796, 1948, 3815, 22943, 1906, 409, 6361, 28514, 55553, 2022, 84814, 1000, 56603, 825, 79365, 3606, 963, 663, 168620, 2069, 3516, 6474, 3399, 4904, 4323, 91653, 694, 5629, 9734, 9759, 650, 57817, 26585, 5467, 23493, 4283, 10938, 150094, 91807, 3566, 84525	4326	166	16663	1.43863	0.894549	0.00854916	2.24166
GOTERM_BP_3	GO:0042493~response to drug	135	2.70758	0.00138344	4208, 9647, 1001, 9343, 3148, 10891, 942, 6772, 1317, 7298, 6347, 6423, 6422, 27063, 51083, 5019, 4825, 8321, 6351, 6868, 6565, 7804, 2018, 205, 9447, 5743, 476, 26, 1906, 284996, 3352, 1277, 7077, 1813, 4837, 4609, 8438, 5142, 4023, 2768, 2627, 218, 6185, 1788, 1789, 7042, 3030, 7424, 1503, 6581, 7048, 2170, 58189, 4015, 100, 811, 5764, 4176, 9759, 1063, 3326, 3329, 5621, 790, 2180, 388372, 3939…	4326	411	16663	1.2652	0.900931	0.00875212	2.30315
GOTERM_BP_3	GO:0032846~positive regulation of homeostatic process	76	1.52427	0.00142193	3627, 805, 3148, 10891, 1193, 801, 7124, 5371, 6262, 10694, 5026, 5019, 7447, 3965, 59341, 9001, 578, 8600, 3635, 1080, 5588, 301, 930, 5743, 7037, 60682, 7780, 3091, 3398, 22948, 57214, 1906, 10575, 133522, 9212, 7070, 1981, 57393, 6696, 4751, 1813, 23028, 2113, 26354, 338442, 22953, 3127, 825, 920, 1956, 6950, 7042, 3071, 6850, 6375, 8792, 6373, 3553, 101, 57158, 4881, 2833, 7014, 4864, 6622, 9…	4326	212	16663	1.38084	0.907107	0.00896077	2.36651
GOTERM_BP_3	GO:0051222~positive regulation of protein transport	149	2.98837	0.00147869	5950, 7291, 8882, 3084, 5734, 7292, 3146, 29126, 54106, 6347, 6348, 6423, 27063, 10541, 947, 5534, 80381, 5019, 4825, 9141, 56910, 43, 59341, 8877, 2150, 7545, 23705, 51561, 1080, 9447, 5743, 4035, 3091, 64127, 26253, 57214, 8934, 939, 1513, 929, 79899, 4604, 6363, 6608, 3687, 10626, 2219, 11146, 1813, 55655, 3127, 1436, 1459, 4023, 6288, 3745, 51100, 2316, 84128, 3843, 2268, 1128, 54471, 25805, …	4326	460	16663	1.24766	0.91552	0.00928209	2.45988
GOTERM_BP_3	GO:1902742~apoptotic process involved in development	18	0.361011	0.00147878	7855, 1410, 8882, 4041, 4851, 1111, 2303, 6688, 5371, 655, 7042, 2296, 3491, 7421, 5519, 578, 6496, 9464	4326	33	16663	2.101	0.915532	0.0092479	2.46002
GOTERM_BP_3	GO:0046622~positive regulation of organ growth	22	0.441235	0.00152311	4208, 10413, 8531, 3084, 3574, 4851, 5629, 2254, 2627, 54440, 57817, 7472, 7490, 23493, 1906, 983, 10409, 6608, 3516, 2247, 891, 6910	4326	44	16663	1.92591	0.921568	0.00948852	2.53288
GOTERM_BP_3	GO:0072006~nephron development	53	1.06298	0.00156277	4208, 4854, 6772, 4851, 55083, 285, 7490, 284, 947, 8842, 10409, 2297, 2247, 130497, 9653, 6662, 30812, 79192, 9500, 3207, 5175, 1285, 1286, 25937, 57216, 7482, 271, 7481, 28514, 6608, 9688, 4643, 4609, 59, 1958, 7475, 51196, 7422, 5800, 5420, 10413, 5154, 5156, 8710, 100133941, 2303, 650, 84623, 655, 26585, 5727, 3976, 2828	4326	138	16663	1.47932	0.926603	0.00969844	2.59802
GOTERM_BP_3	GO:0007267~cell-cell signaling	444	8.90493	0.00159084	79705, 805, 941, 942, 801, 332, 945, 6347, 6348, 8744, 944, 947, 154, 79608, 6352, 153, 5368, 6351, 8321, 6869, 151, 6357, 8323, 8324, 6355, 59341, 8326, 2011, 6497, 6496, 8600, 8874, 57216, 7482, 7481, 7480, 409, 6362, 6361, 6364, 3491, 6366, 59352, 8724, 6367, 1813, 5217, 5251, 10874, 27185, 5354, 6375, 6374, 6373, 10082, 6372, 343637, 815, 818, 100133941, 320, 10076, 321, 10077, 90268, 2825, 3…	4326	1517	16663	1.12736	0.929969	0.0098354	2.6441
GOTERM_BP_3	GO:0030323~respiratory tube development	66	1.32371	0.00159543	5950, 6722, 29899, 3146, 4851, 2254, 7124, 2252, 1522, 4613, 2247, 2294, 9509, 6664, 171023, 6493, 6662, 3202, 60485, 4846, 3290, 5604, 57216, 7289, 7482, 7481, 1907, 1717, 157506, 64220, 1490, 8985, 5754, 1956, 2034, 2627, 51696, 8091, 7472, 3516, 7422, 10630, 83716, 5308, 441376, 7048, 147372, 4781, 100, 4015, 4323, 10413, 8854, 2735, 5764, 5154, 10253, 5629, 3371, 2736, 1116, 54206, 3976, 6910…	4326	180	16663	1.41234	0.930505	0.0098273	2.65163
GOTERM_BP_3	GO:0048589~developmental growth	184	3.69033	0.00163208	2146, 4208, 5950, 8882, 29123, 8531, 7294, 55841, 3084, 7298, 10404, 6423, 6422, 7490, 51083, 154, 10409, 6491, 4825, 153, 2296, 8324, 6356, 5641, 8326, 64218, 677, 3202, 2019, 9355, 84944, 54892, 3207, 5361, 1901, 57216, 5362, 7481, 7480, 1906, 1717, 3688, 28514, 6608, 6696, 64220, 5653, 10479, 6776, 1813, 4322, 4692, 23129, 5754, 8437, 825, 1435, 57154, 84296, 5144, 7516, 27185, 57699, 10939, 2…	4326	583	16663	1.21567	0.934637	0.0100152	2.71176
GOTERM_BP_3	GO:0043270~positive regulation of ion transport	76	1.52427	0.00164565	3627, 805, 9456, 801, 6347, 10991, 6348, 6262, 2745, 5026, 51083, 5023, 3779, 6352, 9104, 6351, 287, 154043, 483, 1520, 9001, 81, 578, 8600, 1756, 1080, 930, 5608, 5649, 57214, 1906, 409, 1908, 7070, 57393, 55800, 3952, 7341, 6446, 10008, 3958, 22953, 825, 920, 2316, 1230, 1785, 1128, 51393, 1808, 3753, 2273, 6375, 4638, 8792, 6373, 3759, 3553, 57158, 2833, 65267, 6622, 815, 23566, 857, 5724, 491…	4326	213	16663	1.37436	0.936104	0.0100612	2.73402
GOTERM_BP_3	GO:0071674~mononuclear cell migration	12	0.240674	0.00172757	6352, 1435, 719, 5919, 728, 59341, 7124, 284340, 6347, 3958, 1240, 653	4326	18	16663	2.56788	0.944286	0.0105213	2.86826
GOTERM_BP_3	GO:0098543~detection of other organism	12	0.240674	0.00172757	10333, 3127, 10392, 7099, 3106, 58484, 7096, 64127, 7097, 912, 3105, 3123	4326	18	16663	2.56788	0.944286	0.0105213	2.86826
GOTERM_BP_3	GO:1903531~negative regulation of secretion by cell	63	1.26354	0.00180233	10859, 131177, 4856, 1149, 5734, 7292, 4851, 7124, 5371, 284, 6422, 947, 10385, 23208, 7447, 2192, 3965, 151, 5987, 26191, 2294, 2150, 55024, 7850, 4828, 50943, 9448, 285381, 79651, 301, 634, 307, 8832, 1906, 7879, 6504, 5552, 28984, 3952, 1813, 3586, 3589, 3598, 3745, 5008, 3604, 56943, 90865, 729230, 3553, 114548, 5906, 6622, 2633, 27242, 29091, 11314, 3162, 3976, 613, 9515, 3569, 91543	4326	171	16663	1.41909	0.950837	0.0109347	2.99062
GOTERM_BP_3	GO:0002532~production of molecular mediator involved in inflammatory response	20	0.401123	0.00186545	695, 63940, 240, 241, 10225, 64127, 3620, 923, 5023, 5054, 115362, 23765, 3929, 6850, 7099, 2207, 3566, 7850, 81929, 4067	4326	39	16663	1.9753	0.955764	0.0112749	3.09381
GOTERM_BP_3	GO:0002312~B cell activation involved in immune response	27	0.541516	0.00191922	9452, 7292, 940, 55846, 118460, 9025, 7374, 2956, 100, 50943, 959, 958, 23228, 30009, 7037, 4436, 3329, 1880, 28514, 1235, 7099, 5336, 2185, 4064, 4242, 9466, 9156	4326	59	16663	1.7627	0.95957	0.0115566	3.18165
GOTERM_BP_3	GO:1903707~negative regulation of hemopoiesis	52	1.04292	0.00194335	10859, 7538, 3149, 3146, 7292, 4851, 84959, 6348, 6422, 25793, 4212, 4211, 140685, 50943, 3635, 677, 3202, 3204, 63976, 3205, 3135, 301, 64783, 3398, 634, 9290, 972, 3718, 51621, 11006, 28514, 55365, 29909, 4609, 1493, 3707, 1029, 28959, 1840, 3659, 4057, 9935, 11025, 1021, 7099, 714, 84524, 3566, 2185, 4067, 23240, 5771	4326	136	16663	1.47276	0.96117	0.0116591	3.22103
GOTERM_BP_3	GO:0051962~positive regulation of nervous system development	145	2.90814	0.00195049	2146, 4208, 3084, 9746, 27063, 4825, 60436, 745, 151, 7804, 2011, 1620, 84079, 30812, 400746, 9638, 6009, 9253, 6091, 5176, 3091, 90527, 5649, 274, 1981, 6608, 8724, 7077, 1813, 10810, 4609, 4690, 23316, 5754, 8437, 1435, 57154, 23531, 92344, 7516, 27185, 57699, 3897, 51393, 1789, 27286, 81565, 7422, 7424, 7336, 6474, 729230, 4804, 411, 392255, 9423, 5764, 51704, 5629, 26050, 6387, 23284, 81544, …	4326	449	16663	1.24391	0.961631	0.0116599	3.23269
GOTERM_BP_3	GO:0060627~regulation of vesicle-mediated transport	145	2.90814	0.00195049	7535, 11151, 3146, 6556, 255738, 94120, 6347, 284654, 949, 284, 388125, 2294, 2207, 2150, 84079, 1080, 341, 344, 274, 7879, 1794, 409, 929, 28514, 6363, 6366, 8724, 3916, 1813, 11149, 5217, 3598, 3996, 9367, 3745, 6401, 1785, 2268, 9882, 8301, 374403, 7422, 11037, 5562, 729230, 5962, 5806, 1265, 811, 5898, 57817, 25999, 5054, 717, 29091, 60561, 718, 5336, 10938, 6386, 613, 6382, 4240, 64422, 88, …	4326	449	16663	1.24391	0.961631	0.0116599	3.23269
GOTERM_BP_3	GO:0032088~negative regulation of NF-kappaB transcription factor activity	31	0.621741	0.00201599	153090, 1029, 54106, 197358, 7187, 84868, 3656, 5740, 3654, 1545, 50943, 114548, 57162, 3275, 25950, 9447, 11213, 6737, 2672, 79918, 307, 1240, 655, 90268, 409, 23318, 7128, 5314, 9314, 84166, 1611	4326	71	16663	1.68178	0.965614	0.0120065	3.33951
GOTERM_BP_3	GO:0071559~response to transforming growth factor beta	76	1.52427	0.00218814	4208, 1149, 10891, 6347, 7791, 5371, 2339, 6422, 27063, 9141, 6868, 6497, 6664, 2201, 50848, 6662, 678, 677, 5796, 5179, 203100, 63976, 2651, 1284, 3309, 1906, 409, 283149, 3688, 9480, 2662, 55553, 80326, 1277, 9315, 2022, 1601, 64750, 57154, 864, 56940, 10979, 8200, 1785, 7472, 11171, 25805, 7042, 1030, 6375, 7048, 4052, 7046, 4093, 7044, 2348, 2734, 6714, 56937, 23089, 94, 7525, 858, 857, 50515…	4326	215	16663	1.36158	0.974221	0.01298	3.61977
GOTERM_BP_3	GO:0010632~regulation of epithelial cell migration	62	1.24348	0.00220467	153090, 5168, 9647, 3146, 5578, 4851, 2252, 25960, 83442, 285, 949, 284, 2247, 5587, 64218, 6662, 3037, 11235, 4318, 5743, 22846, 5176, 306, 3091, 634, 1906, 28984, 10371, 1235, 8828, 8829, 9314, 6776, 2113, 4223, 23603, 5217, 168667, 8613, 11171, 27286, 7042, 10563, 7422, 7424, 7048, 147372, 4233, 411, 6714, 94, 1969, 5629, 2303, 9734, 154810, 9270, 152007, 5335, 6672, 1839, 2185	4326	169	16663	1.4131	0.974925	0.0130313	3.64664
GOTERM_BP_3	GO:0061037~negative regulation of cartilage development	15	0.300842	0.00223741	5915, 359845, 11173, 8200, 6591, 26585, 2736, 7481, 144347, 7042, 3952, 7046, 2202, 579, 6662	4326	26	16663	2.22221	0.976262	0.0131772	3.69984
GOTERM_BP_3	GO:0045124~regulation of bone resorption	18	0.361011	0.00224876	1436, 6714, 1956, 7037, 84959, 1901, 952, 4982, 133522, 169200, 6850, 6696, 7128, 81501, 101, 3569, 8600, 3635	4326	34	16663	2.0392	0.976708	0.0131972	3.71828
GOTERM_BP_3	GO:0002686~negative regulation of leukocyte migration	18	0.361011	0.00224876	4856, 3204, 5734, 6347, 26585, 653, 11314, 6387, 3162, 6366, 22914, 90865, 11240, 613, 2841, 56477, 26228, 100	4326	34	16663	2.0392	0.976708	0.0131972	3.71828
GOTERM_BP_3	GO:0030324~lung development	64	1.28359	0.0023736	5950, 6722, 29899, 3146, 4851, 2254, 7124, 2252, 1522, 4613, 2247, 2294, 9509, 6664, 171023, 6493, 6662, 3202, 60485, 4846, 3290, 5604, 57216, 7482, 7481, 1907, 1717, 157506, 64220, 1490, 8985, 5754, 1956, 2034, 2627, 8091, 7472, 3516, 7422, 10630, 83716, 5308, 441376, 7048, 147372, 4781, 4015, 4323, 100, 10413, 8854, 2735, 5764, 5154, 10253, 5629, 3371, 2736, 1116, 54206, 3976, 6910, 83931, 84525	4326	176	16663	1.40066	0.981101	0.0138768	3.92084
GOTERM_BP_3	GO:0001562~response to protozoan	13	0.26073	0.00237601	3662, 958, 3592, 79679, 6556, 64581, 3394, 10077, 116071, 6693, 3566, 3586, 3569	4326	21	16663	2.38446	0.981177	0.0138424	3.92474
GOTERM_BP_3	GO:1903532~positive regulation of secretion by cell	109	2.18612	0.00239985	7535, 5950, 7291, 5734, 7292, 3146, 29126, 6348, 27063, 51083, 947, 80381, 5019, 4825, 114897, 43, 59341, 2207, 2150, 4828, 8600, 23705, 1080, 9447, 8874, 3091, 64127, 26253, 7879, 1906, 1908, 929, 6363, 10626, 2219, 3916, 11146, 1813, 55655, 3127, 1436, 4023, 9367, 6288, 3745, 10874, 2268, 7042, 7424, 3133, 101, 114548, 22861, 914, 3329, 6387, 23435, 6386, 6382, 3123, 10125, 116, 56253, 6659, 71…	4326	327	16663	1.28394	0.981913	0.013932	3.96338
GOTERM_BP_3	GO:0050817~coagulation	118	2.36663	0.00244367	7535, 139818, 7294, 23657, 5026, 5023, 947, 114897, 151, 8323, 2207, 2150, 2152, 2153, 7409, 1906, 409, 2, 6403, 5359, 10627, 1277, 83706, 23533, 286133, 653145, 7103, 829, 6288, 3848, 2769, 2768, 2316, 2627, 8761, 6280, 4097, 54331, 81606, 10019, 5154, 5156, 5627, 5054, 5341, 10077, 5055, 3937, 10938, 5336, 4627, 7534, 710, 3932, 2811, 6722, 5890, 2054, 10855, 5894, 5579, 5578, 4352, 7450, 84959…	4326	358	16663	1.2696	0.983192	0.0141358	4.03435
GOTERM_BP_3	GO:0051098~regulation of binding	101	2.02567	0.00247232	4208, 7291, 805, 3148, 3146, 3084, 801, 1193, 23462, 284, 154, 3676, 6497, 58499, 4318, 9355, 8874, 8932, 409, 6608, 7341, 3001, 84893, 23129, 4609, 55118, 4188, 79822, 22919, 6281, 25805, 7042, 22927, 5347, 51512, 4781, 7046, 84792, 147138, 9759, 3326, 23493, 340061, 79139, 2280, 6672, 3428, 4242, 84525, 153090, 2051, 6590, 119, 3434, 1663, 115908, 3433, 1054, 578, 6664, 5329, 55693, 23228, 302,…	4326	300	16663	1.29678	0.983979	0.0142512	4.08073
GOTERM_BP_3	GO:0045927~positive regulation of growth	85	1.70477	0.00248963	4208, 84275, 6722, 9647, 8882, 8531, 3084, 4851, 53335, 2254, 10507, 3872, 6423, 7490, 6422, 10409, 983, 6868, 2247, 9798, 84678, 8877, 6665, 1946, 1906, 6832, 6197, 28514, 6608, 1981, 8829, 3952, 29842, 1813, 58191, 23025, 825, 8437, 1435, 57154, 1956, 27185, 51193, 57699, 2627, 8091, 7472, 3897, 6280, 51393, 7042, 3984, 81565, 3516, 7422, 7048, 7046, 4131, 4323, 8482, 10413, 2395, 9423, 6279, 3…	4326	246	16663	1.33092	0.984437	0.0143011	4.10874
GOTERM_BP_3	GO:0007163~establishment or maintenance of cell polarity	62	1.24348	0.00258197	29899, 10403, 55083, 5911, 4752, 54908, 6351, 2195, 286, 10615, 2294, 10487, 2011, 146206, 2047, 29780, 9355, 25932, 23160, 57216, 7481, 1794, 10092, 6693, 11004, 10090, 6363, 55612, 1236, 10097, 6366, 10096, 55691, 56603, 5754, 3996, 9265, 2934, 5080, 81565, 3071, 286204, 4134, 85440, 4131, 10253, 4139, 6624, 154810, 917, 79109, 23189, 9183, 4478, 9181, 388372, 1058, 4627, 358, 2185, 56288, 4140	4326	170	16663	1.40478	0.986666	0.0147775	4.25804
GOTERM_BP_3	GO:0045786~negative regulation of cell cycle	150	3.00842	0.00272618	2146, 51379, 8883, 10403, 55743, 5371, 55544, 2296, 56241, 25793, 87178, 8326, 146956, 220042, 1620, 51422, 9656, 678, 8872, 677, 6009, 5743, 4291, 23645, 7480, 23476, 55055, 7077, 4609, 55215, 2620, 1459, 11130, 348654, 2627, 51696, 27085, 7042, 84417, 144455, 2273, 1647, 5562, 5347, 51512, 7046, 811, 8851, 1263, 890, 8563, 699, 1111, 4436, 1112, 1063, 26271, 5621, 9183, 60561, 995, 891, 58528, …	4326	470	16663	1.22931	0.989527	0.0155444	4.49077
GOTERM_BP_3	GO:0090066~regulation of anatomical structure size	154	3.08865	0.00273212	2006, 2643, 11151, 3084, 5023, 154, 4825, 153, 2296, 151, 6356, 59342, 11013, 80206, 59341, 2150, 64218, 6560, 5743, 5361, 7409, 8936, 5362, 1906, 1907, 3352, 1908, 10092, 10097, 6366, 6696, 10096, 23129, 5217, 4690, 3741, 829, 27185, 128239, 1785, 1128, 3897, 644150, 51393, 1073, 150465, 81565, 7422, 1131, 8440, 10178, 9168, 5962, 11135, 7111, 8851, 9423, 2303, 3326, 5341, 23189, 491, 6387, 1060…	4326	484	16663	1.22558	0.989631	0.0155251	4.50034
GOTERM_BP_3	GO:0002418~immune response to tumor cell	10	0.200562	0.00284668	5551, 10666, 56253, 3146, 3592, 259197, 634, 84868, 5817, 3329	4326	14	16663	2.7513	0.991441	0.016117	4.68482
GOTERM_BP_3	GO:0010243~response to organonitrogen compound	240	4.81348	0.00284922	84275, 4208, 805, 10891, 6772, 801, 221935, 59345, 6347, 23657, 7490, 51083, 8013, 4615, 1729, 1583, 2950, 7352, 59341, 1080, 5743, 26, 50617, 3718, 7480, 133522, 10626, 1490, 6776, 1813, 4609, 824, 3843, 16, 218, 9882, 728, 7184, 5764, 815, 2308, 329, 2303, 6387, 9181, 23284, 3939, 6382, 526, 5771, 2821, 988, 5919, 53905, 113, 4851, 23175, 3383, 983, 8836, 8462, 26191, 3251, 301, 5322, 837, 834,…	4326	789	16663	1.17166	0.991477	0.0160768	4.6889
GOTERM_BP_3	GO:0042303~molting cycle	39	0.78219	0.00289537	1001, 10855, 1956, 4851, 92344, 7124, 3872, 2252, 3861, 16, 3868, 51083, 25928, 7042, 3516, 8323, 147495, 8643, 10468, 6615, 94234, 8549, 6662, 3229, 60485, 5154, 9355, 5743, 22943, 8626, 57216, 7480, 11005, 6608, 80326, 3066, 135228, 6654, 1515	4326	97	16663	1.54867	0.992111	0.0162805	4.76312
GOTERM_BP_3	GO:0010605~negative regulation of macromolecule metabolic process	660	13.2371	0.00291589	1410, 805, 79705, 7498, 10891, 6772, 940, 801, 332, 29028, 330, 6348, 5371, 8318, 23650, 51377, 164668, 7490, 27063, 947, 8013, 221937, 8320, 6352, 8321, 6351, 2950, 25793, 59341, 3486, 11097, 29128, 2956, 6497, 6496, 6493, 2019, 55226, 140564, 23645, 1428, 27074, 7481, 165, 7480, 939, 409, 2, 7345, 10721, 8726, 8725, 8724, 79094, 7341, 84893, 2023, 2022, 23636, 825, 8242, 653145, 23532, 51193, 5…	4326	2326	16663	1.09295	0.992377	0.0163402	4.79609
GOTERM_BP_3	GO:0001101~response to acid chemical	94	1.88528	0.00304067	4208, 5950, 1291, 10891, 5165, 7298, 7124, 6347, 3383, 3199, 3779, 1051, 1244, 2950, 8463, 8324, 8644, 130497, 55022, 1620, 257101, 171023, 6662, 4313, 1282, 6648, 55915, 5743, 5176, 3294, 22943, 2264, 1036, 7481, 836, 7480, 1906, 445, 3490, 10626, 440, 3952, 3184, 1277, 1490, 9314, 231, 4609, 56603, 824, 5754, 1956, 3843, 8651, 16, 7472, 1786, 1788, 7475, 4277, 3399, 1646, 1645, 2170, 4058, 1041…	4326	278	16663	1.30242	0.993815	0.0169777	4.99644
GOTERM_BP_3	GO:0071214~cellular response to abiotic stimulus	91	1.82511	0.00310208	1410, 8531, 2002, 5734, 10991, 943, 6517, 6591, 6423, 6422, 27063, 641, 4615, 59341, 130497, 5888, 578, 4311, 6662, 63979, 677, 55693, 5796, 5743, 4316, 8626, 476, 834, 7480, 835, 7132, 9212, 55294, 4261, 1277, 23028, 51435, 2022, 4609, 825, 11200, 1958, 5971, 1956, 92241, 8091, 1785, 3364, 8797, 4638, 22927, 10010, 1647, 84329, 8795, 9020, 10635, 3659, 3759, 83695, 3553, 5111, 1265, 10413, 57646…	4326	268	16663	1.3079	0.99442	0.0172605	5.09488
GOTERM_BP_3	GO:1903409~reactive oxygen species biosynthetic process	35	0.701966	0.00316074	5873, 53905, 2643, 8570, 1956, 7124, 384, 1785, 947, 3383, 9104, 199, 3553, 5740, 5806, 1545, 4846, 6648, 4843, 5743, 9759, 857, 3326, 1906, 3329, 445, 22914, 50506, 7099, 3689, 9314, 2185, 3586, 3569, 1536	4326	85	16663	1.58605	0.994942	0.0175262	5.18882
GOTERM_BP_3	GO:0007423~sensory organ development	160	3.20899	0.00324604	1410, 5950, 7291, 4041, 64093, 1296, 3146, 221935, 23657, 7490, 10541, 57030, 8013, 2295, 79888, 60436, 2296, 4613, 8323, 43, 4610, 84678, 4212, 1289, 4211, 6497, 6496, 2202, 2201, 7545, 30812, 1282, 9355, 5176, 3091, 57216, 7482, 7289, 7480, 1906, 2299, 28514, 7070, 64220, 5754, 64072, 10220, 7042, 7422, 3516, 64919, 10804, 7048, 7046, 4094, 8549, 220, 81029, 8854, 121227, 7111, 9890, 4237, 3229…	4326	507	16663	1.21557	0.995616	0.0179362	5.32528
GOTERM_BP_3	GO:0007507~heart development	161	3.22904	0.00338338	4208, 5950, 7291, 3084, 23462, 6423, 7490, 27063, 10409, 5019, 6491, 8320, 2296, 8321, 1525, 7168, 287, 80206, 144165, 2294, 1289, 157378, 6615, 171023, 677, 6091, 8543, 3091, 1901, 57216, 7481, 8932, 1906, 409, 162, 3688, 28514, 8728, 3491, 6608, 55553, 64220, 7881, 2022, 11149, 23129, 5754, 2627, 176, 1785, 7042, 7422, 51196, 3516, 6474, 3399, 7048, 7046, 4015, 811, 10413, 8854, 5764, 94, 5156,…	4326	511	16663	1.21359	0.996517	0.0186277	5.54461
GOTERM_BP_3	GO:0010035~response to inorganic substance	149	2.98837	0.00340795	2146, 4208, 1410, 4495, 805, 9456, 10891, 942, 6772, 7292, 801, 7296, 3861, 8013, 7352, 4217, 4314, 5179, 5743, 5176, 26, 7480, 1906, 7412, 929, 6363, 51765, 7341, 1277, 4500, 1813, 4501, 4499, 10165, 4609, 825, 3741, 2167, 1785, 3840, 1788, 84329, 5562, 221184, 4017, 4233, 100, 811, 8428, 2395, 890, 6279, 2308, 817, 3736, 57817, 2796, 3329, 5621, 23498, 2280, 3939, 712, 27101, 6382, 891, 2185, 2…	4326	469	16663	1.22371	0.996657	0.0187004	5.58379
GOTERM_BP_3	GO:0048638~regulation of developmental growth	101	2.02567	0.00347283	4208, 5950, 8531, 55841, 3084, 6423, 7490, 6422, 51083, 10409, 154, 2296, 153, 4825, 5641, 64218, 84944, 5361, 5362, 1906, 28514, 6608, 6696, 1813, 6776, 23129, 825, 8437, 1435, 57154, 27185, 10939, 57699, 2627, 1785, 3897, 51393, 150465, 81565, 7422, 3516, 7048, 7046, 10413, 8851, 2395, 9423, 5629, 2303, 57817, 23493, 6387, 91584, 51316, 891, 84525, 6722, 223117, 4851, 53335, 2254, 10507, 56963,…	4326	303	16663	1.28394	0.997002	0.0189914	5.6872
GOTERM_BP_3	GO:0060561~apoptotic process involved in morphogenesis	15	0.300842	0.0035465	1410, 7855, 4041, 4851, 2303, 6688, 5371, 655, 7042, 2296, 3491, 7421, 5519, 578, 9464	4326	27	16663	2.1399	0.99735	0.0193278	5.80447
GOTERM_BP_3	GO:0034105~positive regulation of tissue remodeling	15	0.300842	0.0035465	51561, 64114, 1956, 7037, 3606, 5371, 3600, 133522, 169200, 6850, 6696, 7421, 101, 81501, 8600	4326	27	16663	2.1399	0.99735	0.0193278	5.80447
GOTERM_BP_3	GO:0043383~negative T cell selection	9	0.180505	0.00358432	7535, 355, 387357, 6693, 1236, 940, 916, 972, 1794	4326	12	16663	2.88887	0.997513	0.0194689	5.86464
GOTERM_BP_3	GO:0002517~T cell tolerance induction	9	0.180505	0.00358432	3135, 942, 29851, 10288, 3106, 916, 7048, 3620, 50943	4326	12	16663	2.88887	0.997513	0.0194689	5.86464
GOTERM_BP_3	GO:0072593~reactive oxygen species metabolic process	77	1.54432	0.00359143	84275, 1410, 3240, 2643, 53905, 7498, 10549, 8570, 7124, 384, 285590, 947, 3383, 9104, 4613, 2950, 199, 8644, 55022, 2150, 5740, 10333, 4314, 5446, 7837, 5880, 4846, 6648, 6649, 4688, 4843, 5743, 654817, 7409, 3091, 654816, 90527, 1906, 445, 3491, 3689, 3952, 1490, 9314, 3586, 9644, 4025, 5873, 1956, 1785, 6850, 1647, 2878, 3553, 7048, 5806, 1545, 10516, 59272, 6622, 9759, 857, 54541, 655, 3326, …	4326	222	16663	1.33599	0.997542	0.019444	5.87593
GOTERM_BP_3	GO:0007015~actin filament organization	110	2.20618	0.00391842	9647, 2006, 11151, 5734, 6422, 7168, 1729, 6356, 11013, 59341, 10487, 80206, 2150, 9639, 10163, 1901, 8936, 7481, 133522, 10092, 5358, 3688, 6366, 10097, 10096, 10006, 1490, 7171, 10810, 7170, 4690, 5217, 57553, 221692, 829, 79822, 2316, 6281, 644150, 1073, 8440, 10178, 11346, 9168, 5962, 7046, 7184, 11135, 7111, 5629, 23189, 5341, 27295, 3936, 9181, 10602, 4771, 29767, 2185, 88, 85358, 6722, 545…	4326	335	16663	1.26478	0.998579	0.0211306	6.39448
GOTERM_BP_3	GO:0002577~regulation of antigen processing and presentation	13	0.26073	0.00400134	3111, 3112, 6556, 6891, 64127, 6890, 7454, 972, 10392, 6363, 1236, 6366, 10288	4326	22	16663	2.27608	0.998764	0.0215045	6.52554
GOTERM_BP_3	GO:0046620~regulation of organ growth	34	0.681909	0.00403096	4208, 5950, 8531, 55841, 3084, 4851, 2254, 2627, 7472, 7490, 10409, 983, 2296, 3516, 3776, 2247, 6788, 7048, 7046, 10413, 60485, 2395, 3574, 84944, 26524, 5629, 2303, 57817, 54440, 1906, 23493, 6608, 891, 6910	4326	83	16663	1.57786	0.998824	0.0215929	6.57232
GOTERM_BP_3	GO:1901698~response to nitrogen compound	268	5.37505	0.00408777	84275, 4208, 805, 10891, 6772, 801, 221935, 6347, 59345, 23657, 7490, 51083, 8013, 4615, 1729, 1583, 4613, 2950, 7352, 59341, 4217, 1080, 5743, 26, 50617, 3718, 7480, 133522, 6363, 10626, 1490, 6776, 1813, 4609, 824, 3843, 16, 218, 9882, 728, 7184, 8851, 5764, 815, 2308, 329, 2303, 6387, 9181, 23284, 3939, 6382, 526, 5771, 2821, 988, 5919, 27161, 53905, 113, 4851, 23175, 3383, 983, 8836, 8462, 26…	4326	895	16663	1.1534	0.998931	0.0218247	6.66198
GOTERM_BP_3	GO:0051048~negative regulation of secretion	68	1.36382	0.00413944	10859, 131177, 4856, 1149, 5734, 7292, 3084, 4851, 7124, 5371, 284, 6422, 947, 10385, 23208, 7447, 2192, 3965, 151, 5987, 26191, 2294, 2150, 55024, 7850, 4828, 50943, 9448, 285381, 79651, 301, 634, 307, 8832, 972, 1906, 7879, 6504, 5552, 28984, 3952, 1813, 3586, 3589, 3598, 3745, 3604, 5008, 56943, 90865, 729230, 3553, 100, 114548, 65267, 5906, 6622, 2633, 27242, 29091, 11314, 3162, 3976, 613, 95…	4326	193	16663	1.35712	0.999019	0.0220277	6.74344
GOTERM_BP_3	GO:0036303~lymph vessel morphogenesis	11	0.220618	0.00415763	5784, 2296, 10630, 94, 7422, 7424, 1969, 22846, 5629, 2303, 147372	4326	17	16663	2.49236	0.999049	0.0220536	6.77211
GOTERM_BP_3	GO:0033630~positive regulation of cell adhesion mediated by integrin	11	0.220618	0.00415763	7042, 7535, 6352, 9780, 3071, 10563, 6850, 6366, 2303, 5420, 6423	4326	17	16663	2.49236	0.999049	0.0220536	6.77211
GOTERM_BP_3	GO:0007272~ensheathment of neurons	40	0.802246	0.00422822	23205, 1959, 11202, 3084, 10939, 5354, 10397, 5010, 79628, 287, 745, 7852, 7851, 6497, 23114, 6900, 8898, 4155, 83742, 9639, 9444, 400746, 84668, 7504, 4118, 163175, 5467, 57211, 27242, 6326, 3766, 10100, 5653, 4664, 3400, 10810, 7097, 56288, 5453, 7368	4326	102	16663	1.51052	0.999155	0.0223537	6.88328
GOTERM_BP_3	GO:2001057~reactive nitrogen species metabolic process	31	0.621741	0.00425287	2643, 8570, 1956, 7124, 384, 1785, 947, 3383, 9104, 199, 3553, 5740, 5806, 1545, 10333, 4846, 6648, 4843, 5743, 857, 3326, 1906, 445, 22914, 7099, 3689, 9314, 2185, 7097, 3586, 3569	4326	74	16663	1.6136	0.999189	0.022412	6.92206
GOTERM_BP_3	GO:0048736~appendage development	61	1.22343	0.00425386	5066, 7291, 4041, 64093, 2702, 6659, 5915, 4851, 2254, 6423, 80144, 4613, 8323, 130497, 3236, 6497, 3239, 578, 6664, 4154, 2201, 6662, 2019, 3205, 3206, 1750, 3207, 22943, 8626, 5362, 3691, 7289, 157506, 4223, 56603, 860, 5089, 2768, 1749, 8200, 7042, 6474, 5308, 343637, 3655, 3227, 8854, 3229, 3226, 50515, 26585, 655, 2736, 5727, 5396, 257, 3066, 9464, 6910, 55636, 8434	4326	170	16663	1.38213	0.999191	0.0223469	6.92363
GOTERM_BP_3	GO:0030279~negative regulation of ossification	29	0.581629	0.00435466	4208, 7291, 4041, 57154, 4851, 359845, 7124, 1230, 10507, 6348, 6422, 3199, 3516, 3399, 6497, 6662, 3091, 3398, 9759, 26585, 5727, 144347, 5552, 1021, 169200, 2662, 2185, 117581, 9464	4326	68	16663	1.64269	0.999316	0.0227999	7.08209
GOTERM_BP_3	GO:0010529~negative regulation of transposition	8	0.160449	0.00440397	27350, 81931, 140564, 200315, 200316, 9582, 164668, 60489	4326	10	16663	3.08146	0.999371	0.0229837	7.1595
GOTERM_BP_3	GO:0044252~negative regulation of multicellular organismal metabolic process	8	0.160449	0.00440397	5906, 3570, 54206, 4261, 57561, 5468, 3569, 5467	4326	10	16663	3.08146	0.999371	0.0229837	7.1595
GOTERM_BP_3	GO:0010528~regulation of transposition	8	0.160449	0.00440397	27350, 81931, 140564, 200315, 200316, 9582, 164668, 60489	4326	10	16663	3.08146	0.999371	0.0229837	7.1595
GOTERM_BP_3	GO:0051129~negative regulation of cellular component organization	192	3.85078	0.00447632	7291, 11151, 10891, 6772, 3146, 64114, 5734, 255738, 10403, 29028, 5371, 6423, 6422, 9928, 11013, 8326, 3925, 80206, 6418, 59341, 55022, 6497, 84079, 64218, 50943, 9638, 9637, 10163, 9448, 55226, 4035, 8543, 341, 6688, 1901, 344, 8934, 409, 7070, 6366, 6696, 8724, 81618, 5217, 55920, 1459, 829, 79822, 348654, 22919, 27085, 1785, 9882, 1786, 54739, 1789, 8301, 7042, 5800, 5347, 4804, 9168, 5962, 1…	4326	624	16663	1.18518	0.999443	0.0232851	7.273
GOTERM_BP_3	GO:0003279~cardiac septum development	38	0.762134	0.00449434	5754, 2702, 5915, 6659, 4851, 2627, 23462, 1785, 7798, 7042, 8321, 287, 5308, 7048, 4052, 7046, 53834, 6664, 1857, 60485, 639, 64783, 8543, 5629, 54583, 3398, 57216, 655, 7481, 23493, 653, 6608, 3491, 64220, 2022, 6910, 55636, 23129	4326	96	16663	1.52468	0.999459	0.0233055	7.30123
GOTERM_BP_3	GO:0060343~trabecula formation	14	0.280786	0.00476284	5950, 6722, 4313, 9510, 54583, 23462, 26585, 6422, 23493, 7480, 133522, 2280, 1277, 2201	4326	25	16663	2.15702	0.999655	0.0246076	7.72115
GOTERM_BP_3	GO:1903524~positive regulation of blood circulation	35	0.701966	0.00488695	116, 133, 2702, 5144, 1956, 6262, 3383, 3779, 7042, 153, 7168, 59342, 2150, 100, 59272, 4846, 5729, 4843, 5743, 89832, 476, 952, 857, 5467, 1906, 23493, 5724, 1907, 1908, 5997, 3162, 55800, 6916, 1490, 3269	4326	87	16663	1.54959	0.99972	0.0251646	7.91465
GOTERM_BP_3	GO:0035107~appendage morphogenesis	54	1.08303	0.00495327	7291, 4041, 2702, 6659, 5915, 4851, 2254, 6423, 80144, 4613, 8323, 130497, 6497, 3236, 578, 3239, 6664, 4154, 2201, 6662, 2019, 3205, 3206, 1750, 3207, 22943, 8626, 5362, 7289, 157506, 56603, 860, 5089, 2768, 1749, 8200, 7042, 6474, 5308, 3227, 8854, 3226, 50515, 655, 2736, 26585, 5727, 5396, 257, 3066, 9464, 6910, 55636, 8434	4326	148	16663	1.4054	0.99975	0.0254244	8.01789
GOTERM_BP_3	GO:0010811~positive regulation of cell-substrate adhesion	41	0.822302	0.0049577	9647, 136227, 1435, 9806, 133584, 27185, 2316, 25890, 1785, 6281, 5212, 6422, 10562, 2192, 9200, 7422, 7424, 2199, 2294, 3678, 151887, 3655, 56477, 1756, 3037, 811, 5764, 8874, 59339, 11117, 9270, 25975, 6251, 1021, 3491, 1236, 6366, 51144, 201294, 2185, 10109	4326	106	16663	1.48986	0.999751	0.0253691	8.02478
GOTERM_BP_3	GO:0051047~positive regulation of secretion	115	2.30646	0.00515385	7535, 5950, 7291, 5734, 7292, 3146, 29126, 6348, 27063, 51083, 947, 80381, 5019, 4825, 114897, 43, 59341, 2207, 2150, 4828, 8600, 23705, 1080, 9447, 8874, 3091, 64127, 26253, 7879, 1906, 1908, 929, 6363, 10626, 2219, 3916, 11146, 1813, 55655, 3127, 1436, 4023, 9367, 6288, 3745, 10874, 2268, 6280, 7042, 7424, 3133, 101, 114548, 22861, 6279, 914, 3329, 6387, 23435, 6386, 6382, 3123, 10125, 116, 562…	4326	355	16663	1.24777	0.999821	0.0262818	8.32946
GOTERM_BP_3	GO:0002468~dendritic cell antigen processing and presentation	7	0.140393	0.00517432	10392, 6363, 6366, 1236, 6556, 64127, 972	4326	8	16663	3.37035	0.999827	0.0263049	8.3612
GOTERM_BP_3	GO:0002645~positive regulation of tolerance induction	7	0.140393	0.00517432	3135, 11213, 10288, 916, 7048, 3620, 50943	4326	8	16663	3.37035	0.999827	0.0263049	8.3612
GOTERM_BP_3	GO:0050858~negative regulation of antigen receptor-mediated signaling pathway	12	0.240674	0.00536172	11314, 23228, 7070, 2633, 26191, 56940, 53347, 634, 3958, 9404, 5771, 5621	4326	20	16663	2.3111	0.999874	0.0271646	8.65132
GOTERM_BP_3	GO:0034123~positive regulation of toll-like receptor signaling pathway	12	0.240674	0.00536172	57162, 118788, 3929, 3146, 26191, 353376, 54106, 2150, 857, 7097, 4057, 91543	4326	20	16663	2.3111	0.999874	0.0271646	8.65132
GOTERM_BP_3	GO:0035148~tube formation	52	1.04292	0.00539395	153090, 7291, 6659, 4851, 55081, 6423, 7798, 6422, 56963, 57822, 6491, 115908, 8321, 3198, 8323, 8463, 144165, 130497, 6768, 84678, 9653, 6497, 6664, 6662, 30812, 79192, 1857, 9355, 8543, 3091, 57216, 7289, 11146, 5754, 133, 7475, 7042, 7422, 25902, 6788, 5420, 4781, 2348, 5898, 655, 9270, 26585, 5727, 653, 6201, 7052, 85358	4326	142	16663	1.41053	0.999881	0.0272436	8.70112
GOTERM_BP_3	GO:0061351~neural precursor cell proliferation	48	0.962696	0.00541528	116, 7005, 9289, 29127, 4851, 27185, 8091, 7472, 5080, 9928, 728, 5803, 9833, 7422, 8323, 2247, 6259, 7424, 8326, 84678, 57650, 85440, 6496, 2047, 6663, 2173, 259266, 2018, 2735, 9253, 3736, 5629, 3091, 3398, 8624, 2736, 2889, 6608, 55679, 10642, 3400, 1813, 23028, 84858, 4067, 1000, 23595, 10763	4326	129	16663	1.43324	0.999885	0.027268	8.73408
GOTERM_BP_3	GO:0001946~lymphangiogenesis	10	0.200562	0.00548419	5784, 2296, 10630, 94, 7424, 1969, 22846, 5629, 2303, 147372	4326	15	16663	2.56788	0.999897	0.0275283	8.84044
GOTERM_BP_3	GO:0002260~lymphocyte homeostasis	26	0.52146	0.00571188	4208, 11151, 84636, 10673, 27040, 7042, 3071, 3965, 608, 578, 3559, 100, 50943, 3091, 124976, 23495, 27240, 972, 3718, 355, 9133, 7128, 84524, 4067, 6654, 55012	4326	60	16663	1.66912	0.99993	0.0285723	9.19109
GOTERM_BP_3	GO:0051148~negative regulation of muscle cell differentiation	26	0.52146	0.00571188	2146, 3627, 4856, 79365, 3606, 4851, 7124, 168620, 2069, 8837, 144165, 3399, 4904, 1827, 6662, 30812, 55796, 9759, 22943, 650, 5467, 23493, 6361, 28514, 55553, 84814	4326	60	16663	1.66912	0.99993	0.0285723	9.19109
GOTERM_BP_3	GO:0060759~regulation of response to cytokine stimulus	54	1.08303	0.00578217	7294, 6772, 6773, 8767, 7124, 330, 284, 6352, 2950, 8877, 2150, 7850, 26228, 7837, 6091, 3091, 2672, 972, 1906, 7444, 7132, 7128, 7341, 11240, 9314, 5788, 1435, 26065, 8651, 3460, 3459, 6850, 558, 3455, 353376, 3656, 9021, 3554, 3654, 7185, 3557, 11274, 11213, 329, 100133941, 25999, 857, 3326, 5468, 6233, 90268, 84166, 3569, 5771	4326	149	16663	1.39596	0.999938	0.0288337	9.29908
GOTERM_BP_3	GO:0009892~negative regulation of metabolic process	708	14.1998	0.00586698	1410, 805, 79705, 7498, 10891, 6772, 940, 801, 332, 29028, 330, 6348, 5371, 8318, 23650, 51377, 164668, 7490, 27063, 947, 8013, 221937, 8320, 6352, 8321, 6351, 2950, 25793, 59341, 3486, 11097, 29128, 2956, 6497, 6496, 6493, 2019, 55226, 140564, 23645, 341, 1428, 344, 27074, 7481, 165, 7480, 939, 409, 2, 7345, 10721, 8726, 8725, 8724, 79094, 7341, 1813, 84893, 2023, 2022, 23636, 825, 8242, 653145,…	4326	2522	16663	1.08132	0.999946	0.0291648	9.42922
GOTERM_BP_3	GO:0051092~positive regulation of NF-kappaB transcription factor activity	49	0.982752	0.00612328	10346, 54101, 5579, 10892, 7124, 8767, 54106, 84433, 3383, 4615, 3965, 10392, 8837, 8877, 5587, 8600, 5588, 9447, 64127, 85363, 10475, 3689, 825, 5610, 6280, 8792, 3556, 58484, 3553, 3656, 7185, 4057, 3654, 101, 121268, 114548, 959, 695, 958, 815, 6279, 4869, 11213, 26585, 6233, 9181, 7099, 7097, 3569	4326	133	16663	1.41909	0.999965	0.0303332	9.82142
GOTERM_BP_3	GO:0003006~developmental process involved in reproduction	194	3.89089	0.00637292	55840, 7490, 79805, 8320, 79084, 6768, 5740, 6615, 1080, 5743, 3091, 3294, 7482, 409, 1594, 3491, 6875, 338773, 4609, 51493, 1435, 54888, 7042, 9191, 144455, 7046, 10733, 329, 6382, 84870, 116, 4851, 26038, 2254, 3383, 10655, 8644, 5324, 3239, 578, 4846, 301, 5604, 3815, 8626, 8061, 4257, 835, 157506, 10371, 9702, 3952, 2119, 9319, 133, 10049, 10046, 8091, 7472, 6790, 10361, 558, 6788, 4678, 5308…	4326	636	16663	1.17493	0.999977	0.0314611	10.2019
GOTERM_BP_3	GO:0001945~lymph vessel development	13	0.26073	0.00640949	5784, 94, 1948, 1969, 5629, 22846, 2303, 2296, 10630, 7422, 6850, 7424, 147372	4326	23	16663	2.17712	0.999978	0.0315463	10.2575
GOTERM_BP_3	GO:0022411~cellular component disassembly	156	3.12876	0.00685049	4041, 2006, 3148, 10891, 3084, 3146, 3339, 55239, 23279, 2339, 9928, 23710, 4927, 8321, 25793, 3925, 6418, 59341, 1520, 53371, 11097, 2011, 2150, 11096, 2201, 10133, 4314, 4313, 4312, 4318, 4316, 23708, 3091, 1514, 1513, 2, 3918, 11004, 51765, 6696, 3914, 5650, 3915, 56648, 84938, 7077, 2022, 4321, 4322, 55037, 1515, 23636, 824, 57553, 126731, 55062, 57154, 79023, 829, 54534, 176, 1073, 9883, 704…	4326	502	16663	1.19698	0.99999	0.0335886	10.9256
GOTERM_BP_3	GO:0051653~spindle localization	19	0.381067	0.00702681	3996, 29899, 10253, 51203, 10403, 23160, 5080, 54908, 9700, 9183, 81565, 9181, 1058, 10097, 10096, 10615, 4627, 4134, 259266	4326	40	16663	1.82962	0.999992	0.0343407	11.1914
GOTERM_BP_3	GO:0045780~positive regulation of bone resorption	9	0.180505	0.00720604	133522, 169200, 6850, 6696, 1956, 7037, 81501, 101, 8600	4326	13	16663	2.66665	0.999994	0.0351018	11.4608
GOTERM_BP_3	GO:0002523~leukocyte migration involved in inflammatory response	9	0.180505	0.00720604	1235, 6376, 3929, 6279, 3689, 6401, 6347, 101, 6280	4326	13	16663	2.66665	0.999994	0.0351018	11.4608
GOTERM_BP_3	GO:0060706~cell differentiation involved in embryonic placenta development	14	0.280786	0.00728827	7855, 639, 79733, 10049, 4188, 2709, 8320, 144455, 3976, 6788, 6768, 9021, 10733, 6615	4326	26	16663	2.07406	0.999995	0.0353938	11.5841
GOTERM_BP_3	GO:1904950~negative regulation of establishment of protein localization	70	1.40393	0.00729159	153090, 10859, 131177, 4856, 1149, 5734, 7292, 6659, 64114, 7124, 55432, 5371, 6591, 284, 6422, 947, 10385, 23208, 7447, 2192, 8321, 5987, 26191, 55022, 2150, 55024, 7850, 147906, 51465, 50943, 9448, 285381, 3301, 79651, 301, 25937, 307, 6504, 28984, 5552, 8724, 1813, 3586, 91319, 4794, 51715, 4188, 3745, 3604, 56943, 3753, 374403, 90865, 3553, 8445, 114548, 11060, 29969, 2633, 5569, 655, 9270, 2…	4326	204	16663	1.32171	0.999995	0.0353074	11.5891
GOTERM_BP_3	GO:0044723~single-organism carbohydrate metabolic process	199	3.99118	0.00734499	805, 10891, 5230, 801, 10993, 8128, 114898, 11096, 56913, 5226, 374378, 120071, 5223, 10331, 3091, 55858, 55753, 81849, 93010, 8869, 2023, 5214, 4609, 216, 283209, 27087, 313, 2597, 419, 55526, 8445, 79623, 65062, 130589, 2308, 118430, 2590, 5341, 2591, 3939, 2585, 6480, 150094, 6483, 5236, 6484, 420, 6489, 83931, 2821, 4245, 5771, 3628, 2583, 83440, 2681, 4248, 7991, 4967, 80312, 2992, 3101, 256…	4326	656	16663	1.16847	0.999995	0.0354599	11.6691
GOTERM_BP_3	GO:0048639~positive regulation of developmental growth	57	1.1432	0.0078517	4208, 6722, 8531, 3084, 4851, 53335, 2254, 10507, 7490, 983, 10409, 2247, 9798, 6665, 1946, 1906, 28514, 6608, 8829, 3952, 1813, 23025, 8437, 825, 1435, 57154, 27185, 57699, 2627, 8091, 7472, 3897, 51393, 3984, 81565, 3516, 7422, 7048, 4131, 8482, 10413, 9423, 3574, 5629, 23566, 54440, 1735, 57817, 5467, 23493, 6387, 127833, 891, 6910, 55636, 84525, 4916	4326	161	16663	1.36369	0.999998	0.0377601	12.4249
GOTERM_BP_3	GO:0031324~negative regulation of cellular metabolic process	658	13.197	0.00792967	1410, 805, 79705, 7498, 10891, 6772, 801, 332, 29028, 330, 6348, 5371, 8318, 23650, 51377, 164668, 7490, 27063, 947, 8013, 221937, 8320, 6352, 8321, 6351, 2950, 25793, 59341, 3486, 29128, 2956, 6497, 6496, 6493, 2019, 55226, 140564, 341, 23645, 1428, 27074, 7481, 165, 7480, 939, 409, 2, 7345, 10721, 8726, 8725, 79094, 7341, 1813, 84893, 2023, 2022, 23636, 825, 8242, 653145, 23532, 51193, 55922, 8…	4326	2345	16663	1.08081	0.999998	0.0380203	12.5407
GOTERM_BP_3	GO:0002504~antigen processing and presentation of peptide or polysaccharide antigen via MHC class II	38	0.762134	0.00800383	3127, 3111, 3112, 29127, 1785, 24137, 5641, 8905, 9493, 1520, 2207, 3797, 3109, 3108, 3113, 56992, 3115, 3117, 6712, 3118, 3119, 6456, 81930, 3832, 1062, 972, 7879, 3831, 1514, 10437, 162, 11004, 1780, 55016, 3120, 3123, 1515, 3122	4326	99	16663	1.47848	0.999999	0.038261	12.6507
GOTERM_BP_3	GO:0031668~cellular response to extracellular stimulus	65	1.30365	0.00811504	81631, 6722, 255738, 10991, 6591, 6423, 6422, 23710, 3383, 6513, 55270, 2950, 199, 8644, 1824, 5179, 92196, 26, 3309, 7482, 8061, 6502, 1594, 1591, 440, 875, 1277, 1611, 1515, 3745, 136, 51100, 29103, 3992, 3600, 79726, 5610, 168620, 3171, 1030, 7421, 558, 5562, 7378, 3655, 9474, 2348, 6715, 5764, 2308, 3371, 857, 5468, 3162, 5292, 467, 2350, 643246, 3428, 58528, 2353, 81929, 4067, 3569, 3934	4326	188	16663	1.33175	0.999999	0.038674	12.8154
GOTERM_BP_3	GO:0042092~type 2 immune response	16	0.320899	0.00856925	301, 942, 7292, 3606, 64127, 3620, 972, 6375, 90865, 729230, 3566, 3586, 3569, 91543, 9466, 114548	4326	32	16663	1.92591	0.999999	0.0406876	13.4849
GOTERM_BP_3	GO:0014009~glial cell proliferation	16	0.320899	0.00856925	116, 4049, 5179, 5764, 6659, 4851, 163175, 90865, 4771, 2185, 6497, 5324, 6664, 4067, 4609, 2119	4326	32	16663	1.92591	0.999999	0.0406876	13.4849
GOTERM_BP_3	GO:0060255~regulation of macromolecule metabolic process	1575	31.5884	0.00858221	1410, 941, 942, 940, 29028, 943, 63924, 10991, 5371, 944, 23650, 164668, 947, 6492, 22903, 2950, 6868, 25793, 2956, 2959, 6497, 6496, 1827, 6493, 6091, 140564, 23648, 1428, 23645, 6882, 63934, 25788, 3298, 939, 2, 5359, 6875, 6877, 1813, 84893, 8208, 23636, 1436, 8242, 920, 1435, 5354, 1844, 22927, 1840, 5347, 6474, 1849, 80714, 915, 916, 90268, 91133, 2963, 5335, 908, 5336, 2961, 80709, 22916, 1…	4326	5815	16663	1.04327	0.999999	0.0406331	13.5039
GOTERM_BP_3	GO:0060713~labyrinthine layer morphogenesis	12	0.240674	0.008646	677, 7855, 133, 10049, 3491, 6768, 9021, 3586, 2709, 655, 84870, 653	4326	21	16663	2.20104	0.999999	0.0408149	13.5976
GOTERM_BP_3	GO:0001892~embryonic placenta development	35	0.701966	0.00891859	10049, 133, 4188, 1956, 2034, 23462, 7472, 2709, 79805, 8320, 7942, 1051, 144455, 3516, 6788, 6768, 9021, 6615, 10733, 7855, 677, 639, 79733, 5604, 57623, 54583, 22846, 3091, 655, 23493, 653, 3491, 3976, 3586, 84870	4326	90	16663	1.49793	1	0.041962	13.9966
GOTERM_BP_3	GO:0010721~negative regulation of cell development	99	1.98556	0.00971446	153090, 10859, 116, 9289, 4854, 223117, 6772, 3084, 4851, 53335, 10507, 6423, 56963, 6422, 51083, 3199, 4825, 2192, 4613, 6259, 59341, 4211, 1620, 6497, 81, 147906, 6496, 6664, 26228, 64218, 10718, 6662, 2048, 259266, 30812, 1946, 9448, 4035, 3398, 2672, 25871, 144347, 8934, 28514, 10371, 7070, 152559, 6696, 8829, 54328, 3400, 23028, 23603, 81618, 55920, 54437, 11202, 359845, 3601, 8091, 5080, 11…	4326	306	16663	1.24618	1	0.0455103	15.1516
GOTERM_BP_3	GO:0050878~regulation of body fluid levels	155	3.1087	0.0097212	7535, 139818, 7294, 7498, 23657, 3868, 5026, 5023, 947, 151, 114897, 8323, 59341, 2207, 2150, 2152, 2153, 3091, 7409, 1906, 409, 6403, 2, 5359, 10627, 29841, 1277, 6776, 1813, 83706, 23533, 286133, 653145, 7103, 6288, 829, 3848, 2769, 2768, 2316, 2627, 8761, 1128, 6280, 2313, 4097, 7422, 1131, 7421, 109, 5800, 54331, 108, 81606, 10019, 100, 65267, 5154, 5156, 187, 5627, 5341, 5054, 5055, 10077, 4…	4326	503	16663	1.18694	1	0.0454146	15.1613
GOTERM_BP_3	GO:0009266~response to temperature stimulus	52	1.04292	0.00987196	286133, 22797, 3627, 4023, 8531, 133, 10891, 5008, 6347, 10294, 51393, 947, 154, 153, 1244, 4277, 7352, 59341, 5562, 8891, 3654, 2047, 6769, 26027, 4846, 6648, 3301, 2308, 27344, 79054, 30001, 5468, 3329, 409, 6387, 929, 3490, 3162, 51316, 11168, 4288, 7341, 3066, 5433, 51501, 2353, 56925, 11080, 3569, 4067, 81570, 6489	4326	146	16663	1.37188	1	0.0459779	15.3785
GOTERM_BP_3	GO:0008037~cell recognition	55	1.10309	0.00990219	56253, 11151, 64581, 949, 10694, 57863, 84868, 4345, 2047, 2049, 2048, 23705, 1949, 6091, 5175, 22948, 1794, 10575, 5551, 10666, 10371, 6363, 64221, 1236, 6366, 2219, 8829, 55790, 3958, 4692, 55118, 56130, 81704, 57228, 6950, 923, 921, 7275, 79937, 84329, 8440, 2525, 81607, 8547, 6900, 8851, 54742, 2043, 259197, 351, 201633, 4240, 5817, 30835, 5818	4326	156	16663	1.35802	1	0.0459885	15.4219
GOTERM_BP_3	GO:0051224~negative regulation of protein transport	66	1.32371	0.00996782	153090, 10859, 131177, 4856, 1149, 5734, 7292, 6659, 7124, 55432, 5371, 6591, 284, 6422, 947, 10385, 23208, 7447, 2192, 8321, 5987, 26191, 2150, 55024, 7850, 147906, 51465, 50943, 9448, 285381, 79651, 301, 25937, 307, 6504, 5552, 28984, 8724, 1813, 3586, 91319, 4794, 51715, 4188, 3745, 3604, 56943, 3753, 374403, 90865, 3553, 8445, 114548, 11060, 29969, 2633, 5569, 655, 9270, 27242, 6672, 9516, 95…	4326	193	16663	1.3172	1	0.0461599	15.5163
GOTERM_BP_3	GO:0048565~digestive tract development	48	0.962696	0.0102172	5919, 688, 5915, 1956, 4851, 7298, 7124, 2254, 2627, 79827, 6423, 6422, 2295, 7042, 2294, 6474, 5308, 7048, 3239, 3655, 579, 6664, 100, 2049, 6663, 3576, 56913, 8854, 3202, 639, 60485, 2735, 5156, 3091, 8626, 3398, 3815, 57216, 3691, 2736, 2300, 7481, 445, 6608, 57103, 64220, 6932, 891	4326	133	16663	1.39013	1	0.047163	15.8738
GOTERM_BP_3	GO:0007568~aging	91	1.82511	0.0115378	6722, 1410, 7291, 10891, 942, 7298, 6347, 3861, 5371, 3868, 3383, 983, 3779, 9104, 2247, 7352, 87178, 2956, 578, 4311, 3635, 1756, 5179, 6648, 5079, 11231, 4316, 5176, 22846, 5604, 4035, 8626, 5549, 3398, 7133, 30001, 8932, 1906, 835, 7412, 445, 9212, 3689, 4261, 29842, 1490, 7077, 2022, 3586, 1515, 23636, 8438, 11200, 133, 5144, 1075, 1029, 8091, 218, 3992, 3600, 6185, 1788, 84417, 10804, 7048, …	4326	280	16663	1.25184	1	0.0529833	17.7431
GOTERM_BP_3	GO:0036119~response to platelet-derived growth factor	11	0.220618	0.0116955	3037, 3036, 6714, 54206, 5764, 890, 7525, 2534, 6347, 5962, 4609	4326	19	16663	2.23	1	0.0535455	17.9636
GOTERM_BP_3	GO:0002420~natural killer cell mediated cytotoxicity directed against tumor cell target	7	0.140393	0.0121147	10666, 56253, 3592, 259197, 634, 84868, 5817	4326	9	16663	2.99586	1	0.0552718	18.5474
GOTERM_BP_3	GO:0009991~response to extracellular stimulus	135	2.70758	0.0122189	4208, 81631, 7538, 10891, 6772, 255738, 7298, 10991, 6347, 158, 6423, 6422, 23710, 154, 5019, 153, 2950, 7352, 59341, 6566, 1824, 5443, 5179, 5743, 4316, 64127, 7482, 26, 7481, 8932, 9869, 1594, 7412, 1591, 8942, 6696, 1277, 875, 1611, 1515, 920, 3745, 51100, 218, 5610, 1788, 168620, 1789, 7421, 5562, 7048, 6581, 100, 411, 8854, 219931, 5764, 2308, 5629, 916, 57817, 717, 790, 2180, 3939, 643246, …	4326	435	16663	1.19539	1	0.0555857	18.6919
GOTERM_BP_3	GO:0080090~regulation of primary metabolic process	1567	31.428	0.0123042	1410, 941, 942, 940, 29028, 943, 63924, 10991, 5371, 944, 949, 23650, 164668, 6492, 22903, 2950, 6868, 25793, 2956, 2959, 6497, 6496, 1827, 6493, 6091, 140564, 23648, 1428, 23645, 6882, 63934, 25788, 3298, 939, 2, 5359, 6875, 6877, 1813, 84893, 8208, 23636, 1436, 8242, 920, 1435, 1844, 22927, 1840, 5347, 6474, 1849, 80714, 915, 916, 5341, 90268, 91133, 2963, 5335, 908, 2961, 80709, 22916, 63967, …	4326	5798	16663	1.04102	1	0.0558139	18.81
GOTERM_BP_3	GO:0032535~regulation of cellular component size	112	2.24629	0.0123497	2006, 11151, 3084, 4825, 6356, 11013, 59341, 80206, 2150, 64218, 6560, 7409, 5361, 8936, 5362, 1906, 10092, 6366, 10097, 10096, 6696, 23129, 4690, 5217, 829, 27185, 128239, 1785, 644150, 3897, 1073, 51393, 150465, 81565, 7422, 8440, 10178, 9168, 5962, 11135, 7111, 8851, 9423, 3326, 23189, 5341, 491, 6387, 91584, 10602, 29767, 2185, 88, 85358, 6722, 54551, 5063, 223117, 53335, 3783, 10507, 83442, …	4326	354	16663	1.21866	1	0.0558648	18.8729
GOTERM_BP_3	GO:0031323~regulation of cellular metabolic process	1579	31.6687	0.0123515	1410, 941, 942, 940, 29028, 943, 63924, 10991, 5371, 944, 949, 23650, 164668, 947, 6492, 2950, 6868, 25793, 2956, 2959, 6497, 6496, 1827, 6493, 6091, 140564, 23648, 1428, 23645, 6882, 63934, 25788, 3298, 939, 2, 5359, 6875, 6877, 1813, 84893, 8208, 23636, 1436, 8242, 920, 1435, 1844, 22927, 1840, 5347, 6474, 1849, 80714, 915, 916, 5341, 90268, 91133, 2963, 5335, 908, 22914, 5336, 2961, 80709, 229…	4326	5844	16663	1.04073	1	0.0557227	18.8754
GOTERM_BP_3	GO:0050922~negative regulation of chemotaxis	23	0.461292	0.0124112	54437, 4856, 223117, 6091, 4851, 10507, 6347, 26585, 285, 10563, 10371, 2950, 22914, 8829, 6259, 199, 5800, 11240, 2841, 26228, 5771, 64218, 8482	4326	54	16663	1.64059	1	0.055836	18.9578
GOTERM_BP_3	GO:0003170~heart valve development	18	0.361011	0.0125958	4208, 7291, 639, 2702, 6659, 4851, 23462, 650, 23493, 7042, 3491, 64220, 6474, 5308, 7048, 6910, 53834, 6662	4326	39	16663	1.77777	1	0.0564967	19.2125
GOTERM_BP_3	GO:0051353~positive regulation of oxidoreductase activity	21	0.421179	0.012688	2395, 1001, 7014, 805, 6622, 2643, 801, 7124, 3091, 64127, 949, 1906, 1907, 1594, 9104, 10392, 7421, 2208, 2185, 3553, 4883	4326	48	16663	1.68517	1	0.0567496	19.3394
GOTERM_BP_3	GO:0010634~positive regulation of epithelial cell migration	39	0.78219	0.0129735	5168, 9647, 5578, 2252, 25960, 949, 8613, 284, 27286, 7042, 7422, 2247, 7424, 5587, 147372, 7048, 4233, 6662, 3037, 6714, 4318, 5743, 5629, 9734, 3091, 2303, 306, 154810, 9270, 1906, 1235, 152007, 5335, 8828, 8829, 6776, 1839, 2113, 2185	4326	105	16663	1.43068	1	0.0578431	19.731
GOTERM_BP_3	GO:2000021~regulation of ion homeostasis	67	1.34376	0.0136229	3627, 805, 6261, 11151, 2702, 1193, 801, 84959, 6348, 5371, 6262, 5026, 6263, 1729, 287, 57338, 2247, 8326, 9001, 5587, 578, 1756, 10962, 930, 7780, 30001, 57214, 1906, 3352, 56704, 1234, 6363, 7070, 6366, 1236, 84502, 55800, 1813, 5788, 22953, 920, 825, 5144, 2273, 6375, 6373, 57158, 4881, 2833, 219931, 65267, 6714, 6622, 817, 857, 22821, 4283, 2280, 5335, 5336, 567, 2185, 4067, 3932, 55636, 142…	4326	199	16663	1.29685	1	0.0605081	20.6153
GOTERM_BP_3	GO:0042446~hormone biosynthetic process	25	0.501404	0.0149778	6716, 773, 83539, 6715, 133, 7038, 1958, 53905, 1734, 10891, 3091, 476, 1735, 650, 949, 51170, 2230, 653, 654, 1583, 50506, 51144, 23028, 231, 441282	4326	61	16663	1.57862	1	0.0661917	22.4308
GOTERM_BP_3	GO:0009894~regulation of catabolic process	155	3.1087	0.0150397	7291, 7538, 10891, 3084, 3146, 255738, 55432, 5371, 55743, 51377, 949, 4898, 154, 79888, 87178, 144165, 51422, 6613, 85329, 678, 677, 5223, 3091, 341, 23450, 344, 27074, 7480, 7879, 140462, 3688, 64326, 79899, 8724, 7341, 7077, 407977, 11146, 26986, 4609, 81610, 5140, 57154, 27185, 2316, 2768, 1075, 7415, 9191, 23198, 5562, 7336, 5347, 3417, 139285, 5962, 101, 5698, 1263, 55872, 225, 2308, 116986…	4326	509	16663	1.17295	1	0.0662838	22.5127
GOTERM_BP_3	GO:0034762~regulation of transmembrane transport	126	2.52708	0.0153338	4208, 7291, 805, 9456, 11151, 10891, 1318, 1193, 801, 255738, 54106, 1394, 2745, 51083, 9141, 287, 1729, 154043, 483, 1520, 6769, 1184, 1183, 1080, 4318, 930, 57214, 5649, 1908, 7070, 7881, 7341, 1813, 10008, 1612, 5142, 825, 3742, 3741, 3745, 5144, 2316, 3749, 3748, 1785, 285966, 6375, 2273, 6373, 84329, 3750, 57158, 2833, 219931, 65267, 817, 3736, 3738, 57817, 5621, 2280, 5335, 5336, 7533, 2185…	4326	406	16663	1.19539	1	0.0673689	22.9013
GOTERM_BP_3	GO:0002347~response to tumor cell	10	0.200562	0.015873	5551, 10666, 56253, 3146, 3592, 259197, 634, 84868, 5817, 3329	4326	17	16663	2.26578	1	0.0694906	23.6088
GOTERM_BP_3	GO:0010829~negative regulation of glucose transport	10	0.200562	0.015873	51237, 2887, 5579, 3952, 5562, 7124, 55022, 3553, 4609, 8682	4326	17	16663	2.26578	1	0.0694906	23.6088
GOTERM_BP_3	GO:0048569~post-embryonic organ development	10	0.200562	0.015873	7855, 4237, 3939, 7422, 64919, 9314, 4647, 578, 4643, 2202	4326	17	16663	2.26578	1	0.0694906	23.6088
GOTERM_BP_3	GO:0019883~antigen processing and presentation of endogenous antigen	10	0.200562	0.015873	3107, 6891, 3106, 567, 6890, 972, 64167, 3133, 912, 3105	4326	17	16663	2.26578	1	0.0694906	23.6088
GOTERM_BP_3	GO:0044766~multi-organism transport	29	0.581629	0.0162076	23636, 79023, 79720, 6891, 6950, 6890, 23279, 3840, 9883, 3434, 4927, 11097, 53371, 8563, 3839, 3838, 858, 857, 5901, 57122, 9397, 7879, 23165, 6233, 8934, 79139, 9688, 81929, 30835	4326	74	16663	1.5095	1	0.07073	24.0448
GOTERM_BP_3	GO:0032409~regulation of transporter activity	68	1.36382	0.0163132	4208, 7291, 805, 10891, 9456, 801, 255738, 1193, 54106, 1394, 6262, 2745, 51083, 9104, 154043, 287, 57338, 50488, 483, 1520, 130497, 9001, 81, 6769, 1756, 1080, 4318, 55917, 5923, 254263, 5649, 10105, 56704, 84502, 7881, 55800, 3787, 7341, 6446, 1813, 10008, 1612, 5142, 5144, 1785, 3753, 285966, 2273, 3755, 57158, 11060, 65267, 6622, 817, 89832, 857, 81831, 57817, 5468, 5724, 2280, 5336, 7533, 21…	4326	204	16663	1.28394	1	0.0709937	24.1818
GOTERM_BP_3	GO:0071695~anatomical structure maturation	21	0.421179	0.0163143	8854, 773, 8851, 1001, 4313, 6261, 94, 359845, 1901, 10507, 650, 26585, 7480, 51083, 144347, 7042, 11005, 3516, 3952, 4057, 8434	4326	49	16663	1.65078	1	0.0708156	24.1833
GOTERM_BP_3	GO:0051302~regulation of cell division	47	0.942639	0.0165499	805, 29127, 51100, 801, 2254, 643, 5008, 2252, 6423, 5080, 9928, 641, 9903, 6790, 7042, 2069, 56241, 144455, 7422, 79998, 2247, 7424, 9493, 3553, 4904, 259266, 1263, 64762, 146909, 79733, 5154, 5764, 7039, 54627, 8626, 2277, 9270, 11113, 5727, 6840, 994, 9212, 28514, 990, 92421, 1813, 4609	4326	133	16663	1.36117	1	0.0716245	24.4884
GOTERM_BP_3	GO:0044246~regulation of multicellular organismal metabolic process	17	0.340955	0.0166382	3570, 5906, 4239, 8710, 6347, 5468, 5467, 28984, 3688, 54206, 4261, 57561, 1490, 3066, 2022, 3569, 2191	4326	37	16663	1.76976	1	0.071811	24.6023
GOTERM_BP_3	GO:0070849~response to epidermal growth factor	17	0.340955	0.0166382	153090, 678, 677, 8882, 64762, 7538, 4176, 1956, 1915, 6591, 790, 2950, 54206, 5335, 1277, 4609, 6662	4326	37	16663	1.76976	1	0.071811	24.6023
GOTERM_BP_3	GO:0001833~inner cell mass cell proliferation	8	0.160449	0.0175503	81565, 8882, 84296, 54892, 1111, 9837, 129685, 51119	4326	12	16663	2.56788	1	0.0754361	25.7709
GOTERM_BP_3	GO:1904816~positive regulation of protein localization to chromosome, telomeric region	8	0.160449	0.0175503	10575, 908, 1736, 5371, 26354, 6950, 22948, 10694	4326	12	16663	2.56788	1	0.0754361	25.7709
GOTERM_BP_3	GO:0030656~regulation of vitamin metabolic process	8	0.160449	0.0175503	1594, 7421, 8644, 7124, 3553, 2672, 6591, 6615	4326	12	16663	2.56788	1	0.0754361	25.7709
GOTERM_BP_3	GO:0021543~pallium development	54	1.08303	0.017657	4208, 153090, 2146, 6722, 9289, 26468, 9928, 8013, 8320, 22903, 4967, 7804, 259266, 2018, 166614, 5079, 9355, 6091, 4035, 2618, 306, 3091, 5649, 836, 10371, 6608, 8828, 8829, 3400, 23028, 3912, 1000, 1956, 27185, 5080, 81565, 284403, 8891, 1641, 6716, 8851, 597, 6715, 6434, 3736, 5629, 89839, 84623, 200933, 1021, 84879, 10642, 4771, 23380	4326	157	16663	1.32483	1	0.0756879	25.9065
GOTERM_BP_3	GO:0006970~response to osmotic stress	26	0.52146	0.0179713	825, 8531, 5971, 1956, 92241, 7124, 6517, 6513, 366, 23308, 4638, 59341, 130497, 677, 56262, 51562, 1263, 8564, 3326, 2326, 9181, 54206, 358, 2547, 2185, 51435	4326	65	16663	1.54073	1	0.0767986	26.3045
GOTERM_BP_3	GO:0046697~decidualization	11	0.220618	0.0180292	9191, 1594, 3976, 6696, 7421, 5743, 2706, 5740, 5467, 1508, 1515	4326	20	16663	2.1185	1	0.0768436	26.3775
GOTERM_BP_3	GO:0031623~receptor internalization	31	0.621741	0.018109	10859, 133, 255738, 6401, 1785, 284, 8301, 6850, 7422, 43, 2207, 3579, 4908, 8898, 6900, 3576, 302, 6622, 26052, 7037, 634, 57817, 857, 26585, 1759, 409, 3688, 5336, 3689, 6386, 1813	4326	81	16663	1.47416	1	0.0769788	26.4782
GOTERM_BP_3	GO:0021700~developmental maturation	77	1.54432	0.0181279	153090, 1001, 6261, 7298, 26468, 10507, 51083, 8578, 57030, 4825, 84079, 6496, 6663, 132320, 30812, 773, 3202, 4313, 1080, 3091, 1901, 3398, 5649, 7480, 144347, 11005, 6363, 1235, 6366, 3952, 29842, 23028, 11144, 5452, 23025, 860, 9319, 865, 2034, 359845, 5354, 3600, 84456, 10220, 6790, 168620, 7042, 8301, 2069, 3516, 7422, 558, 23294, 23114, 4882, 4057, 6900, 7855, 8854, 695, 56975, 8851, 84519,…	4326	236	16663	1.25674	1	0.0768626	26.5019
GOTERM_BP_3	GO:0060560~developmental growth involved in morphogenesis	68	1.36382	0.0182197	6722, 223117, 3084, 4851, 53335, 55083, 10507, 6423, 56963, 6422, 51083, 6356, 6259, 9798, 3239, 64218, 6662, 1946, 9355, 5361, 1901, 5362, 57216, 7481, 157506, 10371, 3688, 8828, 8829, 6696, 10479, 23028, 4692, 23129, 23025, 5754, 8437, 54437, 1435, 57154, 27185, 57699, 3897, 51393, 6790, 3984, 81565, 7422, 7048, 51299, 4131, 8482, 1641, 85407, 10413, 8851, 9423, 10253, 2045, 3371, 3475, 23566, …	4326	205	16663	1.27768	1	0.0770462	26.6175
GOTERM_BP_3	GO:0009890~negative regulation of biosynthetic process	426	8.54392	0.0188125	6772, 332, 29028, 5371, 6348, 8318, 23650, 7490, 27063, 947, 221937, 8013, 6352, 8320, 6351, 8321, 2950, 59341, 29128, 6497, 6496, 6493, 2019, 55226, 1428, 341, 23645, 165, 7481, 7480, 8726, 8725, 7341, 84893, 1813, 2023, 2022, 8242, 825, 23532, 51193, 55922, 387893, 6375, 5347, 3399, 6474, 8440, 811, 8851, 140883, 5341, 7321, 388372, 1839, 10859, 27022, 27161, 571, 5915, 2254, 115426, 6591, 1626…	4326	1504	16663	1.09101	1	0.0792754	27.3598
GOTERM_BP_3	GO:0010469~regulation of receptor activity	44	0.882471	0.0190741	4208, 805, 10891, 5144, 801, 255738, 1193, 2339, 2069, 57338, 6868, 151, 50488, 66004, 8440, 9001, 57158, 5328, 1756, 302, 1080, 7039, 116372, 817, 89832, 636, 5923, 81831, 857, 26585, 5649, 254263, 5054, 351, 133522, 56704, 2280, 54206, 84502, 55294, 2185, 1612, 88, 85358	4326	124	16663	1.36678	1	0.0801422	27.685
GOTERM_BP_3	GO:0060135~maternal process involved in female pregnancy	24	0.481348	0.0191284	5066, 639, 23780, 113, 5743, 4316, 2706, 6347, 285, 5467, 7319, 56977, 9191, 1594, 3965, 3976, 6696, 7421, 231, 84868, 5740, 1508, 1515, 1828	4326	59	16663	1.56684	1	0.0801633	27.7523
GOTERM_BP_3	GO:0033687~osteoblast proliferation	12	0.240674	0.0195984	30812, 63979, 115908, 4041, 3491, 10855, 650, 26585, 4057, 5610, 6422, 338773	4326	23	16663	2.00965	1	0.0818657	28.3328
GOTERM_BP_3	GO:0003272~endocardial cushion formation	12	0.240674	0.0195984	7042, 3516, 55273, 4851, 23462, 7048, 2022, 7046, 6591, 655, 6615, 653	4326	23	16663	2.00965	1	0.0818657	28.3328
GOTERM_BP_3	GO:1903036~positive regulation of response to wounding	23	0.461292	0.0196835	825, 10855, 301, 3146, 2303, 8613, 5467, 6280, 8578, 5341, 5054, 23189, 81565, 6403, 4638, 7099, 1839, 7048, 2152, 6665, 4609, 84525, 4916	4326	56	16663	1.582	1	0.0820068	28.4375
GOTERM_BP_3	GO:0048640~negative regulation of developmental growth	33	0.661853	0.0198549	54437, 5950, 55841, 223117, 53335, 10507, 6423, 6422, 56963, 51083, 154, 153, 3776, 6259, 5641, 6788, 7048, 64218, 8482, 85407, 8851, 60485, 2395, 9423, 2045, 3475, 5727, 10371, 6696, 8829, 51316, 6910, 7093	4326	88	16663	1.44443	1	0.0824939	28.6478
GOTERM_BP_3	GO:1901135~carbohydrate derivative metabolic process	356	7.13999	0.0202347	84275, 10894, 805, 10891, 5230, 801, 5635, 5634, 158, 164668, 5739, 8128, 154, 153, 10487, 11096, 56913, 5226, 120071, 374378, 204, 205, 5223, 10331, 55858, 3091, 55753, 57216, 81849, 57214, 93010, 50617, 3718, 4507, 6363, 10090, 6366, 84992, 7077, 8869, 1813, 2023, 5214, 4609, 216, 27087, 313, 176, 221914, 3948, 2974, 415, 6373, 10082, 2597, 419, 729230, 55526, 143888, 79623, 515, 2833, 411, 650…	4326	1247	16663	1.09964	1	0.0838127	29.1116
GOTERM_BP_3	GO:0006486~protein glycosylation	89	1.785	0.0203838	200424, 2583, 10402, 94025, 2681, 9245, 4248, 8128, 84002, 10690, 7991, 80312, 2650, 11096, 7903, 51465, 56913, 120071, 374378, 256435, 2651, 10331, 55858, 1798, 79695, 81849, 93010, 64409, 79158, 1650, 79947, 4939, 727936, 116150, 54969, 8869, 58505, 285203, 148789, 10164, 91319, 2132, 2131, 6184, 79369, 114805, 11173, 27087, 84752, 7415, 3600, 6185, 3703, 3753, 4585, 2529, 2528, 8813, 727897, 4…	4326	279	16663	1.22872	1	0.0842031	29.293
GOTERM_BP_3	GO:0043170~macromolecule metabolic process	2429	48.7164	0.0204788	1410, 941, 942, 940, 25797, 943, 29028, 63924, 10991, 944, 5371, 164668, 949, 170691, 23650, 947, 6492, 22903, 6868, 2950, 25793, 2956, 2959, 6497, 6496, 1827, 6493, 23649, 930, 140564, 6091, 23648, 6882, 1428, 23645, 63934, 25788, 93010, 3298, 939, 2, 5359, 10090, 6875, 25780, 6877, 84893, 90632, 1813, 8208, 23636, 51493, 920, 8242, 1436, 1435, 79823, 5356, 5354, 5352, 5351, 1439, 1438, 1844, 29…	4326	9130	16663	1.02476	1	0.0843762	29.4084
GOTERM_BP_3	GO:0032350~regulation of hormone metabolic process	13	0.26073	0.0206908	773, 1958, 10891, 3091, 90527, 476, 650, 51083, 653, 654, 8644, 23028, 6934	4326	26	16663	1.92591	1	0.0850128	29.6651
GOTERM_BP_3	GO:0050819~negative regulation of coagulation	21	0.421179	0.0207025	2811, 4846, 5154, 302, 7103, 5156, 3848, 84959, 634, 5627, 308, 307, 947, 5054, 1906, 5055, 114897, 5270, 710, 5329, 5328	4326	50	16663	1.61777	1	0.0848526	29.6792
GOTERM_BP_3	GO:0009409~response to cold	19	0.381067	0.0215126	26027, 3627, 4023, 8531, 133, 6648, 10891, 2308, 27344, 79054, 5468, 3329, 154, 153, 7352, 51316, 5562, 2353, 3569	4326	44	16663	1.66329	1	0.0878444	30.6519
GOTERM_BP_3	GO:0002579~positive regulation of antigen processing and presentation	9	0.180505	0.0216292	10392, 6363, 6366, 1236, 6556, 6891, 64127, 6890, 972	4326	15	16663	2.3111	1	0.0880908	30.7908
GOTERM_BP_3	GO:0051782~negative regulation of cell division	9	0.180505	0.0216292	9212, 56241, 79733, 144455, 92421, 5727, 4609, 641, 259266	4326	15	16663	2.3111	1	0.0880908	30.7908
GOTERM_BP_3	GO:0032196~transposition	9	0.180505	0.0216292	27350, 81931, 140564, 54596, 200315, 200316, 9582, 164668, 60489	4326	15	16663	2.3111	1	0.0880908	30.7908
GOTERM_BP_3	GO:0042698~ovulation cycle	38	0.762134	0.021846	116, 5066, 1958, 1956, 9510, 7301, 3383, 7042, 2069, 1051, 2296, 7422, 558, 4327, 5111, 5798, 4323, 3037, 3036, 63951, 5764, 4846, 301, 5156, 4316, 89832, 5176, 3815, 9757, 5608, 2796, 835, 409, 3952, 9468, 2113, 11144, 4609	4326	105	16663	1.39399	1	0.0887288	31.0485
GOTERM_BP_3	GO:0009314~response to radiation	128	2.56719	0.0222175	1410, 8533, 2002, 6347, 3861, 5371, 285, 6423, 6422, 8930, 6356, 4212, 2956, 4311, 5179, 6785, 5743, 3091, 24, 7412, 64326, 3688, 1813, 11144, 51435, 4609, 8438, 10874, 7516, 2071, 1785, 1788, 1789, 2793, 10010, 1647, 9025, 5562, 83695, 2177, 51514, 10413, 5428, 5429, 5153, 1263, 5764, 55872, 4239, 1111, 4436, 57817, 7319, 6387, 993, 150094, 1259, 5148, 3428, 58473, 64421, 23596, 85453, 9600, 589…	4326	418	16663	1.17951	1	0.0899678	31.488
GOTERM_BP_3	GO:0034330~cell junction organization	80	1.60449	0.0233341	6722, 9647, 1001, 151306, 2702, 5578, 7124, 2706, 3861, 6591, 9074, 6422, 9076, 57863, 84962, 1525, 287, 59341, 3678, 81, 6615, 87, 1828, 261734, 50848, 23705, 5796, 1946, 9253, 8874, 3852, 3691, 7481, 3918, 7070, 64065, 3914, 3915, 29841, 10052, 54751, 23603, 1000, 55920, 3801, 1436, 2318, 2316, 10979, 6281, 84552, 7042, 7422, 5800, 5962, 81607, 23114, 7046, 60, 3655, 4323, 7855, 6714, 59272, 13…	4326	249	16663	1.23753	1	0.0940957	32.793
GOTERM_BP_3	GO:1901861~regulation of muscle tissue development	42	0.842359	0.0241628	6285, 4208, 825, 7291, 5950, 8531, 10891, 3084, 4851, 2254, 9099, 2627, 7472, 983, 3516, 3776, 2247, 5562, 6474, 7048, 7046, 6665, 57158, 60485, 1948, 9734, 9759, 22943, 1063, 57817, 650, 26585, 1906, 23493, 7480, 409, 28514, 55553, 891, 6910, 56603, 7093	4326	119	16663	1.35947	1	0.0970774	33.7464
GOTERM_BP_3	GO:0002562~somatic diversification of immune receptors via germline recombination within a single locus	22	0.441235	0.025176	959, 958, 30009, 3148, 3146, 7292, 7037, 940, 4436, 118460, 3329, 1235, 6929, 64919, 9025, 7374, 6932, 2956, 64421, 9466, 9156, 50943	4326	54	16663	1.56926	1	0.100746	34.8947
GOTERM_BP_3	GO:0048857~neural nucleus development	27	0.541516	0.0255559	10971, 805, 64770, 801, 2254, 5354, 59345, 284612, 10409, 2247, 5308, 4781, 60, 515, 4155, 220, 773, 8851, 3309, 84623, 79109, 9118, 7345, 3939, 11240, 7533, 57447	4326	70	16663	1.4857	1	0.101964	35.3205
GOTERM_BP_3	GO:1903829~positive regulation of cellular protein localization	112	2.24629	0.0257931	8882, 3084, 54106, 6347, 5371, 6423, 10694, 10541, 5533, 5534, 9141, 56910, 8877, 7545, 51561, 5743, 57214, 90427, 8934, 939, 1513, 3688, 79899, 6363, 6608, 3687, 4604, 3002, 26354, 1459, 3745, 51100, 2316, 84128, 3843, 6950, 1128, 54471, 25805, 7042, 285966, 7422, 5347, 10178, 51512, 4804, 5962, 7046, 58480, 54069, 8851, 65267, 1263, 5764, 10316, 25999, 3326, 23189, 340061, 908, 7534, 7533, 5128…	4326	363	16663	1.18844	1	0.10263	35.5849
GOTERM_BP_3	GO:0031664~regulation of lipopolysaccharide-mediated signaling pathway	11	0.220618	0.0265594	23318, 639, 5578, 7128, 23643, 4064, 4057, 85363, 9450, 1604, 654	4326	21	16663	2.01762	1	0.105305	36.4325
GOTERM_BP_3	GO:0055017~cardiac muscle tissue growth	26	0.52146	0.0266089	4208, 5950, 60485, 817, 3084, 4851, 2303, 2254, 1901, 2627, 57817, 7472, 23493, 1906, 983, 7042, 205428, 2296, 3516, 3776, 2247, 65009, 7048, 891, 7046, 6910	4326	67	16663	1.49474	1	0.105246	36.4869
GOTERM_BP_3	GO:0060711~labyrinthine layer development	20	0.401123	0.0266802	7855, 677, 10049, 133, 22846, 54583, 5604, 23462, 7472, 655, 2709, 79805, 653, 23493, 3491, 3516, 6768, 9021, 3586, 84870	4326	48	16663	1.60493	1	0.105271	36.5651
GOTERM_BP_3	GO:1901615~organic hydroxy compound metabolic process	125	2.50702	0.0270349	5950, 1001, 4041, 805, 2643, 7292, 255738, 801, 10404, 949, 1583, 1727, 5641, 8877, 51422, 6615, 8542, 1080, 23780, 341, 8029, 1428, 5360, 1798, 55190, 1717, 1593, 1594, 1591, 116150, 1813, 7555, 10170, 216, 9627, 219, 314, 217, 9227, 1071, 151056, 7042, 51302, 9023, 51196, 7421, 51805, 5562, 80168, 220, 8854, 5153, 51700, 29968, 9420, 1066, 5341, 491, 5335, 5336, 23007, 2185, 3930, 3422, 5330, 2…	4326	410	16663	1.17434	1	0.106364	36.9531
GOTERM_BP_3	GO:0001558~regulation of cell growth	123	2.46691	0.0273285	84275, 1410, 51379, 55840, 3084, 3872, 5371, 6423, 9746, 7490, 6422, 9928, 51083, 221937, 4825, 6868, 3486, 84678, 8877, 10718, 64218, 203100, 5361, 5362, 7481, 1906, 1594, 3490, 3491, 1981, 8725, 6696, 9538, 1490, 2023, 23129, 8437, 57154, 27185, 51193, 57699, 1785, 3897, 6280, 51393, 2786, 7042, 150465, 81565, 7422, 51196, 2273, 7046, 58189, 10516, 8851, 2395, 694, 9423, 94, 6279, 817, 7216, 14…	4326	403	16663	1.17562	1	0.107221	37.2725
GOTERM_BP_3	GO:0045646~regulation of erythrocyte differentiation	17	0.340955	0.028476	677, 3202, 7538, 3148, 9935, 92, 3091, 60682, 6688, 3398, 51621, 3071, 1021, 23028, 2113, 4067, 3635	4326	39	16663	1.679	1	0.111267	38.5065
GOTERM_BP_3	GO:0090184~positive regulation of kidney development	17	0.340955	0.028476	30812, 9500, 5154, 1958, 8710, 100133941, 7482, 26585, 7490, 10409, 8842, 2297, 6608, 7422, 3976, 4609, 6662	4326	39	16663	1.679	1	0.111267	38.5065
GOTERM_BP_3	GO:0002833~positive regulation of response to biotic stimulus	17	0.340955	0.028476	56253, 5578, 3592, 8767, 259197, 23643, 654, 3329, 9450, 10666, 10392, 25818, 5650, 84868, 4064, 2150, 5817	4326	39	16663	1.679	1	0.111267	38.5065
GOTERM_BP_3	GO:0021988~olfactory lobe development	16	0.320899	0.0288471	1436, 6722, 55118, 2131, 9355, 6091, 23287, 3398, 9928, 1808, 8320, 10371, 4967, 6497, 55636, 8482	4326	36	16663	1.71192	1	0.112394	38.9007
GOTERM_BP_3	GO:0009408~response to heat	32	0.641797	0.0288924	22797, 286133, 3627, 5008, 6347, 10294, 51393, 947, 1244, 4277, 59341, 8891, 3654, 6769, 4846, 3301, 3329, 6387, 929, 3162, 3490, 11168, 4288, 7341, 3066, 5433, 51501, 11080, 3569, 4067, 81570, 6489	4326	87	16663	1.41676	1	0.112305	38.9486
GOTERM_BP_3	GO:0034122~negative regulation of toll-like receptor signaling pathway	14	0.280786	0.0289919	3662, 153090, 409, 929, 118788, 7099, 11213, 7128, 353376, 54106, 2150, 23643, 7301, 4067	4326	30	16663	1.79752	1	0.112417	39.0537
GOTERM_BP_3	GO:0045684~positive regulation of epidermis development	15	0.300842	0.0290383	10855, 4851, 7124, 3872, 5467, 5727, 7480, 51083, 7042, 1594, 10626, 8643, 7421, 55506, 10468	4326	33	16663	1.75083	1	0.112332	39.1027
GOTERM_BP_3	GO:0061029~eyelid development in camera-type eye	8	0.160449	0.0296187	7291, 6722, 64220, 1956, 3066, 6664, 57822, 6654	4326	13	16663	2.37035	1	0.114215	39.7125
GOTERM_BP_3	GO:0002374~cytokine secretion involved in immune response	8	0.160449	0.0296187	10859, 7124, 64127, 2150, 7097, 3586, 284, 54210	4326	13	16663	2.37035	1	0.114215	39.7125
GOTERM_BP_3	GO:0005975~carbohydrate metabolic process	226	4.53269	0.0300309	805, 10891, 5230, 801, 10993, 8128, 114898, 114897, 3486, 11096, 56913, 5226, 120071, 374378, 5223, 10331, 3091, 55858, 55753, 81849, 93010, 8869, 2023, 5214, 4609, 216, 283209, 219, 27087, 217, 313, 3948, 2597, 419, 55526, 8445, 79623, 3945, 65062, 130589, 2308, 118430, 5341, 2590, 2591, 3938, 3939, 2585, 6480, 150094, 6483, 5236, 420, 6484, 5771, 4245, 2821, 6489, 83931, 3628, 10855, 2583, 8344…	4326	778	16663	1.11891	1	0.11547	40.1422
GOTERM_BP_3	GO:0051983~regulation of chromosome segregation	31	0.621741	0.030266	55920, 1459, 29127, 113130, 10403, 348654, 6421, 9700, 1663, 90417, 10615, 5347, 701, 7272, 11065, 79677, 699, 55795, 1063, 1062, 9183, 9212, 11004, 2237, 990, 4288, 4751, 9787, 891, 4085, 10783	4326	84	16663	1.42151	1	0.11607	40.3859
GOTERM_BP_3	GO:0031334~positive regulation of protein complex assembly	72	1.44404	0.0308133	7291, 6722, 54551, 11151, 7124, 9557, 7454, 7456, 3383, 84962, 6356, 2247, 79998, 5987, 6117, 146206, 3055, 10333, 4314, 4312, 637, 9447, 8936, 5701, 3394, 8061, 7480, 90427, 9780, 10092, 6366, 1236, 10097, 57393, 10096, 7341, 653857, 10109, 5217, 4690, 9535, 2934, 51100, 7415, 2071, 644150, 3512, 10563, 3071, 7422, 8440, 10178, 55971, 11135, 6714, 6624, 5341, 2242, 80115, 115362, 3936, 4478, 355…	4326	224	16663	1.23809	1	0.117805	40.9496
GOTERM_BP_3	GO:0034764~positive regulation of transmembrane transport	42	0.842359	0.0316821	825, 3627, 805, 801, 2316, 1785, 6262, 2745, 51083, 3779, 3753, 9104, 9141, 154043, 287, 6375, 483, 6373, 1520, 9001, 3759, 81, 57158, 2833, 1756, 65267, 1080, 6622, 930, 57214, 5649, 5724, 4283, 1908, 7070, 5335, 5336, 7341, 10008, 9465, 88, 85358	4326	121	16663	1.337	1	0.120697	41.8342
GOTERM_BP_3	GO:0035265~organ growth	47	0.942639	0.0318743	4208, 5950, 8531, 55841, 5915, 3084, 4851, 2254, 2627, 2252, 5660, 7472, 7490, 10409, 983, 7042, 2296, 3516, 3776, 2247, 6788, 85301, 7048, 5324, 7046, 6662, 10413, 2395, 60485, 10253, 3574, 817, 5629, 2303, 1901, 57817, 54440, 1906, 23493, 205428, 28514, 6608, 3952, 65009, 891, 6910, 4322	4326	138	16663	1.31185	1	0.121122	42.0283
GOTERM_BP_3	GO:1903035~negative regulation of response to wounding	26	0.52146	0.0319731	2811, 11202, 7103, 3848, 84959, 56963, 947, 114897, 2247, 58189, 5329, 5328, 5154, 4846, 302, 5156, 2043, 634, 5627, 1906, 5054, 5055, 6696, 5270, 710, 135228	4326	68	16663	1.47276	1	0.121209	42.1278
GOTERM_BP_3	GO:0090287~regulation of cellular response to growth factor stimulus	75	1.50421	0.0323123	153090, 1149, 7498, 5579, 4851, 2254, 25960, 6423, 56963, 6422, 25928, 55816, 2297, 8321, 6868, 2247, 3678, 9508, 6497, 6664, 2201, 1756, 203100, 63976, 3091, 22943, 3309, 283149, 28514, 2887, 3491, 9480, 10479, 9315, 2022, 1601, 860, 64750, 168667, 57154, 2627, 8200, 1785, 11171, 25805, 10563, 1030, 286204, 3516, 7422, 7424, 3553, 7048, 147372, 4052, 7046, 2348, 56975, 2734, 56937, 23089, 10253,…	4326	235	16663	1.22931	1	0.12216	42.4681
GOTERM_BP_3	GO:0003013~circulatory system process	152	3.04854	0.0327358	2006, 4041, 805, 2643, 6772, 1193, 801, 2740, 284, 1573, 947, 5023, 154, 1522, 153, 2296, 1525, 7168, 151, 287, 483, 1727, 59342, 59341, 2150, 157378, 1824, 2153, 5443, 1827, 4311, 10539, 6296, 5743, 1285, 5742, 476, 27129, 1906, 1907, 3352, 1908, 28514, 7341, 1490, 1813, 4223, 2022, 10008, 11149, 5142, 3741, 5144, 2316, 1128, 2313, 7042, 7422, 1131, 5800, 7424, 3750, 100, 94, 817, 7525, 2303, 97…	4326	510	16663	1.148	1	0.123409	42.8905
GOTERM_BP_3	GO:0010524~positive regulation of calcium ion transport into cytosol	20	0.401123	0.0332453	22953, 920, 825, 3627, 805, 6622, 930, 801, 857, 5026, 57214, 4283, 7070, 6375, 5335, 6373, 9001, 578, 57158, 2833	4326	49	16663	1.57217	1	0.124958	43.3947
GOTERM_BP_3	GO:0072422~signal transduction involved in DNA damage checkpoint	25	0.501404	0.0333728	988, 1263, 11200, 6659, 7027, 4869, 1017, 5371, 1874, 6233, 6790, 835, 983, 28984, 55544, 55835, 995, 144455, 1647, 55571, 51512, 5325, 891, 7029, 5111	4326	65	16663	1.48147	1	0.125137	43.5202
GOTERM_BP_3	GO:1900047~negative regulation of hemostasis	19	0.381067	0.0343258	2811, 4846, 5154, 302, 7103, 5156, 3848, 84959, 634, 5627, 947, 5054, 1906, 5055, 114897, 5270, 710, 5329, 5328	4326	46	16663	1.59097	1	0.128247	44.4501
GOTERM_BP_3	GO:0030195~negative regulation of blood coagulation	19	0.381067	0.0343258	2811, 4846, 5154, 302, 7103, 5156, 3848, 84959, 634, 5627, 947, 5054, 1906, 5055, 114897, 5270, 710, 5329, 5328	4326	46	16663	1.59097	1	0.128247	44.4501
GOTERM_BP_3	GO:1990267~response to transition metal nanoparticle	45	0.902527	0.0351988	6285, 5066, 4495, 1956, 1317, 1371, 3861, 3383, 983, 366, 3777, 1663, 8836, 287, 84329, 7018, 5888, 4017, 411, 2395, 6622, 6648, 6279, 6649, 5743, 7780, 57817, 3309, 26, 5621, 654, 23498, 7412, 445, 2280, 3162, 712, 358, 4500, 1813, 567, 891, 4501, 4499, 142	4326	132	16663	1.31312	1	0.131053	45.2893
GOTERM_BP_3	GO:0044702~single organism reproductive process	348	6.97954	0.0361445	55840, 29127, 6347, 330, 7490, 79805, 51174, 8320, 79084, 146956, 6768, 84678, 2956, 5740, 6615, 1828, 23780, 1080, 5743, 3091, 3294, 25788, 7482, 3298, 409, 1594, 3490, 3491, 10097, 10096, 6875, 56648, 338773, 4609, 23636, 8438, 55723, 51493, 54888, 151056, 7042, 9191, 10732, 144455, 5347, 7048, 7046, 10734, 10733, 6477, 811, 5764, 329, 7216, 3833, 7319, 2827, 9183, 144195, 4627, 6382, 4240, 916…	4326	1231	16663	1.0889	1	0.134094	46.185
GOTERM_BP_3	GO:0009110~vitamin biosynthetic process	11	0.220618	0.0376167	9104, 1594, 29968, 7421, 7124, 5360, 25974, 3553, 2672, 6591, 6615	4326	22	16663	1.92591	1	0.138954	47.5519
GOTERM_BP_3	GO:0060669~embryonic placenta morphogenesis	12	0.240674	0.0383621	677, 7855, 133, 10049, 3491, 6768, 9021, 3586, 2709, 655, 84870, 653	4326	25	16663	1.84888	1	0.141248	48.2314
GOTERM_BP_3	GO:0044786~cell cycle DNA replication	14	0.280786	0.0383622	8882, 7014, 11200, 79733, 1763, 9837, 8317, 8318, 7884, 144455, 55294, 5111, 29980, 23595	4326	31	16663	1.73953	1	0.140944	48.2315
GOTERM_BP_3	GO:0090659~walking behavior	14	0.280786	0.0383622	773, 2395, 4864, 1949, 2043, 23287, 409, 7345, 3766, 58524, 1813, 55636, 6900, 7545	4326	31	16663	1.73953	1	0.140944	48.2315
GOTERM_BP_3	GO:0044711~single-organism biosynthetic process	377	7.56117	0.0385492	805, 10891, 5230, 801, 54106, 6347, 5635, 33, 5634, 158, 949, 10993, 93517, 5739, 51170, 8128, 83401, 154, 153, 114898, 2950, 1583, 1727, 10487, 8877, 5740, 6615, 5226, 204, 5223, 205, 1080, 3290, 5743, 6785, 10331, 5742, 341, 5360, 3294, 55361, 344, 81849, 55750, 50617, 79814, 1593, 1717, 1594, 4507, 5359, 3490, 3491, 84992, 2941, 1490, 7077, 8869, 1813, 2023, 2022, 4609, 2949, 211, 23533, 8439,…	4326	1340	16663	1.08369	1	0.141288	48.4007
GOTERM_BP_3	GO:0009636~response to toxic substance	65	1.30365	0.0389513	6722, 3240, 53905, 11254, 10549, 1193, 7298, 642, 7124, 7296, 6348, 23657, 983, 6352, 9104, 6351, 2950, 195827, 64359, 5888, 26034, 578, 4155, 5446, 7837, 5179, 4846, 6648, 6649, 5743, 5742, 4257, 11185, 3352, 445, 440, 2882, 1813, 23028, 4501, 4025, 2938, 493869, 1371, 5610, 6280, 1788, 1789, 25841, 2878, 1545, 6715, 1066, 6335, 140803, 355, 388372, 50506, 891, 6382, 2353, 7097, 4067, 23334, 3934	4326	202	16663	1.23945	1	0.142374	48.7627
GOTERM_BP_3	GO:0051341~regulation of oxidoreductase activity	32	0.641797	0.039333	1001, 3240, 805, 2643, 1956, 801, 7124, 1785, 949, 9104, 10392, 7421, 2208, 3553, 4883, 7014, 2395, 4846, 6622, 92, 3091, 2672, 64127, 857, 1906, 1907, 1594, 3952, 3001, 2185, 2022, 23334	4326	89	16663	1.38493	1	0.143383	49.1042
GOTERM_BP_3	GO:0009620~response to fungus	21	0.421179	0.0393649	695, 64170, 133, 6279, 942, 10892, 57817, 64581, 10417, 6280, 351, 4615, 10578, 23765, 6850, 7099, 23406, 4057, 578, 5806, 3569	4326	53	16663	1.5262	1	0.143187	49.1326
GOTERM_BP_3	GO:0006959~humoral immune response	78	1.56438	0.0401841	4208, 683, 4851, 940, 7124, 6347, 6590, 9450, 7942, 10758, 2208, 8970, 3105, 54210, 5133, 11326, 51279, 1755, 5079, 931, 9308, 7030, 1380, 5648, 28984, 2, 11005, 1235, 1236, 2219, 1378, 5650, 10148, 5450, 5452, 9156, 3127, 4049, 133, 78989, 966, 3848, 1604, 3512, 728, 3516, 51441, 8547, 4057, 3133, 3075, 3119, 3574, 5627, 10417, 5199, 27242, 351, 717, 716, 1880, 719, 718, 713, 25818, 712, 1672, 7…	4326	248	16663	1.21146	1	0.145685	49.8577
GOTERM_BP_3	GO:0048839~inner ear development	58	1.16326	0.0404854	4851, 2254, 55084, 10541, 57822, 8013, 3777, 115908, 3198, 4613, 8323, 3776, 55283, 4610, 7545, 2048, 6662, 1857, 341640, 1750, 57216, 2299, 28514, 9481, 54360, 4647, 5754, 168667, 64072, 1749, 8820, 1687, 7042, 3516, 5013, 10804, 222662, 4094, 8549, 220, 9890, 121227, 9423, 890, 10253, 9935, 5629, 650, 2736, 23493, 491, 5396, 50506, 713, 613, 9132, 55636, 4916	4326	178	16663	1.25509	1	0.146404	50.122
GOTERM_BP_3	GO:0042635~positive regulation of hair cycle	7	0.140393	0.0408138	7042, 10855, 7124, 10468, 3872, 51083, 7480	4326	11	16663	2.45116	1	0.147211	50.4086
GOTERM_BP_3	GO:0001780~neutrophil homeostasis	7	0.140393	0.0408138	5142, 3707, 301, 3146, 3579, 338442, 3569	4326	11	16663	2.45116	1	0.147211	50.4086
GOTERM_BP_3	GO:0030307~positive regulation of cell growth	51	1.02286	0.0415382	84275, 6722, 3084, 53335, 10507, 3872, 6423, 6422, 6868, 84678, 9798, 8877, 1946, 1906, 6832, 6197, 1981, 8829, 58191, 23025, 8437, 57154, 1956, 27185, 51193, 57699, 6280, 3897, 51393, 7042, 3984, 81565, 7422, 7046, 4131, 4323, 8482, 2395, 9423, 6279, 23566, 952, 57817, 6387, 6386, 127833, 1839, 2185, 4916, 2182, 2137	4326	154	16663	1.2756	1	0.149354	51.0352
GOTERM_BP_3	GO:0050808~synapse organization	73	1.4641	0.0424451	153090, 4208, 5063, 57633, 55906, 3084, 221935, 2339, 4898, 9746, 8321, 1821, 43, 6259, 8326, 2047, 2049, 2048, 773, 10160, 1946, 1282, 1134, 22943, 5649, 8934, 10479, 1813, 23024, 23129, 1000, 23025, 23316, 2119, 22953, 11202, 9806, 92737, 27185, 56130, 10939, 56132, 27286, 56127, 56126, 56133, 56122, 7336, 3556, 23114, 6900, 7855, 5764, 6622, 54549, 6712, 2045, 26052, 5098, 9379, 3371, 26050, 8…	4326	231	16663	1.21724	1	0.1521	51.8092
GOTERM_BP_3	GO:0046137~negative regulation of vitamin metabolic process	5	0.100281	0.0428356	1594, 8644, 2672, 6591, 6615	4326	6	16663	3.20986	1	0.153094	52.1389
GOTERM_BP_3	GO:0000910~cytokinesis	41	0.822302	0.0430054	152015, 90293, 29127, 51203, 332, 643, 24137, 9928, 9700, 10617, 55165, 129531, 144455, 23157, 79998, 3925, 9493, 5347, 9798, 10112, 1730, 79733, 3619, 54627, 5898, 26586, 11021, 11113, 54443, 6840, 9212, 994, 1058, 10097, 10096, 4627, 990, 92421, 1813, 9055, 10783	4326	120	16663	1.31604	1	0.153344	52.2816
GOTERM_BP_3	GO:0051186~cofactor metabolic process	116	2.32651	0.044768	2643, 8884, 10797, 5165, 5230, 10891, 5163, 5160, 7298, 83401, 160428, 79993, 10135, 51422, 23305, 5226, 4199, 5223, 8875, 8876, 6785, 6296, 3091, 4190, 55753, 55750, 2326, 2327, 9540, 8942, 51166, 873, 2023, 874, 55034, 5214, 4609, 56922, 211, 81034, 53354, 7415, 25902, 51805, 2597, 5562, 3417, 55526, 6472, 1646, 1645, 27010, 3945, 2395, 8566, 65062, 23590, 8564, 51703, 9759, 9563, 54541, 23498,…	4326	385	16663	1.16055	1	0.158904	53.7394
GOTERM_BP_3	GO:0010876~lipid localization	104	2.08584	0.0450802	5950, 1394, 949, 51083, 56910, 114897, 3929, 80833, 51422, 4828, 5443, 8600, 8542, 1080, 23780, 23120, 4035, 341, 80832, 5360, 80830, 24, 344, 1906, 116150, 79895, 2760, 9641, 1813, 26207, 4023, 58488, 114883, 9227, 1071, 201305, 1645, 2170, 225, 84725, 1066, 2180, 718, 10938, 26279, 28232, 84879, 5771, 2182, 9600, 1149, 2055, 2583, 23200, 7124, 3783, 9388, 1244, 57488, 26031, 6646, 5320, 301, 84…	4326	342	16663	1.17132	1	0.159611	53.9933
GOTERM_BP_3	GO:0051668~localization within membrane	26	0.52146	0.0450926	2316, 3683, 2339, 3676, 8326, 7851, 5284, 83742, 773, 5764, 5861, 5898, 100133941, 9379, 914, 9270, 4118, 254263, 5649, 3695, 1794, 3689, 23180, 1000, 2119, 85358	4326	70	16663	1.43068	1	0.159323	54.0033
GOTERM_BP_3	GO:0051172~negative regulation of nitrogen compound metabolic process	420	8.42359	0.0464622	10891, 6772, 332, 29028, 5371, 6348, 8318, 23650, 164668, 7490, 27063, 947, 221937, 8013, 6352, 8320, 6351, 8321, 59341, 29128, 2956, 6497, 6496, 6493, 2019, 140564, 55226, 1428, 341, 23645, 165, 7481, 7480, 8726, 10721, 8725, 7341, 84893, 1813, 2023, 2022, 8242, 825, 23532, 51193, 55922, 387893, 6375, 5347, 3399, 6474, 8440, 811, 8851, 140883, 7321, 388372, 27022, 27161, 571, 5915, 2254, 115426,…	4326	1506	16663	1.07421	1	0.163513	55.1012
GOTERM_BP_3	GO:0045190~isotype switching	16	0.320899	0.0470913	959, 958, 30009, 7292, 7037, 940, 4436, 118460, 3329, 1235, 9025, 7374, 2956, 9466, 9156, 50943	4326	38	16663	1.62182	1	0.165244	55.5972
GOTERM_BP_3	GO:0048635~negative regulation of muscle organ development	16	0.320899	0.0470913	6285, 5950, 7291, 825, 60485, 8531, 22943, 9099, 650, 55553, 3776, 7048, 6665, 6910, 3569, 7093	4326	38	16663	1.62182	1	0.165244	55.5972
GOTERM_BP_3	GO:0030901~midbrain development	34	0.681909	0.0472925	10971, 805, 64770, 801, 2254, 59345, 5354, 284612, 7472, 51377, 10409, 8321, 8323, 6259, 2247, 5013, 84678, 3579, 60, 4093, 515, 4155, 2019, 22943, 3309, 79109, 9118, 7345, 3939, 11240, 7533, 2020, 57447, 6654	4326	97	16663	1.35012	1	0.165565	55.7547
GOTERM_BP_3	GO:0042246~tissue regeneration	21	0.421179	0.0477114	2146, 825, 4856, 7006, 7294, 301, 4851, 10404, 3475, 5467, 7480, 8837, 5653, 8324, 8326, 4815, 7048, 891, 5315, 6665, 84525	4326	54	16663	1.49793	1	0.166595	56.081
GOTERM_BP_3	GO:0021772~olfactory bulb development	15	0.300842	0.0484674	1436, 6722, 55118, 2131, 9355, 6091, 23287, 3398, 9928, 1808, 8320, 10371, 4967, 6497, 55636	4326	35	16663	1.65078	1	0.168716	56.6642
GOTERM_BP_3	GO:0003179~heart valve morphogenesis	15	0.300842	0.0484674	4208, 7291, 2702, 6659, 4851, 23462, 650, 23493, 7042, 3491, 64220, 7048, 6910, 53834, 6662	4326	35	16663	1.65078	1	0.168716	56.6642
GOTERM_BP_3	GO:0044849~estrous cycle	9	0.180505	0.0493339	3037, 3036, 5764, 1958, 301, 4316, 2113, 5111, 2796	4326	17	16663	2.0392	1	0.171181	57.3236
GOTERM_BP_3	GO:0032410~negative regulation of transporter activity	24	0.481348	0.0496278	11060, 7291, 805, 6622, 4318, 817, 801, 55917, 255738, 1193, 89832, 54106, 57817, 1394, 3753, 10105, 2280, 285966, 7881, 7341, 130497, 1813, 10008, 88	4326	64	16663	1.44443	1	0.171785	57.5452
GOTERM_BP_3	GO:0045926~negative regulation of growth	75	1.50421	0.0501061	5950, 1410, 4856, 51379, 4495, 55841, 223117, 55840, 53335, 7124, 10507, 5371, 6423, 56963, 7490, 6422, 51083, 221937, 340152, 154, 4615, 153, 9792, 3929, 3776, 6259, 87178, 5641, 147906, 64218, 60485, 3091, 3394, 7481, 131566, 1594, 10371, 8829, 6696, 5270, 9538, 4500, 2023, 4501, 3586, 4499, 54437, 4049, 1029, 2786, 7042, 1031, 2273, 6788, 7048, 58189, 8482, 4881, 85407, 8851, 2395, 694, 9423, …	4326	240	16663	1.2037	1	0.172979	57.9034
GOTERM_BP_3	GO:0060674~placenta blood vessel development	13	0.26073	0.0506739	7855, 5604, 22846, 64783, 23462, 7472, 8061, 23493, 79805, 3491, 3516, 3696, 9021	4326	29	16663	1.72668	1	0.174454	58.3248
GOTERM_BP_3	GO:0072111~cell proliferation involved in kidney development	10	0.200562	0.0509227	5154, 1958, 8710, 6772, 130497, 650, 655, 7490, 5727, 4609	4326	20	16663	1.92591	1	0.174901	58.5083
GOTERM_BP_3	GO:0001704~formation of primary germ layer	40	0.802246	0.0511299	2132, 6722, 1291, 2627, 7296, 8091, 83595, 6423, 8013, 2296, 3676, 8320, 1844, 286204, 8324, 2294, 3678, 1289, 6615, 4323, 4313, 4318, 1284, 1969, 3207, 2303, 22943, 3691, 655, 7481, 3688, 3689, 3914, 4771, 9314, 2139, 2114, 3912, 2821, 2001	4326	118	16663	1.3057	1	0.175214	58.6605
GOTERM_BP_3	GO:0072089~stem cell proliferation	35	0.701966	0.0513619	7005, 29127, 4851, 27185, 8091, 6423, 5080, 6591, 5610, 947, 4072, 2192, 7422, 7424, 8326, 85440, 6496, 11341, 6664, 5134, 6663, 259266, 9253, 2120, 3736, 3091, 7482, 7480, 6608, 6875, 3400, 1813, 23028, 5788, 10763	4326	101	16663	1.33479	1	0.175604	58.8303
GOTERM_BP_3	GO:0007548~sex differentiation	83	1.66466	0.0524979	116, 7022, 5950, 8531, 9289, 3148, 10549, 84733, 9510, 2254, 2706, 7301, 6423, 7490, 6422, 3383, 10409, 2295, 2296, 1051, 10655, 8644, 130497, 3239, 578, 6665, 259266, 6662, 30812, 4846, 3205, 3206, 3207, 8626, 3815, 7482, 4257, 835, 409, 157506, 10371, 64220, 3952, 6932, 11144, 4609, 1515, 1271, 10046, 2627, 8091, 7042, 2069, 7422, 558, 3417, 2175, 5308, 4678, 4327, 8894, 5798, 7046, 10461, 4323…	4326	269	16663	1.18848	1	0.178859	59.6523
GOTERM_BP_3	GO:1902581~multi-organism cellular localization	25	0.501404	0.0556717	23636, 79023, 8563, 3839, 3838, 79720, 6891, 6890, 23279, 5901, 57122, 9397, 3840, 6233, 23165, 7879, 9883, 4927, 3434, 79139, 9688, 11097, 53371, 81929, 30835	4326	68	16663	1.41611	1	0.188495	61.8677
GOTERM_BP_3	GO:0033029~regulation of neutrophil apoptotic process	4	0.0802246	0.0563073	3707, 301, 3579, 338442	4326	4	16663	3.85183	1	0.190112	62.2974
GOTERM_BP_3	GO:0014900~muscle hyperplasia	4	0.0802246	0.0563073	3162, 4846, 199, 9314	4326	4	16663	3.85183	1	0.190112	62.2974
GOTERM_BP_3	GO:0009895~negative regulation of catabolic process	47	0.942639	0.056447	153090, 5140, 1149, 3240, 10891, 1956, 3084, 6341, 2316, 7124, 1029, 55432, 56658, 5371, 5465, 9104, 9191, 5562, 3553, 51465, 8898, 2903, 302, 55872, 116986, 4843, 11213, 54583, 341, 9759, 23450, 54541, 27074, 3326, 1676, 57103, 5270, 8724, 6386, 7077, 2534, 3586, 338442, 5294, 4085, 91319, 26986	4326	143	16663	1.26598	1	0.190176	62.3912
GOTERM_BP_3	GO:1903011~negative regulation of bone development	6	0.120337	0.0567034	10859, 9104, 359845, 26585, 4057, 144347	4326	9	16663	2.56788	1	0.190602	62.5628
GOTERM_BP_3	GO:1904851~positive regulation of establishment of protein localization to telomere	6	0.120337	0.0567034	10575, 908, 1736, 6950, 22948, 10694	4326	9	16663	2.56788	1	0.190602	62.5628
GOTERM_BP_3	GO:0070314~G1 to G0 transition	6	0.120337	0.0567034	2146, 825, 1594, 84417, 26227, 84858	4326	9	16663	2.56788	1	0.190602	62.5628
GOTERM_BP_3	GO:1903867~extraembryonic membrane development	6	0.120337	0.0567034	7855, 79733, 144455, 10049, 655, 653	4326	9	16663	2.56788	1	0.190602	62.5628
GOTERM_BP_3	GO:0032388~positive regulation of intracellular transport	88	1.76494	0.0572554	7535, 8882, 3084, 7124, 54106, 3782, 6347, 23209, 6423, 10541, 983, 5534, 9141, 56910, 3965, 26191, 2207, 8877, 86, 10657, 7545, 5116, 10055, 5880, 51561, 5743, 57214, 939, 8934, 1513, 6608, 79899, 6363, 3687, 4604, 55294, 9688, 3952, 6934, 1601, 1459, 3745, 1956, 136, 3606, 51100, 56947, 2316, 84128, 3843, 2268, 1128, 54471, 25805, 285966, 6850, 10178, 51512, 3553, 5962, 7046, 58480, 8898, 54069…	4326	288	16663	1.17695	1	0.191943	62.9298
GOTERM_BP_3	GO:0060021~palate development	30	0.601685	0.0580497	4208, 7291, 9242, 1749, 6591, 10541, 10220, 7042, 2295, 8321, 80144, 130497, 7048, 6497, 7046, 6615, 6664, 2049, 2048, 55003, 63976, 1750, 7481, 1302, 5396, 7341, 4223, 9464, 55636, 6654	4326	85	16663	1.35947	1	0.194025	63.452
GOTERM_BP_3	GO:0021915~neural tube development	52	1.04292	0.0599388	7291, 6659, 4851, 55081, 6423, 7798, 6422, 56963, 57822, 6491, 115908, 8321, 8323, 8463, 144165, 6768, 84678, 26227, 6497, 6664, 677, 2019, 1857, 9355, 23648, 8543, 3091, 5362, 57216, 7289, 6608, 11146, 6932, 8985, 5754, 133, 92344, 5080, 7042, 25902, 6788, 2348, 8854, 5898, 1969, 5629, 655, 2736, 5727, 653, 23432, 6201	4326	161	16663	1.24407	1	0.199456	64.6664
GOTERM_BP_3	GO:0021987~cerebral cortex development	36	0.722022	0.0627873	153090, 9289, 1956, 27185, 26468, 5080, 9928, 8320, 81565, 22903, 284403, 7804, 1641, 259266, 2018, 8851, 597, 6715, 6434, 5079, 9355, 6091, 4035, 2618, 3091, 89839, 5649, 200933, 10371, 6608, 8828, 8829, 23028, 3912, 1000, 23380	4326	106	16663	1.30817	1	0.207755	66.4258
GOTERM_BP_3	GO:0008207~C21-steroid hormone metabolic process	14	0.280786	0.0631088	6716, 10170, 6715, 133, 10891, 650, 653, 2230, 654, 1583, 8644, 231, 1646, 1645	4326	33	16663	1.63411	1	0.208333	66.6191
GOTERM_BP_3	GO:0002931~response to ischemia	14	0.280786	0.0631088	4217, 4208, 10525, 1958, 815, 10891, 5608, 857, 24145, 3329, 10105, 7345, 57103, 11149	4326	33	16663	1.63411	1	0.208333	66.6191
GOTERM_BP_3	GO:0003012~muscle system process	120	2.40674	0.063711	2146, 4208, 1410, 805, 9456, 10891, 800, 1193, 801, 5023, 8013, 154, 126393, 6869, 7168, 287, 151, 8736, 8877, 1824, 6769, 10539, 5743, 476, 1906, 1907, 3352, 1908, 10627, 4604, 7341, 1490, 7171, 1813, 10008, 4606, 7170, 8291, 5142, 3741, 5144, 10874, 92241, 2316, 2627, 1128, 51196, 4638, 1131, 100, 7111, 5152, 219931, 1264, 817, 3736, 818, 9759, 10316, 57817, 23493, 7431, 2280, 54206, 29767, 233…	4326	405	16663	1.14128	1	0.209756	66.9784
GOTERM_BP_3	GO:0002281~macrophage activation involved in immune response	7	0.140393	0.0640773	7535, 7305, 3929, 6850, 90865, 3146, 84868	4326	12	16663	2.2469	1	0.210461	67.1952
GOTERM_BP_3	GO:0048645~organ formation	22	0.441235	0.0647096	4208, 3227, 2348, 3207, 4851, 5604, 8626, 22943, 2627, 650, 7472, 7482, 655, 2736, 157506, 3516, 2247, 7048, 3200, 9464, 579, 6910	4326	59	16663	1.43627	1	0.211962	67.5662
GOTERM_BP_3	GO:0001893~maternal placenta development	13	0.26073	0.0651286	9191, 1594, 639, 3976, 6696, 7421, 5743, 2706, 5740, 5467, 1508, 1515, 56977	4326	30	16663	1.66912	1	0.212817	67.8099
GOTERM_BP_3	GO:1902580~single-organism cellular localization	309	6.19735	0.0667085	8882, 8120, 54106, 6206, 6347, 5371, 23279, 2339, 8013, 8321, 8324, 10615, 388125, 144165, 8326, 11097, 2207, 8877, 11321, 6496, 51561, 23649, 145567, 5743, 57217, 3091, 4118, 5649, 57214, 3718, 939, 6363, 10627, 6608, 7345, 10097, 10096, 547, 4794, 5217, 3598, 23636, 825, 1434, 3745, 2316, 6891, 25777, 3843, 6890, 23299, 54471, 3840, 9883, 7042, 81565, 340348, 23114, 7046, 6745, 8445, 515, 65267…	4326	1102	16663	1.08005	1	0.217126	68.7134
GOTERM_BP_3	GO:0031069~hair follicle morphogenesis	12	0.240674	0.0669188	7042, 6608, 80326, 4851, 92344, 8626, 3872, 2252, 94234, 6615, 25928, 1515	4326	27	16663	1.71192	1	0.217344	68.8318
GOTERM_BP_3	GO:0007051~spindle organization	37	0.742078	0.0671819	126731, 79000, 11200, 29127, 2316, 332, 330, 1104, 22974, 24137, 10426, 57132, 55722, 6790, 90417, 10615, 9493, 5347, 58484, 7272, 259266, 9639, 93323, 54627, 329, 3833, 3832, 26271, 5902, 9212, 4605, 4751, 203068, 92421, 9055, 10783, 54801	4326	110	16663	1.29561	1	0.217718	68.9794
GOTERM_BP_3	GO:0002313~mature B cell differentiation involved in immune response	8	0.160449	0.0677348	9452, 1880, 28514, 5336, 2185, 55846, 4242, 100	4326	15	16663	2.05431	1	0.218945	69.2874
GOTERM_BP_3	GO:0002475~antigen processing and presentation via MHC class Ib	8	0.160449	0.0677348	909, 6891, 567, 6890, 3133, 911, 912, 913	4326	15	16663	2.05431	1	0.218945	69.2874
GOTERM_BP_3	GO:0001824~blastocyst development	24	0.481348	0.0684977	824, 5890, 6722, 8882, 84296, 54892, 26524, 1111, 9837, 663, 129685, 57820, 51119, 81565, 8320, 80312, 51639, 4751, 4678, 7046, 84525, 100, 705, 285855	4326	66	16663	1.40066	1	0.220785	69.7077
GOTERM_BP_3	GO:0045806~negative regulation of endocytosis	17	0.340955	0.0689845	10859, 302, 3146, 255738, 341, 857, 344, 23208, 8301, 11314, 6386, 8724, 5587, 3958, 64422, 8898, 1265	4326	43	16663	1.52281	1	0.221805	69.973
GOTERM_BP_3	GO:0048806~genitalia development	17	0.340955	0.0689845	6716, 5950, 6715, 2706, 8626, 7301, 7490, 653, 654, 2295, 64220, 558, 6932, 3239, 578, 55636, 10461	4326	43	16663	1.52281	1	0.221805	69.973
GOTERM_BP_3	GO:0045103~intermediate filament-based process	17	0.340955	0.0689845	10049, 5894, 4741, 3853, 4744, 3872, 3861, 3868, 9118, 7431, 81565, 1674, 286887, 23336, 5317, 10763, 3267	4326	43	16663	1.52281	1	0.221805	69.973
GOTERM_BP_3	GO:0043254~regulation of protein complex assembly	113	2.26635	0.0693737	7291, 2006, 11151, 5734, 3146, 9557, 9928, 6356, 79998, 11013, 80206, 3925, 84079, 10333, 4314, 4312, 9447, 8543, 8936, 7480, 90427, 10092, 6403, 10097, 6366, 10096, 7341, 4690, 5217, 829, 51100, 7415, 2071, 22919, 644150, 54739, 5610, 3512, 7422, 8440, 10178, 9168, 5962, 11135, 7111, 329, 147138, 25999, 23189, 5341, 23493, 29091, 115362, 3936, 10602, 2963, 29767, 129293, 2185, 11124, 153090, 672…	4326	381	16663	1.14241	1	0.222535	70.1836
GOTERM_BP_3	GO:0006082~organic acid metabolic process	256	5.13438	0.0704119	8884, 10891, 5230, 33, 39, 10993, 1573, 8013, 83401, 114898, 2950, 1727, 7352, 59342, 6611, 5740, 5226, 5223, 8875, 8876, 6785, 5743, 5742, 1428, 3091, 341, 55753, 344, 2326, 2327, 79814, 1593, 4507, 51166, 6776, 2023, 5214, 4609, 56922, 5354, 16, 5351, 3948, 25902, 2597, 55526, 6472, 3945, 220, 8854, 65062, 225, 5629, 3735, 1066, 5631, 6897, 718, 3939, 6480, 5236, 420, 2821, 55278, 83440, 2681, …	4326	907	16663	1.08717	1	0.225153	70.7385
GOTERM_BP_3	GO:0016049~cell growth	128	2.56719	0.0712115	84275, 1410, 51379, 55840, 3084, 7298, 3872, 5371, 6423, 7490, 6422, 51083, 221937, 4825, 6868, 84678, 2012, 8877, 64218, 9355, 2014, 5361, 5362, 7481, 1906, 1594, 3688, 1981, 6696, 10479, 9538, 2023, 4692, 23129, 8437, 57154, 27185, 51193, 57699, 1785, 3897, 6280, 51393, 2786, 150465, 7042, 81565, 7422, 2273, 7048, 7046, 51299, 58189, 7044, 1641, 8851, 2395, 694, 9423, 94, 6279, 817, 7216, 57817…	4326	436	16663	1.13081	1	0.227063	71.1593
GOTERM_BP_3	GO:0021536~diencephalon development	28	0.561572	0.073981	116, 139411, 8091, 5080, 9095, 3516, 4967, 2247, 5013, 9001, 5308, 6496, 6716, 8854, 2735, 5764, 6715, 650, 2736, 10371, 6608, 50506, 8828, 8829, 2113, 23028, 1813, 4609	4326	80	16663	1.34814	1	0.234641	72.5731
GOTERM_BP_3	GO:0019915~lipid storage	22	0.441235	0.0760423	6646, 4023, 1149, 2583, 84649, 123, 7124, 4481, 857, 5468, 949, 5465, 718, 10938, 3952, 2760, 9641, 29923, 3553, 3569, 134429, 5771	4326	60	16663	1.41234	1	0.240118	73.5828
GOTERM_BP_3	GO:0044089~positive regulation of cellular component biogenesis	129	2.58724	0.0768115	9647, 7291, 11151, 9557, 6422, 9746, 7168, 6356, 79998, 2150, 10333, 9639, 4314, 10163, 4312, 9447, 8936, 7481, 7480, 1906, 90427, 10092, 6363, 10097, 6366, 10096, 7341, 1490, 4690, 23316, 5217, 51100, 7415, 2071, 1785, 6281, 644150, 27286, 3512, 7422, 7336, 8440, 10178, 11346, 7046, 10733, 11135, 5898, 26052, 5629, 9759, 26050, 5341, 115362, 3936, 23187, 10602, 2963, 23433, 23284, 6386, 4771, 70…	4326	441	16663	1.12672	1	0.241875	73.9505
GOTERM_BP_3	GO:0045454~cell redox homeostasis	27	0.541516	0.0780351	10130, 9601, 10549, 6556, 10954, 7296, 83442, 2745, 10190, 51060, 81567, 64359, 4057, 56255, 23071, 169714, 4846, 10539, 4689, 2923, 1734, 4688, 4843, 30001, 653361, 1536, 3569	4326	77	16663	1.35064	1	0.244911	74.5255
GOTERM_BP_3	GO:0051204~protein insertion into mitochondrial membrane	14	0.280786	0.0787313	10971, 79568, 637, 3002, 7027, 51100, 7534, 8626, 7533, 7532, 7159, 5533, 90427, 5534	4326	34	16663	1.58605	1	0.24644	74.8474
GOTERM_BP_3	GO:0008217~regulation of blood pressure	54	1.08303	0.0791878	4041, 2643, 2702, 6518, 2740, 947, 5023, 154, 153, 1522, 7168, 151, 59342, 2150, 5443, 4311, 50848, 128, 4846, 6648, 6296, 5743, 774, 4843, 5742, 3398, 476, 1906, 1907, 1908, 28514, 3952, 6446, 1813, 2022, 2982, 64167, 22953, 59, 5144, 5465, 83988, 7424, 5800, 4882, 4883, 4881, 59272, 94, 89832, 5468, 5724, 3162, 79924	4326	171	16663	1.21637	1	0.247286	75.0563
GOTERM_BP_3	GO:0030030~cell projection organization	361	7.24027	0.0792146	4208, 57348, 8882, 3084, 54106, 221935, 27063, 8013, 22903, 7168, 25793, 3925, 59341, 51177, 2012, 2011, 84079, 145581, 2014, 6091, 8874, 5361, 57216, 5362, 5649, 10092, 6363, 10090, 7345, 4893, 7070, 6366, 10097, 51765, 92154, 5653, 10096, 8724, 10479, 1813, 3912, 23129, 5217, 5754, 55920, 1436, 8437, 55118, 64072, 27185, 2316, 5354, 51393, 140578, 150465, 8301, 7042, 81565, 4638, 7336, 124602, …	4326	1301	16663	1.0688	1	0.246921	75.0685
GOTERM_BP_3	GO:0032351~negative regulation of hormone metabolic process	5	0.100281	0.0796719	773, 8644, 476, 650, 653	4326	7	16663	2.7513	1	0.247765	75.2761
GOTERM_BP_3	GO:0060710~chorio-allantoic fusion	5	0.100281	0.0796719	677, 10049, 3491, 655, 653	4326	7	16663	2.7513	1	0.247765	75.2761
GOTERM_BP_3	GO:0051656~establishment of organelle localization	123	2.46691	0.0807824	7535, 1001, 10342, 8120, 332, 94120, 8676, 10403, 54908, 9928, 8013, 4927, 3676, 1522, 79998, 10615, 2294, 388125, 2207, 2153, 9638, 84946, 415117, 4033, 3091, 7345, 11004, 10097, 10096, 80179, 5217, 3598, 3996, 81610, 55062, 113130, 51203, 1075, 25777, 2268, 23299, 1785, 81565, 55165, 3797, 23095, 695, 9423, 10282, 3833, 1063, 1062, 126549, 9183, 9181, 1058, 1780, 4627, 7534, 891, 89866, 10125, …	4326	420	16663	1.12803	1	0.250429	75.7735
GOTERM_BP_3	GO:0071804~cellular potassium ion transport	57	1.1432	0.0818184	3783, 3782, 79041, 51083, 343450, 3779, 3777, 287, 3775, 483, 3776, 3773, 8645, 56479, 6560, 6549, 476, 1908, 10479, 7881, 3787, 7341, 10008, 285195, 8514, 3742, 3741, 89822, 3745, 2316, 56659, 3749, 1785, 3748, 3753, 2273, 3755, 3759, 259232, 3750, 55151, 11060, 3736, 27345, 3738, 857, 3772, 131096, 3762, 3764, 3766, 3768, 358, 1259, 9132, 9465, 88	4326	182	16663	1.20634	1	0.25287	76.229
GOTERM_BP_3	GO:0042180~cellular ketone metabolic process	70	1.40393	0.0859836	7291, 10891, 5165, 5163, 5682, 5160, 33, 3620, 5685, 27235, 8013, 5019, 9104, 114898, 1583, 8644, 51422, 5708, 84649, 301, 5743, 5707, 341, 5690, 634, 2264, 344, 5701, 9056, 8942, 51166, 231, 873, 874, 5717, 10170, 5718, 133, 1958, 4704, 5713, 5465, 23198, 51805, 80025, 57016, 1646, 1645, 2170, 5698, 6716, 6715, 6622, 23590, 8564, 54704, 225, 5629, 10213, 1737, 857, 650, 5468, 653, 6999, 654, 854…	4326	229	16663	1.17741	1	0.26392	77.9802
GOTERM_BP_3	GO:0070169~positive regulation of biomineral tissue development	16	0.320899	0.0874908	4208, 56975, 92, 650, 655, 7480, 7475, 654, 80381, 154, 2824, 8326, 130497, 4057, 338773, 2201	4326	41	16663	1.50315	1	0.267584	78.5834
GOTERM_BP_3	GO:1905209~positive regulation of cardiocyte differentiation	11	0.220618	0.0883298	7042, 4208, 409, 3516, 1948, 3084, 2627, 57817, 26585, 6910, 1906	4326	25	16663	1.6948	1	0.269405	78.9124
GOTERM_BP_3	GO:0032387~negative regulation of intracellular transport	36	0.722022	0.0887878	3598, 153090, 1410, 4856, 51715, 4188, 6659, 55432, 6591, 284, 3753, 3965, 8321, 374403, 2294, 147906, 51465, 4131, 8445, 114548, 29969, 25937, 5569, 9270, 655, 8832, 254263, 11314, 3162, 8724, 6672, 9516, 3586, 11124, 91319, 4794	4326	109	16663	1.27216	1	0.270183	79.0901
GOTERM_BP_3	GO:0051231~spindle elongation	6	0.120337	0.0897258	9212, 54627, 29127, 9493, 24137, 9055	4326	10	16663	2.3111	1	0.272255	79.4494
GOTERM_BP_3	GO:0045778~positive regulation of ossification	29	0.581629	0.0908865	4208, 860, 6423, 154, 80381, 7042, 54857, 1051, 115908, 2247, 8326, 130497, 5587, 4057, 6664, 2201, 56975, 3570, 92, 8626, 650, 655, 7480, 654, 3491, 2824, 3400, 3569, 338773	4326	85	16663	1.31415	1	0.274916	79.886
GOTERM_BP_3	GO:0071495~cellular response to endogenous stimulus	329	6.59848	0.0913887	4208, 84275, 79801, 8882, 5737, 5732, 10891, 6772, 5734, 90390, 6347, 59345, 5371, 2339, 7490, 5739, 27063, 8013, 6352, 8321, 6868, 1583, 1729, 2950, 7352, 146956, 2207, 6497, 2201, 1080, 5743, 26, 50617, 3718, 7480, 409, 133522, 3490, 3491, 55553, 8725, 7072, 1490, 6776, 84893, 644353, 2022, 4609, 11335, 824, 23636, 3843, 9882, 7042, 6375, 7048, 7046, 7184, 4093, 7044, 811, 5764, 815, 2308, 2303…	4326	1185	16663	1.06941	1	0.275794	80.0722
GOTERM_BP_3	GO:0043647~inositol phosphate metabolic process	24	0.481348	0.0917913	5330, 3707, 3628, 805, 6622, 801, 5332, 51744, 3613, 55190, 5341, 5724, 5335, 51196, 5336, 2247, 11165, 23007, 3633, 2185, 3631, 3269, 8898, 3635	4326	68	16663	1.35947	1	0.276403	80.2203
GOTERM_BP_3	GO:0001832~blastocyst growth	9	0.180505	0.0931893	5890, 81565, 8882, 84296, 54892, 1111, 9837, 129685, 51119	4326	19	16663	1.82455	1	0.279663	80.7266
GOTERM_BP_3	GO:0034104~negative regulation of tissue remodeling	9	0.180505	0.0931893	7128, 84959, 613, 952, 26585, 3569, 6422, 4982, 3635	4326	19	16663	1.82455	1	0.279663	80.7266
GOTERM_BP_3	GO:0048532~anatomical structure arrangement	9	0.180505	0.0931893	1756, 28514, 10371, 91584, 1959, 8828, 8829, 3309, 9928	4326	19	16663	1.82455	1	0.279663	80.7266
GOTERM_BP_3	GO:0002467~germinal center formation	7	0.140393	0.0936132	4208, 10563, 6868, 89857, 10673, 201294, 100	4326	13	16663	2.07406	1	0.280316	80.8777
GOTERM_BP_3	GO:0040034~regulation of development, heterochronic	7	0.140393	0.0936132	28514, 3516, 81544, 5270, 4851, 2254, 5080	4326	13	16663	2.07406	1	0.280316	80.8777
GOTERM_BP_3	GO:0090288~negative regulation of cellular response to growth factor stimulus	41	0.822302	0.0938336	153090, 64750, 1149, 168667, 57154, 7498, 4851, 25960, 1785, 6423, 6422, 11171, 25928, 25805, 10563, 8321, 6868, 7048, 4052, 6497, 7046, 2201, 56937, 2734, 203100, 23089, 63976, 10253, 22943, 91851, 858, 857, 50515, 3309, 26585, 6233, 114990, 283149, 9480, 135228, 2022	4326	127	16663	1.2435	1	0.280427	80.9558
GOTERM_BP_3	GO:0021756~striatum development	8	0.160449	0.0942936	220, 3251, 4967, 64919, 5915, 1813, 26050, 85358	4326	16	16663	1.92591	1	0.281172	81.1178
GOTERM_BP_3	GO:0002200~somatic diversification of immune receptors	23	0.461292	0.0969801	959, 958, 30009, 3148, 3146, 7292, 7037, 940, 4436, 118460, 3329, 1235, 6929, 10721, 64919, 9025, 7374, 6932, 2956, 64421, 9466, 9156, 50943	4326	65	16663	1.36295	1	0.287773	82.0387
GOTERM_BP_3	GO:0031018~endocrine pancreas development	17	0.340955	0.0992131	3570, 301, 2308, 6659, 731220, 2627, 5080, 653, 654, 4825, 1021, 28514, 6608, 9480, 578, 3569, 6662	4326	45	16663	1.45513	1	0.293127	82.7718

## Sheet: normal_KEGG
Category	Term	Count	%	PValue	Genes	List Total	Pop Hits	Pop Total	Fold Enrichment	Bonferroni	Benjamini	FDR
KEGG_PATHWAY	hsa04514:Cell adhesion molecules (CAMs)	89	1.785	1.55459e-17	3111, 1001, 3112, 941, 942, 940, 29126, 3384, 80380, 9071, 3680, 9073, 3683, 9075, 9074, 3684, 947, 3383, 80381, 9076, 57863, 23308, 3676, 29851, 3107, 3106, 84628, 3109, 6614, 3108, 3105, 5133, 50848, 23705, 3135, 5175, 3695, 6402, 10666, 7412, 6403, 3688, 6404, 6693, 3689, 4359, 9019, 58494, 5788, 1000, 1493, 3127, 920, 22854, 4684, 965, 6401, 925, 926, 923, 3897, 5010, 9672, 3696, 3134, 23114,…	1943	142	6910	2.22898	4.57049e-15	4.57049e-15	2.071e-14
KEGG_PATHWAY	hsa05152:Tuberculosis	96	1.92539	3.83439e-13	843, 3111, 3112, 805, 11151, 5894, 4046, 10892, 6772, 801, 7124, 8767, 5994, 54106, 5993, 64581, 3684, 5533, 5534, 1051, 4615, 3929, 1054, 9103, 2209, 1520, 2207, 8877, 3109, 3920, 3108, 10333, 4360, 5602, 51561, 637, 3592, 4843, 64127, 26253, 972, 50617, 836, 7879, 7132, 1594, 929, 3687, 10000, 4261, 3689, 1378, 3916, 2215, 3586, 2212, 3587, 3588, 2214, 2213, 3127, 64170, 3606, 3460, 9902, 7042,…	1943	177	6910	1.92887	1.1274e-10	5.63702e-11	5.10858e-10
KEGG_PATHWAY	hsa04060:Cytokine-cytokine receptor interaction	116	2.32651	7.72637e-13	7292, 6347, 943, 8744, 6348, 944, 50615, 6352, 6351, 6357, 6356, 6355, 608, 8600, 51561, 939, 6364, 6363, 6366, 1436, 1435, 1271, 10673, 1439, 1438, 7042, 6376, 7422, 7424, 6373, 729230, 7048, 4804, 7046, 4233, 2833, 116379, 5154, 5156, 92, 2277, 23495, 6387, 388372, 9966, 3627, 4352, 7124, 643, 163702, 7852, 3579, 7850, 56477, 3575, 3576, 3594, 3595, 3592, 3815, 970, 7133, 4982, 7132, 1233, 1066…	1943	230	6910	1.79364	2.27146e-10	7.57152e-11	1.02925e-09
KEGG_PATHWAY	hsa05150:Staphylococcus aureus infection	41	0.822302	2.64649e-12	3127, 3111, 2359, 3112, 2357, 3683, 3684, 3383, 728, 2209, 9103, 3109, 3108, 3075, 1828, 3113, 3115, 3117, 3118, 3119, 5648, 5724, 717, 6403, 716, 719, 6404, 718, 713, 712, 3689, 715, 714, 3426, 2215, 2212, 3586, 2214, 3123, 2213, 3122	1943	54	6910	2.7002	7.78053e-10	1.94513e-10	3.52555e-09
KEGG_PATHWAY	hsa04640:Hematopoietic cell lineage	53	1.06298	1.61409e-10	2811, 945, 7124, 3684, 947, 3676, 2209, 3678, 2208, 7850, 3575, 4311, 930, 7037, 931, 3815, 1380, 929, 1378, 3589, 920, 1436, 3127, 1435, 3563, 966, 925, 926, 924, 921, 1604, 1438, 3553, 3554, 3559, 3655, 3570, 3574, 100133941, 914, 951, 915, 916, 917, 290, 911, 912, 913, 909, 3566, 3569, 3123, 3122	1943	85	6910	2.21749	4.74543e-08	9.49087e-09	2.15027e-07
KEGG_PATHWAY	hsa05332:Graft-versus-host disease	28	0.561572	1.9557e-10	3127, 3111, 3112, 941, 942, 940, 7124, 3107, 3106, 3109, 3553, 3108, 3134, 3133, 3105, 3113, 3115, 3135, 3117, 3118, 3119, 5551, 355, 356, 3002, 3569, 3123, 3122	1943	33	6910	3.01751	5.74975e-08	9.58292e-09	2.60535e-07
KEGG_PATHWAY	hsa05323:Rheumatoid arthritis	54	1.08303	2.47114e-10	3111, 3112, 941, 942, 940, 7124, 6347, 6348, 3683, 284, 3383, 6352, 3109, 3108, 8600, 3576, 4314, 51561, 4312, 50617, 1514, 1513, 6364, 3689, 3589, 1493, 3127, 1435, 3606, 10673, 3600, 90423, 7042, 7422, 6374, 8792, 4050, 6372, 245972, 3553, 245973, 3113, 3115, 3117, 3118, 3119, 6387, 7099, 7097, 2353, 526, 3569, 3123, 3122	1943	88	6910	2.18231	7.26515e-08	1.03788e-08	3.29202e-07
KEGG_PATHWAY	hsa05330:Allograft rejection	30	0.601685	2.81317e-10	3127, 3111, 3112, 941, 942, 940, 7124, 3107, 3106, 3109, 3108, 3134, 3133, 3105, 959, 3113, 958, 3115, 3135, 3117, 3118, 3592, 3119, 5551, 355, 356, 3002, 3586, 3123, 3122	1943	37	6910	2.88353	8.27072e-08	1.03384e-08	3.74766e-07
KEGG_PATHWAY	hsa05166:HTLV-I infection	118	2.36663	7.46699e-10	7538, 2002, 54107, 3683, 5533, 5534, 1390, 8321, 8323, 8324, 8326, 22800, 10714, 3135, 4215, 6688, 7482, 7481, 3718, 7480, 4603, 7412, 4605, 4893, 10000, 3689, 6776, 4609, 23533, 3127, 5971, 4775, 7042, 109, 108, 9020, 7048, 7046, 3134, 3133, 3113, 5427, 811, 81029, 3115, 5154, 3117, 3118, 5156, 3119, 1111, 915, 916, 917, 292, 9232, 991, 894, 4772, 3932, 3123, 3122, 6722, 3111, 3112, 113, 7124, 3…	1943	256	6910	1.63926	2.1953e-07	2.43922e-08	9.94741e-07
KEGG_PATHWAY	hsa04940:Type I diabetes mellitus	31	0.621741	6.40814e-09	3127, 3111, 4049, 3112, 941, 942, 940, 7124, 3107, 3106, 3109, 3553, 3108, 5798, 3134, 3133, 3105, 3113, 3115, 3117, 3135, 3118, 3592, 3119, 3329, 5551, 355, 356, 3002, 3123, 3122	1943	42	6910	2.62493	1.88399e-06	1.88399e-07	8.53683e-06
KEGG_PATHWAY	hsa05416:Viral myocarditis	38	0.762134	7.11037e-09	3127, 3111, 3112, 941, 942, 940, 3683, 3383, 1604, 1525, 3107, 3106, 3109, 3108, 60, 3134, 3133, 3105, 1756, 959, 3113, 958, 5880, 3115, 3117, 3135, 637, 3118, 3119, 857, 836, 5551, 54205, 1981, 3689, 2534, 3123, 3122	1943	57	6910	2.3709	2.09045e-06	1.90041e-07	9.47232e-06
KEGG_PATHWAY	hsa04145:Phagosome	77	1.54432	9.45724e-09	3111, 3112, 7846, 11151, 8417, 64581, 949, 3684, 10381, 9103, 2209, 3678, 1520, 3107, 3106, 3109, 3920, 3108, 3105, 4074, 10333, 4360, 4689, 3135, 4688, 7037, 8685, 50617, 7879, 1514, 4973, 929, 3688, 3689, 3916, 2215, 2212, 2214, 2213, 3127, 78989, 347733, 6891, 6890, 9902, 90423, 51807, 7277, 245972, 84790, 245973, 60, 3134, 3133, 3113, 811, 3115, 3117, 3118, 3119, 4481, 55176, 718, 653361, 178…	1943	153	6910	1.7898	2.78043e-06	2.31702e-07	1.25988e-05
KEGG_PATHWAY	hsa04672:Intestinal immune network for IgA production	33	0.661853	1.30777e-08	3127, 3111, 3112, 941, 942, 940, 10673, 3601, 3600, 23308, 3676, 29851, 7852, 9020, 608, 3109, 3108, 56477, 5284, 959, 3113, 958, 3115, 3117, 3118, 3119, 23495, 3695, 6387, 3586, 3569, 3123, 3122	1943	47	6910	2.49702	3.84482e-06	2.95756e-07	1.74218e-05
KEGG_PATHWAY	hsa04064:NF-kappa B signaling pathway	50	1.00281	2.64029e-08	7535, 10892, 7124, 330, 84433, 3383, 4615, 6351, 3929, 6357, 8837, 8600, 5328, 3576, 5588, 5743, 23643, 7132, 929, 7412, 6363, 6366, 7128, 1459, 4049, 5971, 10673, 27040, 7187, 6850, 4050, 8792, 353376, 9020, 3553, 3554, 3654, 7185, 959, 695, 958, 597, 329, 6387, 388372, 5335, 7099, 5336, 4067, 3932	1943	87	6910	2.04388	7.76241e-06	5.5446e-07	3.51735e-05
KEGG_PATHWAY	hsa04380:Osteoclast differentiation	67	1.34376	4.44931e-08	10859, 6772, 6773, 7124, 10990, 5533, 5534, 126014, 9103, 2209, 8600, 5602, 4689, 4688, 5604, 6688, 5608, 23547, 8061, 4982, 55423, 7132, 11006, 1513, 7305, 10000, 2215, 2212, 2214, 2213, 23533, 1436, 1435, 7006, 5971, 10326, 8651, 3460, 7042, 3459, 6850, 8792, 3455, 9020, 3553, 7048, 9021, 3554, 7046, 79168, 695, 814, 140885, 353514, 5468, 11025, 3937, 5293, 653361, 5336, 10288, 2534, 2353, 4772…	1943	131	6910	1.8189	1.30809e-05	8.72065e-07	5.92731e-05
KEGG_PATHWAY	hsa05140:Leishmaniasis	42	0.842359	1.42096e-07	3127, 3111, 3112, 2002, 6772, 7124, 3460, 3684, 7042, 4615, 3676, 3459, 2209, 9103, 3109, 3553, 3108, 3654, 3113, 3115, 3117, 4689, 3118, 4688, 3119, 3592, 4843, 5743, 3688, 718, 653361, 7099, 3689, 1378, 2215, 7097, 2353, 2212, 3586, 2214, 3123, 3122	1943	71	6910	2.10376	4.17755e-05	2.61102e-06	0.000189298
KEGG_PATHWAY	hsa05340:Primary immunodeficiency	25	0.501404	3.13184e-07	7535, 920, 3561, 6891, 5994, 5993, 925, 926, 6890, 29851, 7374, 100, 3575, 959, 958, 695, 930, 915, 916, 23495, 973, 4261, 3932, 64421, 5788	1943	34	6910	2.61497	9.2072e-05	5.41623e-06	0.000417218
KEGG_PATHWAY	hsa05321:Inflammatory bowel disease (IBD)	38	0.762134	5.56077e-07	3127, 3111, 3112, 6775, 6772, 3561, 3606, 7124, 3460, 7042, 50615, 3459, 3109, 3553, 3108, 4094, 50943, 3594, 3113, 3115, 3595, 51561, 3117, 30009, 3118, 3119, 3592, 64127, 8807, 7099, 3566, 7097, 4772, 3586, 3569, 3123, 8809, 3122	1943	64	6910	2.11159	0.000163473	9.08256e-06	0.000740795
KEGG_PATHWAY	hsa05133:Pertussis	42	0.842359	1.06358e-06	805, 801, 7124, 3684, 1073, 2770, 4615, 10392, 6374, 51806, 3678, 6372, 353376, 3659, 3553, 3654, 3576, 114548, 5602, 51561, 3592, 4843, 23643, 834, 2773, 3394, 836, 717, 929, 716, 3688, 718, 713, 7099, 3689, 712, 715, 714, 2353, 710, 3586, 3569	1943	75	6910	1.99156	0.000312644	1.64574e-05	0.00141687
KEGG_PATHWAY	hsa05144:Malaria	31	0.621741	1.23403e-06	3820, 3606, 7124, 6401, 54106, 6347, 3683, 3383, 7042, 4615, 3553, 2995, 4233, 3576, 959, 958, 5175, 3592, 4035, 7412, 6403, 22914, 7099, 3689, 6383, 1378, 7058, 6382, 7097, 3586, 3569	1943	49	6910	2.24994	0.00036274	1.81401e-05	0.00164395
KEGG_PATHWAY	hsa04650:Natural killer cell mediated cytotoxicity	59	1.18331	3.32263e-06	7535, 3824, 5579, 5894, 5578, 3384, 7124, 3683, 5533, 3383, 5534, 353091, 2207, 5880, 6452, 637, 5604, 7409, 836, 399694, 5551, 7305, 4893, 3689, 3002, 2215, 79465, 2214, 6654, 23533, 10870, 962, 53358, 27040, 3460, 80329, 80328, 8797, 3459, 8793, 6850, 919, 8795, 3455, 259197, 51744, 355, 3937, 5293, 5335, 22914, 356, 5336, 2534, 2185, 4772, 5294, 3932, 4068	1943	122	6910	1.71988	0.000976379	4.65159e-05	0.00442627
KEGG_PATHWAY	hsa04668:TNF signaling pathway	53	1.06298	3.34244e-06	843, 3627, 2919, 7124, 6347, 330, 192111, 3383, 1051, 6352, 8837, 4217, 4314, 5602, 5606, 4318, 5743, 5604, 64127, 5608, 1326, 7133, 1906, 836, 7132, 7412, 6364, 10000, 9586, 7128, 23533, 1435, 4049, 6401, 3600, 7187, 6376, 197259, 9020, 9021, 3553, 7185, 4323, 64764, 329, 2920, 355, 5293, 3976, 2353, 5294, 3569, 8809	1943	106	6910	1.77818	0.000982196	4.46662e-05	0.00445266
KEGG_PATHWAY	hsa04062:Chemokine signaling pathway	82	1.6446	3.56303e-06	5330, 3627, 113, 2919, 5894, 6772, 6773, 5332, 643, 6347, 59345, 6348, 7454, 6352, 6351, 6357, 6356, 6355, 7852, 3579, 56477, 3576, 3055, 5880, 10235, 5604, 7409, 3718, 399694, 1794, 6362, 409, 6361, 1233, 10663, 6364, 1234, 6363, 10000, 1235, 4893, 6366, 1236, 1237, 6367, 58191, 6654, 23533, 1230, 53358, 2268, 6846, 3702, 2786, 2770, 10563, 2793, 6376, 6375, 109, 6374, 108, 54331, 6373, 6372, 72…	1943	186	6910	1.56786	0.00104699	4.55439e-05	0.00474651
KEGG_PATHWAY	hsa05145:Toxoplasmosis	57	1.1432	5.23127e-06	3111, 3112, 240, 284217, 6772, 7124, 330, 4615, 3109, 3108, 5602, 5606, 4843, 3592, 23643, 5608, 836, 7132, 10105, 3918, 3688, 1234, 10000, 3914, 4261, 3915, 3910, 3912, 3586, 3587, 3588, 23533, 3127, 8651, 3460, 7042, 2770, 3459, 3654, 3655, 959, 3113, 958, 3115, 3117, 3118, 329, 3119, 10319, 2773, 54205, 5293, 7099, 7097, 5294, 3123, 3122	1943	118	6910	1.7179	0.00153681	6.40811e-05	0.00696879
KEGG_PATHWAY	hsa04110:Cell cycle	58	1.16326	1.45189e-05	7027, 8317, 8318, 9700, 983, 10926, 701, 27127, 6502, 8454, 7029, 4085, 4609, 8555, 10971, 11200, 1029, 7042, 8900, 1030, 1031, 1647, 5347, 5111, 7272, 23594, 4173, 4172, 4175, 4174, 890, 4176, 699, 1111, 1017, 1875, 1874, 4171, 1871, 1870, 9232, 4998, 1021, 9134, 994, 9133, 995, 993, 990, 991, 7534, 7533, 894, 3066, 7532, 891, 898, 23595	1943	124	6910	1.66346	0.00425949	0.000170729	0.0193401
KEGG_PATHWAY	hsa05320:Autoimmune thyroid disease	30	0.601685	2.42028e-05	3127, 3111, 3112, 941, 942, 940, 3107, 3106, 3109, 3108, 3134, 3133, 3105, 959, 3113, 958, 3115, 7038, 3135, 3117, 3118, 3119, 5551, 355, 356, 3002, 3586, 3123, 1493, 3122	1943	52	6910	2.05174	0.00709044	0.000273643	0.0322377
KEGG_PATHWAY	hsa04510:Focal adhesion	86	1.72483	2.58699e-05	1292, 5063, 1291, 5894, 284217, 5579, 2002, 5578, 7450, 3680, 330, 7791, 3381, 10398, 3676, 1729, 3678, 1289, 81, 87, 64098, 5602, 5880, 1282, 29780, 1284, 1285, 1286, 5604, 7409, 5923, 3691, 5649, 3694, 399694, 3695, 2889, 3918, 3688, 10627, 10000, 3914, 6696, 3915, 5500, 1277, 3910, 3912, 6654, 23533, 8515, 824, 1956, 2318, 2316, 53358, 4638, 7422, 7424, 3696, 85301, 60, 4233, 3655, 5906, 6714,…	1943	206	6910	1.48469	0.00757699	0.000281658	0.034458
KEGG_PATHWAY	hsa05200:Pathways in cancer	147	2.94826	3.84732e-05	10342, 5732, 284217, 6772, 5734, 332, 330, 59345, 5371, 8321, 8323, 8324, 8326, 2956, 4313, 4312, 1282, 4318, 1284, 5743, 1285, 1286, 3091, 6688, 7482, 7481, 7480, 3918, 3688, 4893, 10000, 6608, 25780, 3914, 3915, 6776, 3910, 3912, 112399, 1612, 7170, 4609, 23533, 1436, 2768, 2786, 1438, 7042, 2770, 7187, 2271, 2793, 7422, 109, 7424, 54331, 108, 7048, 7185, 7046, 7184, 4233, 81029, 5154, 5898, 51…	1943	393	6910	1.33024	0.0112476	0.000403895	0.0512413
KEGG_PATHWAY	hsa04612:Antigen processing and presentation	39	0.78219	4.01903e-05	920, 3127, 3111, 3112, 3824, 5994, 7124, 6891, 5993, 925, 926, 6890, 4800, 5641, 1520, 3107, 3106, 3109, 3108, 3134, 3133, 1508, 3105, 3113, 811, 3115, 3117, 2923, 3135, 3118, 3119, 3326, 972, 1514, 10437, 4261, 567, 3123, 3122	1943	76	6910	1.82497	0.0117467	0.000407372	0.0535277
KEGG_PATHWAY	hsa04666:Fc gamma R-mediated phagocytosis	42	0.842359	4.16368e-05	23533, 5579, 5894, 5578, 2934, 7454, 27040, 8613, 1073, 3985, 3984, 6850, 2209, 8877, 3635, 3055, 5880, 10163, 4651, 5604, 7409, 8936, 274, 1794, 8395, 8611, 10092, 4082, 10000, 5293, 5335, 653361, 5336, 5337, 10810, 2212, 5294, 10109, 4067, 50807, 5788, 2213	1943	84	6910	1.77818	0.0121669	0.000407966	0.0554537
KEGG_PATHWAY	hsa05168:Herpes simplex infection	77	1.54432	5.29044e-05	3111, 3112, 6772, 6773, 7124, 54106, 6347, 5371, 983, 3434, 6352, 4615, 3107, 3106, 3109, 3108, 29992, 3105, 3054, 5602, 6732, 3135, 3592, 972, 6502, 836, 7132, 4938, 4939, 8454, 6875, 5500, 6877, 9641, 3127, 64135, 4049, 1459, 6891, 6890, 3460, 3600, 5610, 7187, 3459, 6908, 3455, 3553, 9021, 7185, 3134, 3133, 3113, 6432, 3115, 3117, 3118, 112950, 3119, 1017, 27097, 10929, 5199, 355, 54205, 718, …	1943	183	6910	1.49639	0.015434	0.000501626	0.0704554
KEGG_PATHWAY	hsa05142:Chagas disease (American trypanosomiasis)	49	0.982752	5.96328e-05	5330, 5332, 7124, 54106, 6347, 6348, 4615, 6352, 8837, 3576, 10333, 5602, 4843, 3592, 7132, 10000, 3586, 23533, 2769, 3460, 5521, 7042, 2770, 3459, 919, 5519, 3553, 7048, 3654, 7046, 811, 915, 916, 917, 2773, 5054, 2774, 355, 718, 5293, 713, 712, 356, 7099, 714, 2353, 7097, 5294, 3569	1943	104	6910	1.67559	0.0173798	0.000547743	0.0794128
KEGG_PATHWAY	hsa04660:T cell receptor signaling pathway	48	0.962696	0.000100384	7535, 23533, 920, 7006, 5063, 5894, 10892, 4775, 940, 7124, 925, 84433, 926, 27040, 3702, 5533, 5534, 919, 29851, 8440, 9020, 5133, 959, 5588, 5604, 7409, 915, 916, 1326, 917, 9402, 3937, 10000, 5293, 4893, 5335, 2534, 2353, 4772, 3586, 5294, 3932, 6654, 5788, 10125, 4794, 1493, 4690	1943	103	6910	1.65733	0.0290831	0.000893976	0.133647
KEGG_PATHWAY	hsa04512:ECM-receptor interaction	42	0.842359	0.000114036	2811, 1292, 8515, 1291, 284217, 7450, 3339, 3680, 961, 9900, 3381, 3676, 3678, 3696, 1289, 85301, 3655, 1282, 1284, 1285, 1286, 3371, 9899, 3691, 10319, 1302, 5649, 3694, 3695, 3918, 3161, 3688, 6696, 3914, 3915, 50509, 1277, 131873, 3910, 7058, 6382, 3912	1943	87	6910	1.71686	0.0329727	0.000985646	0.15181
KEGG_PATHWAY	hsa05146:Amoebiasis	48	0.962696	0.000233288	23533, 5330, 5579, 284217, 5578, 5332, 2769, 7124, 384, 3684, 7042, 1289, 85301, 3553, 7850, 3554, 81, 87, 3576, 1282, 1284, 3592, 1285, 4843, 1286, 10319, 1302, 836, 7879, 2774, 5055, 3918, 929, 5293, 7099, 3689, 3914, 3915, 50509, 1277, 5272, 3910, 7097, 3912, 3586, 5294, 3569, 88	1943	106	6910	1.61043	0.0662949	0.00195793	0.310336
KEGG_PATHWAY	hsa05310:Asthma	19	0.381067	0.000250888	959, 3113, 958, 3127, 3111, 3115, 3112, 3117, 3118, 3119, 7124, 5553, 6356, 2207, 3109, 3108, 3586, 3123, 3122	1943	30	6910	2.25236	0.071115	0.00204708	0.333713
KEGG_PATHWAY	hsa05164:Influenza A	71	1.42399	0.000322842	3111, 3627, 3112, 5579, 5894, 5578, 6772, 6773, 4599, 7124, 6347, 5371, 84000, 3383, 6352, 4615, 3109, 3108, 3576, 5602, 5606, 3592, 55916, 5604, 5646, 5608, 834, 7132, 4938, 10000, 4939, 56649, 4261, 10625, 9641, 23533, 3127, 64135, 3606, 3460, 5610, 11100, 8797, 3459, 8793, 90865, 8795, 3455, 3553, 9021, 60, 114548, 3113, 3115, 3117, 3118, 3119, 3838, 7113, 355, 54205, 5293, 356, 7099, 51284, 5…	1943	174	6910	1.45116	0.0905641	0.00256241	0.42923
KEGG_PATHWAY	hsa05143:African trypanosomiasis	20	0.401123	0.000356549	5330, 5579, 5578, 3592, 3606, 5332, 7124, 6401, 54106, 3620, 3383, 4615, 7412, 355, 356, 3910, 3553, 2150, 3586, 3569	1943	33	6910	2.15537	0.099535	0.00275525	0.473947
KEGG_PATHWAY	hsa05169:Epstein-Barr virus infection	76	1.52427	0.000397745	3683, 3383, 983, 2208, 3107, 3106, 2959, 3105, 5602, 3135, 5708, 5606, 930, 5707, 6688, 5608, 5701, 6502, 3718, 1380, 6693, 10000, 7128, 10623, 10622, 10621, 3586, 3587, 3588, 4609, 4794, 23533, 5717, 10971, 5718, 1459, 5971, 5757, 965, 661, 2268, 5713, 5610, 3316, 8900, 7187, 3516, 6850, 6908, 9020, 7185, 3134, 3654, 3133, 958, 890, 1017, 10213, 9759, 953, 952, 5901, 7431, 5293, 5335, 5336, 2961…	1943	190	6910	1.42254	0.110379	0.00299449	0.528573
KEGG_PATHWAY	hsa04670:Leukocyte transendothelial migration	50	1.00281	0.00108454	7294, 5579, 5578, 9071, 9073, 9075, 3683, 9074, 10398, 3684, 9076, 3383, 3676, 7852, 81, 87, 50848, 4313, 5880, 4689, 4688, 4318, 5175, 7409, 7412, 3688, 7070, 10627, 3689, 58494, 23533, 3702, 83593, 2770, 5010, 60, 5906, 2773, 137075, 23562, 6387, 4478, 5293, 653361, 5335, 5336, 2185, 5294, 1536, 88	1943	118	6910	1.50693	0.273145	0.00794398	1.43519
KEGG_PATHWAY	hsa04620:Toll-like receptor signaling pathway	45	0.902527	0.00192173	23533, 3627, 941, 942, 6772, 7124, 54106, 6348, 6352, 4615, 6351, 7187, 3929, 6373, 3455, 353376, 3553, 3654, 3576, 10333, 958, 5602, 5606, 3592, 5604, 23643, 1326, 5608, 1513, 4283, 929, 10000, 5293, 388372, 6696, 7099, 9641, 7096, 51284, 7097, 2353, 3663, 5294, 3569, 51311	1943	106	6910	1.50977	0.431942	0.0136988	2.53
KEGG_PATHWAY	hsa04662:B cell receptor signaling pathway	32	0.641797	0.00200116	23533, 5894, 10892, 4775, 84433, 5533, 5534, 6850, 3635, 695, 27071, 5880, 118788, 930, 5604, 7409, 971, 973, 1380, 974, 5293, 4893, 10000, 5336, 25780, 4772, 2353, 5294, 4067, 6654, 2213, 4794	1943	69	6910	1.64932	0.445079	0.0139243	2.63329
KEGG_PATHWAY	hsa05162:Measles	54	1.08303	0.00210726	6772, 940, 6773, 4599, 54106, 4615, 6869, 5588, 3592, 3718, 6504, 4938, 10000, 4939, 7128, 9641, 6776, 2213, 23533, 64135, 9367, 1459, 3561, 3560, 3460, 5610, 8797, 3459, 8793, 8795, 3455, 3553, 3559, 3654, 1017, 915, 916, 917, 4478, 355, 1021, 9134, 5293, 356, 7099, 2534, 894, 51284, 7097, 5294, 898, 3569, 30835, 4068	1943	133	6910	1.44393	0.462157	0.0143195	2.77111
KEGG_PATHWAY	hsa05205:Proteoglycans in cancer	75	1.50421	0.00347431	7291, 10855, 5894, 5579, 2002, 5578, 7124, 3339, 286, 8321, 287, 8323, 2247, 8324, 3678, 8326, 22800, 3236, 5329, 5328, 4313, 4318, 5604, 3091, 7482, 7481, 836, 7480, 1514, 3688, 6608, 4893, 10000, 5500, 80326, 117581, 6654, 4609, 23533, 1956, 2318, 2316, 7472, 7475, 3316, 7042, 51196, 7422, 22808, 5962, 60, 4233, 81029, 11211, 7855, 6714, 3059, 815, 817, 818, 858, 857, 5727, 4478, 355, 5293, 533…	1943	200	6910	1.33363	0.640566	0.0229868	4.53064
KEGG_PATHWAY	hsa04390:Hippo signaling pathway	58	1.16326	0.00595776	332, 6591, 84962, 8321, 8463, 8323, 8324, 8326, 1857, 60485, 26524, 3398, 25937, 7482, 7481, 7480, 3689, 5500, 80326, 1490, 6932, 4609, 6934, 3996, 10971, 7004, 7005, 8200, 7472, 84552, 5521, 7475, 7042, 286204, 6788, 5519, 7048, 7046, 60, 10413, 81029, 11211, 392255, 7855, 83439, 650, 7159, 655, 2736, 5054, 653, 654, 7534, 4771, 7533, 894, 7532, 56288	1943	151	6910	1.36602	0.827407	0.0382882	7.65196
KEGG_PATHWAY	hsa05222:Small cell lung cancer	36	0.722022	0.00620277	23533, 284217, 5915, 330, 7187, 1030, 7185, 3655, 1282, 1284, 5743, 329, 1285, 4843, 1286, 1017, 10319, 6502, 1871, 1870, 3918, 54205, 3688, 9134, 1021, 10000, 5293, 3914, 3915, 3910, 3912, 5294, 898, 1163, 1164, 4609	1943	85	6910	1.50622	0.839473	0.0389869	7.95474
KEGG_PATHWAY	hsa04360:Axon guidance	50	1.00281	0.00640763	5063, 223117, 2050, 2051, 10507, 5533, 5534, 7852, 84628, 2047, 64218, 2049, 2048, 1945, 5880, 1947, 1946, 1949, 1948, 6091, 5361, 5362, 3688, 10371, 4893, 64221, 8829, 4690, 54437, 22854, 4775, 3897, 1073, 2770, 1808, 3985, 3984, 3983, 8440, 4233, 8482, 9423, 2045, 1969, 2043, 2773, 2242, 6387, 2534, 23380	1943	127	6910	1.40014	0.848914	0.039413	8.20719
KEGG_PATHWAY	hsa04066:HIF-1 signaling pathway	40	0.802246	0.00788673	23533, 5579, 5578, 1956, 5163, 5160, 3460, 285, 284, 6513, 8569, 9470, 3459, 7422, 2597, 7018, 3101, 3570, 4846, 815, 4843, 817, 7037, 818, 54583, 5604, 3091, 5054, 1906, 10000, 5293, 5335, 5336, 7099, 8453, 2023, 5294, 3569, 1536, 112399	1943	98	6910	1.45157	0.902499	0.0473405	10.011
KEGG_PATHWAY	hsa04151:PI3K-Akt signaling pathway	118	2.36663	0.0089683	1292, 1291, 284217, 3680, 59345, 285, 284, 3676, 3678, 1289, 4515, 1282, 6009, 1284, 1285, 930, 1286, 3691, 5649, 3718, 8115, 3694, 3695, 3918, 3688, 4893, 10000, 3914, 6696, 3915, 1277, 3910, 3912, 4609, 23533, 1436, 1435, 1128, 2786, 2793, 7422, 7424, 54331, 3696, 5562, 4804, 7184, 4233, 5154, 5156, 2277, 54541, 3326, 10319, 1302, 4170, 7534, 894, 7058, 7533, 7532, 898, 55012, 5894, 5578, 7450,…	1943	345	6910	1.21638	0.929248	0.0526177	11.3091
KEGG_PATHWAY	hsa04115:p53 signaling pathway	29	0.581629	0.0107678	11200, 6241, 1029, 983, 1647, 3486, 51512, 5268, 6477, 56475, 3732, 637, 1017, 1111, 836, 5054, 9540, 355, 55240, 9134, 64326, 1021, 54205, 9133, 64065, 9538, 894, 891, 898	1943	67	6910	1.53932	0.958534	0.061674	13.4307
KEGG_PATHWAY	hsa03030:DNA replication	18	0.361011	0.0111578	4173, 5427, 4172, 4175, 4174, 23649, 4176, 1763, 54107, 5558, 5983, 4171, 2237, 5984, 6117, 10714, 5111, 246243	1943	36	6910	1.77818	0.963074	0.0626357	13.8843
KEGG_PATHWAY	hsa04015:Rap1 signaling pathway	75	1.50421	0.0132182	5330, 805, 54518, 113, 5894, 5579, 5578, 801, 5332, 2254, 2252, 3683, 285, 3684, 284, 2247, 5587, 1945, 2903, 5880, 1946, 10235, 5606, 23683, 5604, 3815, 5608, 2264, 57121, 2889, 3688, 10000, 4893, 25780, 3689, 2256, 1813, 5217, 23533, 1436, 1435, 2357, 136, 1956, 27040, 84552, 83593, 2770, 51196, 7422, 109, 51806, 7424, 108, 22808, 4804, 60, 4233, 64411, 6714, 5906, 5154, 5898, 5156, 1969, 2277,…	1943	210	6910	1.27013	0.980001	0.0724719	16.2443
KEGG_PATHWAY	hsa05214:Glioma	28	0.561572	0.0132907	23533, 805, 5579, 5894, 5578, 1956, 801, 1029, 53358, 51806, 5154, 815, 7039, 5156, 817, 5604, 818, 399694, 1871, 1870, 1021, 5293, 4893, 10000, 5335, 5336, 5294, 6654	1943	65	6910	1.53197	0.980428	0.0715328	16.3262
KEGG_PATHWAY	hsa05130:Pathogenic Escherichia coli infection	23	0.461292	0.0149012	3059, 7846, 347733, 5578, 23643, 7454, 929, 10092, 9181, 3688, 10381, 51807, 7099, 84617, 7277, 8440, 203068, 84790, 2534, 60, 4691, 10109, 4690	1943	51	6910	1.60385	0.987892	0.0784878	18.1274
KEGG_PATHWAY	hsa05134:Legionellosis	24	0.481348	0.0153784	5861, 2919, 3592, 3606, 7124, 7415, 2920, 1915, 834, 3684, 836, 3329, 929, 4615, 54205, 718, 7099, 3689, 1378, 58484, 3553, 7097, 3569, 3576	1943	54	6910	1.5806	0.9895	0.0795047	18.6542
KEGG_PATHWAY	hsa05161:Hepatitis B	54	1.08303	0.0157119	843, 5579, 5894, 6775, 2002, 5578, 6772, 6773, 3339, 332, 7124, 4615, 3576, 5602, 4318, 5604, 836, 10000, 4893, 9586, 9641, 6776, 4609, 23533, 10971, 64135, 1959, 4775, 7042, 8900, 353376, 5111, 7046, 64764, 6714, 890, 1017, 1871, 1870, 355, 54205, 1021, 9134, 5293, 356, 7099, 7534, 2185, 7097, 2353, 4772, 5294, 3569, 898	1943	145	6910	1.32444	0.990495	0.07978	19.0205
KEGG_PATHWAY	hsa04621:NOD-like receptor signaling pathway	24	0.481348	0.019566	5602, 64170, 22861, 329, 3606, 7124, 8767, 330, 6347, 64127, 834, 3326, 6352, 10392, 84674, 7128, 10910, 58484, 9051, 3553, 3569, 7184, 3576, 114548	1943	55	6910	1.55186	0.997001	0.0968978	23.1442
KEGG_PATHWAY	hsa04916:Melanogenesis	39	0.78219	0.0196667	5330, 805, 5579, 113, 5894, 5578, 5332, 801, 7472, 7475, 2770, 8321, 8323, 109, 8324, 51806, 108, 8326, 5443, 81029, 64764, 11211, 7855, 1857, 815, 83439, 817, 5604, 818, 3815, 2773, 7482, 7481, 7480, 1906, 4893, 80326, 6932, 6934	1943	100	6910	1.38698	0.99709	0.0957805	23.2493
KEGG_PATHWAY	hsa05132:Salmonella infection	33	0.661853	0.0247186	2919, 2318, 3606, 2316, 6348, 7454, 3460, 23207, 4615, 6351, 3929, 3459, 58484, 3553, 60, 3576, 5602, 10163, 4843, 2920, 8936, 834, 3831, 7879, 10092, 929, 388372, 7099, 1780, 2353, 10109, 3569, 5217	1943	83	6910	1.41397	0.999363	0.117258	28.3542
KEGG_PATHWAY	hsa04611:Platelet activation	48	0.962696	0.0268489	23533, 2811, 5330, 54518, 113, 5332, 7450, 5739, 5023, 2770, 6850, 4638, 109, 108, 2207, 1289, 85301, 60, 695, 6714, 5906, 4846, 10235, 5321, 5742, 2773, 1302, 3937, 3688, 10000, 10627, 5293, 340156, 5336, 6916, 5500, 50509, 1277, 7094, 2983, 91807, 2534, 2982, 2212, 5294, 83706, 4067, 10125	1943	130	6910	1.31312	0.999665	0.124848	30.4112
KEGG_PATHWAY	hsa04810:Regulation of actin cytoskeleton	73	1.4641	0.0305192	5063, 5894, 50649, 2254, 3680, 2252, 7454, 3683, 3684, 10398, 3681, 3682, 3676, 1729, 2247, 2245, 3678, 22800, 81, 87, 10163, 5880, 81624, 5604, 8874, 7409, 8936, 3691, 2264, 3694, 3695, 8395, 10092, 929, 3688, 4893, 3687, 10627, 3689, 2256, 5500, 10109, 6654, 5217, 23533, 8515, 2934, 1956, 2768, 128239, 1128, 1073, 3985, 3984, 3071, 4638, 1131, 3696, 22808, 5962, 5305, 60, 3655, 1730, 6714, 5154…	1943	211	6910	1.2304	0.99989	0.138761	33.8275
KEGG_PATHWAY	hsa04921:Oxytocin signaling pathway	56	1.12314	0.0372984	4208, 5330, 805, 6261, 113, 5579, 5894, 2002, 5578, 801, 5332, 6262, 6263, 10398, 5533, 5534, 51422, 1827, 4846, 5321, 5743, 5604, 4893, 5500, 2983, 2982, 23533, 1956, 4775, 2770, 57118, 4638, 109, 51806, 108, 5562, 3759, 4882, 60, 4881, 6714, 814, 815, 817, 818, 952, 2773, 3762, 5997, 5293, 340156, 3768, 91807, 2353, 4772, 5294	1943	158	6910	1.26048	0.999986	0.164938	39.7331
KEGG_PATHWAY	hsa05217:Basal cell carcinoma	23	0.461292	0.0375084	11211, 81029, 7855, 1857, 2735, 83439, 650, 7472, 7482, 2736, 5727, 7481, 7480, 7475, 8321, 6608, 8323, 8643, 8324, 80326, 8326, 6932, 6934	1943	55	6910	1.4872	0.999987	0.163398	39.908
KEGG_PATHWAY	hsa00601:Glycosphingolipid biosynthesis - lacto and neolacto series	13	0.26073	0.0375867	10690, 79369, 2529, 2651, 2528, 10331, 10402, 2526, 2525, 6484, 8702, 6489, 84002	1943	26	6910	1.77818	0.999987	0.161376	39.9731
KEGG_PATHWAY	hsa04664:Fc epsilon RI signaling pathway	27	0.541516	0.0445066	23533, 5579, 5894, 5578, 7124, 27040, 6850, 2207, 3635, 5602, 695, 5880, 5321, 5606, 5604, 7409, 5608, 3937, 5293, 10000, 4893, 5335, 5336, 2534, 5294, 4067, 6654	1943	68	6910	1.41208	0.999998	0.186105	45.4749
KEGG_PATHWAY	hsa00330:Arginine and proline metabolism	21	0.421179	0.0459801	262, 1158, 4846, 112849, 4843, 283208, 219, 384, 217, 5033, 26, 51056, 79814, 54498, 5832, 6303, 6611, 8974, 1160, 4942, 4953	1943	50	6910	1.49367	0.999999	0.189155	46.5845
KEGG_PATHWAY	hsa05020:Prion diseases	15	0.300842	0.0542914	1958, 10963, 4684, 2002, 5604, 3309, 5621, 6352, 713, 712, 3915, 714, 2534, 3553, 3569	1943	33	6910	1.61653	1	0.217253	52.4618
KEGG_PATHWAY	hsa05202:Transcriptional misregulation in cancer	58	1.16326	0.0552062	4208, 942, 5371, 7490, 3684, 8013, 8842, 1051, 6929, 4613, 3195, 2209, 8464, 3486, 4211, 7850, 5328, 3576, 4314, 5079, 2120, 4318, 4291, 2892, 3398, 6688, 7030, 3695, 929, 1236, 3002, 4609, 2118, 2119, 860, 1436, 7102, 3560, 8091, 2313, 1031, 51513, 7048, 4804, 7185, 4094, 4233, 958, 597, 5154, 2308, 7113, 5468, 85414, 894, 3066, 3569, 4005	1943	168	6910	1.22779	1	0.217708	53.0708
KEGG_PATHWAY	hsa04750:Inflammatory mediator regulation of TRP channels	36	0.722022	0.0600126	23533, 5330, 805, 5732, 5579, 113, 5578, 5734, 5332, 801, 1573, 51393, 51806, 109, 108, 59341, 3556, 2150, 3553, 3554, 5602, 6714, 815, 5321, 5606, 5588, 817, 818, 79054, 5608, 5293, 5335, 5336, 5500, 5294, 3269	1943	98	6910	1.30642	1	0.231796	56.1534
KEGG_PATHWAY	hsa04971:Gastric acid secretion	28	0.561572	0.0613074	5330, 805, 5579, 113, 5578, 801, 5332, 2770, 4638, 483, 51806, 1131, 109, 3776, 3773, 108, 3759, 815, 1080, 115111, 817, 818, 476, 2773, 3772, 3766, 340156, 91807	1943	73	6910	1.36408	1	0.233348	56.9512
KEGG_PATHWAY	hsa05230:Central carbon metabolism in cancer	25	0.501404	0.064527	23533, 5894, 1956, 5163, 5160, 2744, 6513, 8140, 441531, 4233, 3101, 5223, 5156, 5604, 3091, 3815, 4893, 5293, 10000, 57103, 5315, 5214, 5294, 4609, 4916	1943	64	6910	1.3892	1	0.241344	58.8772
KEGG_PATHWAY	hsa04014:Ras signaling pathway	75	1.50421	0.0680192	7535, 5063, 805, 5894, 5579, 2002, 5578, 801, 2254, 59345, 2252, 285, 284, 23179, 2247, 22800, 1945, 5602, 2903, 5880, 1946, 5320, 10235, 5321, 5322, 5604, 5923, 3815, 2264, 399694, 51365, 10000, 4893, 25780, 2256, 2113, 2114, 6654, 23533, 8437, 1436, 1435, 1956, 53358, 64926, 27040, 83593, 2786, 2793, 51196, 7422, 51806, 7424, 54331, 22808, 4804, 4233, 5906, 5154, 5898, 5156, 1969, 2277, 22821, …	1943	226	6910	1.18021	1	0.24997	60.8759
KEGG_PATHWAY	hsa04310:Wnt signaling pathway	48	0.962696	0.0718313	5330, 4041, 1459, 5579, 5578, 5332, 4775, 6423, 7472, 6422, 5533, 11197, 5534, 7475, 25805, 8321, 8323, 8324, 8326, 144165, 6477, 85407, 81029, 11211, 7855, 5602, 1857, 5880, 815, 83439, 817, 4316, 818, 22943, 57216, 7482, 8061, 5467, 7481, 7480, 8454, 27101, 80326, 894, 6932, 4772, 4609, 6934	1943	138	6910	1.23699	1	0.259337	62.9549
KEGG_PATHWAY	hsa04012:ErbB signaling pathway	32	0.641797	0.075496	23533, 5063, 5579, 5894, 5578, 1956, 3084, 2002, 53358, 2069, 8440, 10718, 5602, 6714, 815, 7039, 817, 5604, 818, 9542, 399694, 10000, 5293, 4893, 5335, 5336, 1839, 6776, 5294, 4609, 6654, 4690	1943	87	6910	1.30809	1	0.267923	64.8567
KEGG_PATHWAY	hsa04630:Jak-STAT signaling pathway	50	1.00281	0.0757359	6775, 6772, 4352, 6773, 163702, 50615, 3575, 3594, 51561, 3595, 3592, 3718, 10000, 3952, 6776, 3586, 3587, 4609, 6654, 3588, 3589, 23533, 3598, 3563, 1271, 3561, 3560, 5008, 3601, 8651, 3460, 3600, 1439, 1438, 3459, 3455, 9021, 53833, 3559, 58985, 3570, 116379, 3574, 5292, 5293, 3976, 894, 3566, 5294, 3569	1943	145	6910	1.22633	1	0.26562	64.978
KEGG_PATHWAY	hsa04210:Apoptosis	24	0.481348	0.0774311	843, 23533, 824, 637, 3563, 329, 7124, 330, 836, 1439, 7132, 8797, 355, 1676, 54205, 1677, 10000, 5293, 8793, 8837, 356, 8795, 9020, 5294	1943	62	6910	1.37665	1	0.267849	65.8241
KEGG_PATHWAY	hsa04610:Complement and coagulation cascades	26	0.52146	0.0867936	966, 7450, 1604, 728, 2152, 2153, 3075, 5329, 5328, 7035, 5627, 5054, 5648, 1380, 717, 716, 2, 719, 718, 713, 712, 715, 1378, 714, 3426, 710	1943	69	6910	1.34008	1	0.292958	70.1664

## Sheet: stromal_GO_level3
Category	Term	Count	%	PValue	Genes	List Total	Pop Hits	Pop Total	Fold Enrichment	Bonferroni	Benjamini	FDR
GOTERM_BP_3	GO:1901564~organonitrogen compound metabolic process	777	15.7001	1.67316e-37	113451, 8226, 23659, 333, 25796, 374291, 2953, 7351, 2952, 79085, 2954, 740, 539, 79603, 10715, 55229, 63931, 348, 374659, 2944, 2948, 2946, 1815, 78988, 6892, 6895, 513, 6888, 1841, 6470, 22928, 51293, 518, 2979, 517, 516, 514, 196294, 327, 522, 521, 85451, 6487, 525, 122704, 3242, 138428, 4968, 7390, 55272, 572, 708, 706, 978, 2990, 78991, 581, 10058, 51264, 7381, 284439, 7389, 2987, 587, 3249,…	3974	2221	16663	1.46689	2.49971e-34	2.49971e-34	2.77868e-34
GOTERM_BP_3	GO:0022613~ribonucleoprotein complex biogenesis	234	4.72823	4.36645e-33	56342, 6204, 6205, 6207, 6208, 51081, 6209, 317781, 6210, 54496, 56915, 79080, 3921, 6217, 6218, 51093, 6224, 6223, 6222, 55651, 51491, 1453, 1454, 6895, 14, 115939, 54475, 10084, 23016, 55661, 8233, 79833, 23521, 90121, 22907, 6203, 6202, 10073, 10607, 260294, 11224, 10856, 23378, 92856, 54663, 2483, 54093, 55505, 55272, 345630, 81887, 708, 55794, 10969, 28985, 10436, 2886, 10438, 64979, 65003, …	3974	480	16663	2.04409	6.52348e-30	3.26174e-30	7.25151e-30
GOTERM_BP_3	GO:0034641~cellular nitrogen compound metabolic process	1845	37.2803	3.93338e-28	113451, 8227, 8226, 23658, 8220, 23659, 3280, 63922, 5373, 3281, 5372, 25796, 63925, 10992, 25799, 22904, 2953, 1822, 2952, 25792, 1820, 2954, 539, 6499, 2958, 8216, 6883, 23644, 79816, 63931, 3299, 3297, 6881, 2944, 6878, 2948, 149603, 2946, 1815, 51497, 6892, 51499, 6895, 25776, 8241, 10084, 513, 1843, 22924, 6888, 22921, 1841, 6470, 2971, 2972, 518, 517, 2979, 516, 514, 196294, 8233, 79833, 79…	3974	6505	16663	1.18925	5.87646e-25	1.95882e-25	6.53228e-25
GOTERM_BP_3	GO:0019080~viral gene expression	112	2.26308	3.48105e-24	3725, 5436, 5437, 9349, 5434, 5435, 6160, 5438, 5439, 6161, 6204, 6164, 6205, 6207, 6165, 6208, 6168, 6209, 6167, 79902, 6169, 9045, 6210, 5440, 3921, 5441, 6217, 6155, 6218, 6154, 6152, 6159, 6158, 6157, 6156, 6224, 9150, 6223, 51763, 7936, 6222, 5216, 6181, 51497, 6189, 5045, 81559, 6188, 6187, 81603, 6171, 10410, 6170, 23521, 8662, 6176, 8666, 8665, 6175, 8664, 6203, 6202, 2962, 11224, 7023, 6…	3974	192	16663	2.44592	5.20068e-21	1.30017e-21	5.78108e-21
GOTERM_BP_3	GO:0006413~translational initiation	107	2.16205	9.30202e-22	5436, 9349, 6160, 10209, 6161, 6164, 6204, 6205, 6165, 6207, 6208, 6168, 6209, 6167, 6169, 54915, 9045, 6210, 8668, 1973, 27335, 1978, 3921, 6217, 6155, 6218, 6154, 56339, 6152, 3692, 6159, 6158, 6157, 6156, 123263, 6224, 6223, 6222, 219402, 5936, 6181, 6189, 6188, 6187, 6171, 6170, 23521, 8662, 8667, 6176, 8666, 8665, 6175, 8664, 6203, 6202, 27102, 11224, 6122, 6124, 1939, 5914, 8637, 2197, 6256…	3974	189	16663	2.37382	1.38972e-18	2.77944e-19	1.54481e-18
GOTERM_BP_3	GO:0006996~organelle organization	1111	22.449	6.65797e-21	90639, 3280, 63925, 79803, 374291, 6490, 29916, 25794, 533, 29911, 740, 374666, 6494, 84289, 84286, 8409, 23647, 6883, 155382, 63931, 3299, 5364, 3297, 348, 6881, 10093, 29901, 10095, 84895, 10094, 79090, 10726, 78988, 27183, 7329, 51499, 25776, 1843, 10084, 25771, 22924, 22921, 7332, 51295, 84883, 196294, 328, 79831, 55201, 128866, 63910, 22907, 8045, 5345, 7316, 322, 84875, 203062, 85456, 55929…	3974	3753	16663	1.24125	9.947e-18	1.65783e-18	1.10571e-17
GOTERM_BP_3	GO:0046907~intracellular transport	529	10.689	2.38802e-19	6770, 7205, 10897, 3280, 5373, 5372, 340371, 8125, 10616, 29916, 51172, 7353, 29911, 55374, 539, 2010, 374666, 602, 2017, 8409, 1329, 388552, 155382, 207, 347, 208, 51160, 79711, 348, 26000, 161, 8314, 738, 8312, 160, 79090, 29907, 7327, 51399, 27183, 8106, 55111, 118424, 513, 25771, 90522, 7332, 58485, 518, 6746, 517, 516, 10736, 514, 196294, 23625, 23521, 79833, 27095, 55201, 128866, 63910, 731…	3974	1594	16663	1.39153	3.56771e-16	5.09672e-17	3.96586e-16
GOTERM_BP_3	GO:0022900~electron transport chain	71	1.43463	1.18813e-18	9512, 1351, 29796, 1350, 4697, 83943, 374291, 2109, 6390, 65018, 1349, 1345, 1340, 1329, 11232, 1327, 7381, 4695, 4696, 1337, 4694, 7384, 54539, 4709, 4707, 4708, 4705, 4706, 4701, 51103, 4702, 10975, 4700, 4731, 91942, 27089, 84701, 6901, 9167, 126328, 57017, 388753, 728294, 9377, 10514, 4728, 4716, 4717, 9997, 4718, 4729, 4724, 4712, 4723, 4713, 4726, 790955, 4714, 51079, 4725, 4715, 4720, 4722…	3974	111	16663	2.68201	1.77507e-15	2.21884e-16	1.97317e-15
GOTERM_BP_3	GO:0051649~establishment of localization in cell	620	12.5278	8.84731e-15	6770, 7205, 10897, 23513, 3280, 5373, 340371, 5372, 8125, 10616, 29916, 51172, 7351, 6865, 7353, 29911, 55374, 539, 2010, 374666, 2852, 602, 2017, 8409, 1329, 388552, 155382, 207, 347, 208, 51160, 79711, 348, 26000, 161, 8314, 738, 8312, 160, 2946, 403, 79090, 1815, 29907, 7327, 51399, 27183, 8106, 55111, 118424, 513, 25771, 90522, 7332, 623, 58485, 518, 6746, 517, 516, 10736, 514, 196294, 23625,…	3974	2004	16663	1.29724	1.32694e-11	1.47438e-12	1.47549e-11
GOTERM_BP_3	GO:0044281~small molecule metabolic process	601	12.1439	6.30835e-14	6770, 10998, 113451, 10999, 8226, 23659, 84274, 333, 5373, 5372, 27068, 25796, 1312, 7355, 347862, 374291, 59344, 79085, 2954, 1725, 539, 1723, 2852, 11091, 79717, 203, 5224, 1329, 55229, 1327, 3292, 207, 26007, 347, 208, 348, 374659, 1716, 2946, 1815, 80724, 219743, 215, 347734, 10873, 27089, 23539, 513, 6888, 1841, 6470, 22928, 622, 51293, 79621, 518, 2979, 517, 516, 514, 221, 226, 221927, 5118…	3974	1951	16663	1.29164	9.42126e-11	9.42124e-12	1.04727e-10
GOTERM_BP_3	GO:0044802~single-organism membrane organization	301	6.08204	1.22393e-13	10347, 1191, 6204, 6205, 6207, 6208, 79803, 6209, 10204, 3728, 79902, 55647, 6210, 92162, 2010, 7161, 3921, 2852, 54997, 4218, 84286, 221496, 92359, 6217, 51090, 6218, 207, 208, 348, 6224, 6223, 7075, 51763, 6222, 84895, 84687, 92609, 3911, 23787, 23399, 2319, 55113, 928, 27183, 91782, 177, 51499, 4641, 7040, 57617, 53407, 6746, 1445, 23521, 128866, 10490, 10493, 257364, 10211, 6203, 6202, 203062…	3974	866	16663	1.45738	1.82786e-10	1.66169e-11	2.03182e-10
GOTERM_BP_3	GO:0015980~energy derivation by oxidation of organic compounds	120	2.42473	2.08726e-13	2647, 90639, 29796, 4697, 5162, 37, 374291, 5018, 116285, 112464, 10131, 64745, 1329, 4191, 1327, 207, 208, 5834, 51763, 4695, 4696, 4694, 54539, 3420, 4776, 5256, 10873, 9572, 51103, 27089, 378884, 3418, 9167, 388753, 728294, 9377, 10514, 9997, 56181, 9238, 7316, 2778, 6389, 54949, 808, 3421, 1351, 9512, 1350, 27232, 27166, 89801, 83943, 2109, 23178, 6390, 65018, 1349, 5261, 2997, 1345, 1340, 11…	3974	271	16663	1.85668	3.11831e-10	2.59859e-11	3.46634e-10
GOTERM_BP_3	GO:0070727~cellular macromolecule localization	506	10.2243	3.73664e-13	7205, 3280, 5373, 5372, 79803, 10616, 29916, 51172, 7353, 25792, 55374, 2010, 374666, 2852, 602, 2017, 8733, 207, 347, 208, 51160, 79711, 348, 26000, 161, 8314, 8312, 160, 402, 7203, 29907, 7327, 27183, 177, 118424, 25771, 7332, 6746, 10736, 196294, 1445, 23625, 23521, 128866, 63910, 90506, 51382, 84875, 10073, 203062, 196383, 183, 55929, 222229, 55486, 50855, 129303, 55135, 10952, 10856, 8636, 7…	3974	1613	16663	1.31535	5.58309e-10	4.29469e-11	6.20615e-10
GOTERM_BP_3	GO:0043933~macromolecular complex subunit organization	730	14.7505	5.73017e-13	90639, 23510, 3280, 51373, 51371, 63925, 8125, 374291, 1725, 740, 8878, 2958, 374666, 11091, 2017, 84289, 8408, 23647, 6883, 8733, 63931, 3299, 51364, 3297, 79711, 6881, 348, 10093, 10629, 8314, 10095, 8312, 10094, 79090, 402, 7203, 5216, 219743, 5252, 822, 51399, 6892, 27183, 6895, 10084, 27285, 22921, 6470, 51295, 58485, 1307, 196294, 8233, 23523, 327, 23521, 79833, 226, 27095, 55201, 79831, 52…	3974	2461	16663	1.24376	8.56041e-10	6.11458e-11	9.51572e-10
GOTERM_BP_3	GO:0006091~generation of precursor metabolites and energy	153	3.09153	9.16506e-13	2647, 90639, 29796, 4697, 5162, 4899, 37, 5018, 374291, 51085, 7167, 79085, 116285, 112464, 10131, 64745, 5224, 1329, 4191, 1327, 3692, 207, 208, 5834, 2847, 51763, 4695, 4696, 4694, 54539, 3420, 5250, 4776, 5256, 10873, 9572, 51103, 27089, 513, 378884, 3418, 9167, 93974, 388753, 728294, 9377, 10514, 9997, 226, 56181, 9238, 7425, 7316, 2778, 291, 6389, 54949, 808, 3421, 84300, 9512, 1351, 1350, 2…	3974	379	16663	1.69269	1.36923e-09	9.12823e-11	1.52204e-09
GOTERM_BP_3	GO:1901657~glycosyl compound metabolic process	170	3.43504	1.22155e-12	29796, 8226, 10400, 4697, 5636, 9551, 10201, 51085, 374291, 7167, 79085, 539, 1723, 79717, 203, 654364, 5224, 1329, 55229, 1327, 3692, 4833, 374659, 4830, 10476, 4831, 471, 4832, 1716, 11332, 4695, 670, 283927, 4696, 4694, 9054, 283458, 54539, 347734, 51103, 28992, 27089, 513, 7040, 9167, 518, 122622, 517, 93974, 516, 388753, 514, 9377, 53343, 10312, 79031, 226, 10591, 5158, 2593, 6818, 6817, 498…	3974	435	16663	1.63865	1.82504e-09	1.14065e-10	2.02871e-09
GOTERM_BP_3	GO:0045184~establishment of protein localization	609	12.3055	3.83815e-12	7205, 10897, 3280, 5373, 5372, 152, 10616, 29916, 51172, 7351, 10612, 6865, 7353, 533, 29911, 55374, 2010, 537, 374666, 2852, 602, 2017, 155382, 207, 347, 208, 51160, 79711, 348, 26000, 161, 8314, 738, 8312, 160, 403, 1815, 402, 29907, 7327, 27183, 820, 8764, 118424, 25771, 7332, 6746, 10736, 196294, 1445, 23625, 23521, 128866, 63910, 90506, 51382, 322, 84875, 203062, 10073, 196383, 183, 55929, 2…	3974	2021	16663	1.2635	5.7342e-09	3.37306e-10	6.37413e-09
GOTERM_BP_3	GO:1901360~organic cyclic compound metabolic process	1649	33.3199	4.9568e-12	10998, 8227, 8226, 23658, 8220, 3280, 63922, 5373, 3281, 5372, 25796, 63925, 10992, 25799, 6490, 22904, 1822, 25792, 1820, 2954, 539, 6499, 2958, 8216, 3291, 6883, 23644, 3292, 79816, 3299, 3297, 6881, 2944, 6878, 2948, 149603, 2946, 1815, 51497, 51499, 6895, 25776, 8241, 1843, 10084, 513, 6888, 22924, 1841, 22921, 6470, 2971, 2972, 518, 517, 2979, 516, 514, 8233, 79833, 79831, 25766, 22907, 5345…	3974	6149	16663	1.12445	7.40548e-09	4.11415e-10	8.23194e-09
GOTERM_BP_3	GO:1901575~organic substance catabolic process	572	11.5579	8.38951e-12	8881, 113451, 10999, 23510, 23658, 90135, 23659, 90637, 8742, 1312, 51171, 51374, 347862, 10616, 7353, 2954, 1725, 8878, 6499, 11093, 400566, 5224, 23646, 23644, 207, 26007, 3297, 208, 51160, 348, 23640, 8314, 8312, 2021, 149603, 80724, 219743, 6468, 823, 215, 5256, 7327, 27183, 7329, 118424, 7332, 6470, 725, 622, 79621, 221, 112483, 23521, 8237, 226, 5245, 128866, 7318, 129807, 7317, 7316, 51181…	3974	1889	16663	1.26967	1.25339e-08	6.59681e-10	1.39327e-08
GOTERM_BP_3	GO:0055114~oxidation-reduction process	326	6.58719	9.14848e-12	90639, 35, 51171, 79802, 37, 10202, 79701, 51084, 440503, 374291, 728635, 7167, 59344, 112464, 23135, 1723, 1487, 5224, 1329, 3291, 54890, 1327, 1589, 3292, 207, 347, 208, 30, 51763, 80724, 219743, 84293, 4776, 215, 5256, 10873, 10327, 27089, 374875, 22921, 622, 51295, 54681, 84795, 388753, 84883, 728294, 221, 1468, 328, 9997, 226, 65263, 5768, 79831, 55937, 7316, 5625, 51181, 10493, 27294, 6389,…	3974	983	16663	1.39056	1.36678e-08	6.8339e-10	1.51931e-08
GOTERM_BP_3	GO:0046483~heterocycle metabolic process	1588	32.0873	1.83183e-11	8227, 8226, 23658, 8220, 3280, 63922, 5373, 3281, 5372, 25796, 63925, 10992, 25799, 22904, 1822, 25792, 1820, 539, 6499, 2958, 8216, 6883, 23644, 79816, 3299, 3297, 6881, 6878, 149603, 1815, 51497, 51499, 6895, 25776, 8241, 1843, 10084, 513, 6888, 22924, 1841, 22921, 6470, 2971, 2972, 518, 517, 2979, 516, 514, 8233, 79833, 79831, 25766, 22907, 5345, 522, 1831, 521, 84875, 10073, 6899, 22913, 2962…	3974	5919	16663	1.12494	2.73676e-08	1.30322e-09	3.04218e-08
GOTERM_BP_3	GO:0044260~cellular macromolecule metabolic process	2183	44.1099	1.88605e-11	8227, 23658, 8220, 3280, 90637, 63922, 23654, 3281, 5373, 5372, 340371, 63925, 10992, 25799, 22904, 1822, 25792, 1820, 6499, 537, 2958, 8216, 6883, 23644, 3299, 79816, 63931, 3297, 6881, 23640, 128853, 6878, 84892, 149603, 1815, 29907, 6468, 51497, 928, 51499, 6895, 25776, 8241, 84885, 10084, 1843, 22924, 22921, 2971, 6470, 2972, 388228, 196294, 8233, 1445, 8237, 79833, 79831, 128866, 25766, 2290…	3974	8387	16663	1.09137	2.81775e-08	1.2808e-09	3.13222e-08
GOTERM_BP_3	GO:0006725~cellular aromatic compound metabolic process	1598	32.2894	2.49231e-11	8227, 8226, 23658, 8220, 3280, 63922, 5373, 3281, 5372, 25796, 63925, 10992, 25799, 6490, 22904, 1822, 25792, 1820, 2954, 539, 6499, 2958, 8216, 6883, 23644, 79816, 3299, 3297, 6881, 2944, 6878, 2948, 149603, 2946, 1815, 51497, 51499, 6895, 25776, 8241, 1843, 10084, 513, 6888, 22924, 1841, 22921, 6470, 2971, 2972, 518, 517, 2979, 516, 514, 8233, 79833, 79831, 25766, 22907, 5345, 522, 1831, 521, 8…	3974	5965	16663	1.12329	3.72351e-08	1.61892e-09	4.13905e-08
GOTERM_BP_3	GO:0006139~nucleobase-containing compound metabolic process	1554	31.4003	4.30587e-11	8227, 8226, 23658, 8220, 3280, 63922, 5373, 3281, 5372, 63925, 25796, 10992, 25799, 22904, 1822, 25792, 1820, 539, 6499, 2958, 8216, 6883, 23644, 79816, 3299, 3297, 6881, 6878, 149603, 1815, 51497, 51499, 6895, 25776, 8241, 1843, 10084, 513, 6888, 22924, 1841, 22921, 6470, 2971, 2972, 518, 517, 2979, 516, 514, 8233, 79833, 79831, 25766, 22907, 5345, 522, 1831, 521, 84875, 10073, 6899, 22913, 2962…	3974	5794	16663	1.1246	6.43296e-08	2.6804e-09	7.15089e-08
GOTERM_BP_3	GO:0061024~membrane organization	335	6.76904	4.36293e-11	10347, 113451, 1191, 6204, 6205, 6207, 6208, 79803, 6209, 10204, 3728, 79902, 55647, 6210, 92162, 2010, 7161, 3921, 2852, 54997, 4218, 84286, 221496, 92359, 6217, 51090, 6218, 155382, 207, 51160, 208, 348, 6224, 6223, 7075, 51763, 6222, 84895, 84687, 92609, 79090, 3911, 23787, 1453, 23399, 2319, 51399, 55113, 928, 27183, 51693, 91782, 177, 51499, 4641, 7040, 57617, 53407, 58485, 6746, 1445, 23521…	3974	1027	16663	1.36773	6.51822e-08	2.60729e-09	7.24566e-08
GOTERM_BP_3	GO:0044248~cellular catabolic process	495	10.002	4.48788e-11	8881, 10999, 23510, 23658, 90135, 23659, 90637, 1312, 51374, 347862, 10616, 7353, 2954, 8878, 6499, 11093, 400566, 5224, 23644, 207, 3297, 208, 51160, 348, 23640, 2944, 8314, 8312, 2021, 2948, 2946, 149603, 80724, 219743, 6468, 823, 215, 5256, 7327, 27183, 7329, 118424, 7332, 6470, 622, 79621, 221, 8237, 23521, 128866, 7318, 129807, 7317, 7316, 51181, 23624, 6388, 522, 85456, 7322, 808, 27293, 55…	3974	1616	16663	1.28437	6.70489e-08	2.5788e-09	7.45316e-08
GOTERM_BP_3	GO:0044249~cellular biosynthetic process	1628	32.8955	1.55648e-10	10998, 8227, 113451, 8226, 3280, 63922, 5373, 3281, 5372, 63925, 25799, 6490, 22904, 1822, 2952, 25792, 1820, 2954, 539, 2958, 8216, 6883, 3292, 79816, 63931, 3299, 3297, 6881, 2944, 6878, 2948, 149603, 2946, 84892, 1815, 51497, 51499, 6895, 25776, 8241, 1843, 10084, 513, 84885, 22924, 1841, 22921, 6470, 2971, 22928, 2972, 518, 517, 2979, 516, 514, 79831, 5345, 128869, 522, 1831, 521, 84875, 6899…	3974	6118	16663	1.11576	2.32538e-07	8.61253e-09	2.5849e-07
GOTERM_BP_3	GO:0022411~cellular component disassembly	180	3.6371	1.06729e-09	682, 11152, 23130, 51373, 3005, 51081, 79902, 9553, 143244, 10297, 92815, 124995, 91574, 740, 8878, 2010, 128308, 118487, 2852, 10134, 54998, 55052, 6150, 11140, 63931, 22985, 3297, 64928, 1511, 57026, 1984, 8312, 7177, 124056, 84687, 2021, 285973, 6603, 7076, 219402, 79590, 84545, 4320, 6604, 51024, 6182, 4778, 822, 51023, 6183, 823, 65080, 23399, 51021, 26993, 826, 2629, 27183, 5045, 91782, 818…	3974	502	16663	1.50347	1.59453e-06	5.69475e-08	1.77248e-06
GOTERM_BP_3	GO:1901576~organic substance biosynthetic process	1639	33.1178	5.25194e-09	10998, 8227, 113451, 8226, 3280, 63922, 5373, 3281, 5372, 63925, 25799, 6490, 22904, 1822, 2952, 25792, 1820, 2954, 539, 2958, 8216, 3291, 6883, 3292, 79816, 63931, 3299, 3297, 6881, 2944, 6878, 2948, 149603, 2946, 84892, 1815, 51497, 51499, 6895, 25776, 8241, 1843, 10084, 513, 84885, 6888, 22924, 1841, 22921, 6470, 2971, 22928, 2972, 518, 517, 2979, 516, 514, 79831, 5345, 128869, 522, 1831, 521,…	3974	6227	16663	1.10363	7.84637e-06	2.70566e-07	8.72206e-06
GOTERM_BP_3	GO:1902580~single-organism cellular localization	344	6.9509	7.00634e-09	6770, 3725, 7205, 4796, 3280, 23513, 6204, 6205, 6207, 6208, 79803, 6209, 10204, 3728, 79902, 10616, 6210, 92162, 10488, 55374, 539, 7067, 2010, 7161, 3921, 2852, 602, 54997, 4218, 8409, 1329, 92359, 6217, 51090, 6218, 388552, 207, 347, 79711, 208, 348, 6224, 10476, 6223, 8312, 51763, 6222, 84687, 92609, 3911, 11331, 4792, 4795, 2319, 27183, 177, 4641, 1072, 513, 20, 7040, 23396, 518, 6746, 517, …	3974	1102	16663	1.30889	1.04674e-05	3.48916e-07	1.16356e-05
GOTERM_BP_3	GO:0008104~protein localization	697	14.0837	8.17431e-09	7205, 10897, 23513, 3280, 5373, 5372, 79803, 152, 10616, 29916, 51172, 7351, 10612, 6865, 25792, 7353, 533, 29911, 55374, 8878, 2010, 537, 374666, 2852, 602, 2017, 8408, 8733, 155382, 207, 79711, 347, 208, 51160, 348, 26000, 161, 8314, 738, 8312, 160, 403, 1815, 402, 7203, 29907, 7327, 27183, 177, 820, 8764, 118424, 25776, 25771, 7332, 6746, 10736, 196294, 1445, 23625, 23521, 128866, 63910, 90506…	3974	2448	16663	1.19384	1.22124e-05	3.93949e-07	1.35753e-05
GOTERM_BP_3	GO:0019538~protein metabolic process	1446	29.218	1.79171e-08	113451, 3280, 90637, 23654, 5373, 3476, 8742, 5372, 340371, 63925, 79087, 79609, 8738, 3483, 7351, 79085, 3485, 7353, 740, 537, 8425, 84289, 84287, 8408, 84282, 146547, 3489, 8733, 6883, 3487, 63931, 3299, 3297, 348, 23640, 6881, 50626, 128853, 93210, 79092, 84892, 149603, 1815, 29907, 78988, 6468, 7327, 27183, 7329, 51499, 6895, 8764, 1843, 84885, 22924, 22921, 7332, 6470, 725, 7335, 147968, 854…	3974	5457	16663	1.11107	2.67678e-05	8.36503e-07	2.97554e-05
GOTERM_BP_3	GO:0055086~nucleobase-containing small molecule metabolic process	239	4.82926	1.96995e-08	252969, 8226, 333, 25796, 5636, 10201, 51085, 374291, 7167, 79085, 539, 1723, 2852, 79717, 203, 5224, 1329, 3094, 55229, 1327, 348, 374659, 10476, 1716, 11332, 283927, 1815, 115024, 347734, 27089, 513, 6888, 7040, 1841, 6470, 64077, 518, 79621, 517, 2979, 516, 388753, 514, 10312, 55739, 10591, 226, 2593, 51181, 522, 4621, 521, 6389, 808, 525, 432369, 84300, 2584, 80308, 93100, 4968, 30968, 65018,…	3974	728	16663	1.37655	2.94307e-05	8.91851e-07	3.27156e-05
GOTERM_BP_3	GO:0016032~viral process	304	6.14266	2.46365e-08	3725, 1191, 23513, 6204, 6205, 6207, 10992, 6208, 10898, 6209, 156, 10482, 79902, 10616, 6210, 1973, 10488, 56915, 7161, 79080, 3921, 2958, 602, 1487, 6217, 6218, 155382, 80227, 51160, 26007, 3856, 348, 161, 89849, 6224, 6223, 7178, 51763, 6222, 160, 4792, 5216, 51497, 9984, 27183, 8106, 91782, 7329, 81559, 6895, 8764, 1072, 7040, 57617, 9978, 819, 23521, 90120, 128866, 7316, 10318, 6203, 10498, …	3974	966	16663	1.31954	3.68063e-05	1.08256e-06	4.09146e-05
GOTERM_BP_3	GO:0043170~macromolecule metabolic process	2325	46.9792	4.12203e-08	113451, 8227, 23658, 8220, 3280, 90637, 63922, 23654, 3281, 5373, 5372, 340371, 63925, 10992, 25799, 22904, 1822, 25792, 1820, 6499, 537, 2958, 8216, 6094, 6883, 23644, 3299, 79816, 63931, 3297, 6881, 23640, 128853, 6878, 84892, 149603, 1815, 29907, 6468, 51497, 6892, 928, 51499, 6895, 25776, 8241, 84885, 10084, 1843, 22924, 22921, 2971, 6470, 2972, 147968, 388228, 196294, 8233, 1445, 8237, 79833…	3974	9130	16663	1.06777	6.15813e-05	1.75952e-06	6.84559e-05
GOTERM_BP_3	GO:0033554~cellular response to stress	517	10.4466	4.18292e-08	10897, 3476, 3281, 1312, 26608, 8738, 7351, 7353, 8325, 1820, 8878, 6494, 602, 8870, 8408, 207, 347, 3297, 348, 55367, 128853, 2944, 8312, 2021, 2946, 6778, 5252, 7327, 7329, 177, 51499, 118424, 7335, 79621, 221, 816, 328, 7318, 221927, 7317, 7316, 5345, 322, 6388, 85456, 183, 55929, 7322, 7226, 2968, 55139, 842, 6598, 10952, 10856, 10956, 148327, 8841, 378708, 23753, 4968, 8363, 572, 573, 8365, …	3974	1773	16663	1.22266	6.24908e-05	1.73591e-06	6.94669e-05
GOTERM_BP_3	GO:0044403~symbiosis, encompassing mutualism through parasitism	310	6.26389	7.2836e-08	3725, 1191, 23513, 6204, 6205, 6207, 10992, 6208, 10898, 6209, 156, 10482, 79902, 10616, 6210, 1973, 10488, 8878, 56915, 7161, 79080, 3921, 2958, 602, 1487, 6217, 6218, 155382, 80227, 23265, 51160, 26007, 3856, 348, 161, 89849, 6224, 6223, 7178, 51763, 6222, 160, 4792, 11334, 5216, 51497, 9984, 27183, 8106, 91782, 7329, 81559, 6895, 820, 8764, 1072, 7040, 57617, 9978, 819, 23521, 90120, 128866, 7…	3974	998	16663	1.30244	0.000108811	2.94099e-06	0.000120961
GOTERM_BP_3	GO:0019637~organophosphate metabolic process	339	6.84987	9.25265e-08	252969, 8226, 23659, 65258, 333, 25796, 5636, 10201, 51084, 51085, 374291, 132001, 7167, 79085, 539, 1723, 2852, 79717, 203, 5224, 1329, 55224, 5745, 6610, 3094, 55229, 8733, 1327, 113026, 81490, 26007, 348, 375133, 6609, 374659, 10476, 93210, 51763, 1716, 11332, 283927, 1815, 115024, 347735, 347734, 10327, 27089, 513, 6888, 1841, 7040, 6470, 23396, 64077, 518, 79621, 517, 2979, 516, 388753, 2545…	3974	1108	16663	1.28288	0.000138225	3.63775e-06	0.000153662
GOTERM_BP_3	GO:0006793~phosphorus metabolic process	834	16.8519	4.38801e-06	8226, 23659, 3280, 23654, 333, 3476, 340371, 25796, 374291, 79085, 539, 537, 8408, 55224, 84284, 63935, 55229, 8733, 3487, 3297, 348, 374659, 128853, 93210, 79092, 1815, 29907, 6895, 8764, 513, 1843, 6888, 22924, 1841, 6470, 22928, 518, 79621, 2979, 517, 516, 85442, 84292, 514, 388228, 1445, 328, 221927, 7316, 5345, 23624, 128869, 522, 521, 6899, 5338, 525, 2968, 29950, 5129, 50855, 129303, 22568…	3974	3089	16663	1.13207	0.00653425	0.000168081	0.00728705
GOTERM_BP_3	GO:0022607~cellular component assembly	711	14.3665	1.29259e-05	90639, 7205, 23510, 3280, 51371, 10609, 8125, 374291, 25794, 1725, 8878, 2958, 374666, 2017, 84286, 8408, 23647, 6883, 8733, 155382, 3299, 5365, 51364, 347, 3297, 51160, 79711, 27077, 6881, 348, 26000, 10093, 10095, 8312, 10094, 79090, 402, 7203, 5216, 219743, 822, 84299, 51399, 928, 6892, 84191, 27183, 6895, 25776, 10084, 27285, 25771, 22921, 6470, 51295, 58485, 1307, 8233, 196294, 23523, 23521,…	3974	2618	16663	1.13874	0.0191262	0.00048267	0.0214643
GOTERM_BP_3	GO:1901135~carbohydrate derivative metabolic process	359	7.25399	2.26875e-05	252969, 10347, 8226, 65258, 5373, 55741, 333, 5372, 25796, 5636, 10201, 23275, 79087, 51084, 51085, 374291, 51172, 7167, 79085, 539, 1723, 11093, 2852, 79717, 203, 5224, 1329, 6610, 3094, 55229, 8733, 1327, 207, 26007, 348, 6609, 374659, 10476, 93210, 160, 1716, 11332, 283927, 84892, 1815, 347734, 7327, 10327, 27089, 513, 6888, 1841, 7040, 6470, 410, 518, 79621, 517, 2979, 516, 388753, 514, 27090…	3974	1247	16663	1.20713	0.0333275	0.000826379	0.0376712
GOTERM_BP_3	GO:0051186~cofactor metabolic process	128	2.58638	2.45529e-05	79001, 5164, 10400, 5162, 84274, 4598, 51004, 25796, 51629, 441024, 51085, 7167, 116285, 125061, 25824, 3155, 84532, 11019, 79717, 5224, 56997, 4191, 55229, 55856, 55191, 3692, 80221, 54995, 23479, 10005, 57026, 4597, 471, 6697, 23475, 11332, 283927, 3145, 9054, 122961, 3420, 84191, 55316, 150274, 6888, 84693, 6470, 349565, 5805, 93974, 137964, 226, 55739, 2593, 2639, 51117, 51181, 9374, 27102, 6…	3974	385	16663	1.39404	0.0360178	0.000873011	0.0407679
GOTERM_BP_3	GO:0006790~sulfur compound metabolic process	123	2.48535	4.70245e-05	79586, 1192, 5164, 10400, 7295, 55748, 5162, 8534, 4598, 1312, 2953, 25828, 2952, 116285, 2954, 3155, 84532, 9446, 9352, 55856, 80221, 54995, 56548, 23479, 10005, 2944, 4597, 23474, 11332, 2948, 79017, 283927, 2946, 9054, 122961, 51022, 347734, 64132, 84191, 3029, 10327, 150274, 373156, 10675, 84693, 9022, 26873, 137964, 1468, 2593, 6818, 2639, 6817, 9374, 54480, 51380, 64428, 3425, 58472, 6487, …	3974	372	16663	1.3864	0.067845	0.00163253	0.0780663
GOTERM_BP_3	GO:0044711~single-organism biosynthetic process	375	7.57729	0.000196558	6770, 1196, 10998, 113451, 8226, 65258, 84274, 333, 5636, 10201, 37, 79087, 51084, 440503, 347862, 51085, 132001, 6490, 7167, 59344, 2952, 2954, 1725, 539, 1723, 79603, 10715, 11091, 2852, 57761, 79717, 203, 5224, 1329, 55224, 5745, 3291, 6610, 55229, 8733, 1589, 81490, 3292, 207, 54995, 208, 348, 6609, 84681, 2944, 10476, 51763, 93210, 160, 1716, 2948, 11332, 2946, 1815, 83723, 23399, 347734, 14…	3974	1340	16663	1.17342	0.254489	0.00665245	0.325929
GOTERM_BP_3	GO:0009896~positive regulation of catabolic process	108	2.18226	0.000317931	5436, 8881, 1191, 26088, 90637, 8742, 55741, 9861, 440503, 51085, 10297, 57761, 10134, 10533, 207, 3297, 51160, 208, 348, 23640, 8312, 51434, 2021, 51433, 112398, 64321, 1453, 1454, 2629, 10273, 114881, 5045, 10425, 25906, 725, 23192, 25807, 4947, 4946, 93974, 5699, 9810, 6811, 9992, 10411, 29763, 51686, 7316, 257364, 91304, 83547, 7917, 84300, 10399, 22933, 5686, 5684, 5683, 1050, 9491, 80149, 5…	3974	333	16663	1.35989	0.378155	0.0105015	0.52669
GOTERM_BP_3	GO:0043487~regulation of RNA stability	56	1.13154	0.000408286	1869, 8741, 9861, 5686, 8125, 5684, 54512, 5683, 9491, 80149, 1153, 23404, 56915, 3304, 51010, 5709, 51013, 3303, 5704, 5691, 5705, 1797, 5702, 5693, 56339, 5692, 5700, 7314, 5695, 207, 5694, 7311, 5696, 5687, 5688, 5689, 57060, 3183, 5976, 5719, 9261, 5710, 5714, 3315, 5715, 8241, 10949, 23016, 23589, 5699, 328, 5720, 7316, 5721, 5393, 399664	3974	152	16663	1.54479	0.456706	0.0131756	0.675897
GOTERM_BP_3	GO:0006575~cellular modified amino acid metabolic process	58	1.17195	0.00060789	7849, 1192, 55748, 1937, 10588, 2679, 376497, 441024, 2678, 2953, 2952, 2954, 1725, 883, 8681, 8399, 6647, 9446, 2806, 81490, 501, 4258, 5034, 91227, 2944, 23474, 471, 2948, 79017, 11145, 2946, 112398, 3249, 51022, 347735, 2356, 2937, 79366, 3029, 373156, 1497, 6470, 2876, 1800, 9022, 93974, 254531, 26873, 26090, 124975, 5625, 11315, 8659, 2686, 119391, 2687, 2539, 6573	3974	161	16663	1.51052	0.596857	0.0191434	1.00477
GOTERM_BP_3	GO:0070271~protein complex biogenesis	397	8.02182	0.000622608	90639, 23510, 3280, 51371, 8125, 374291, 1725, 8878, 374666, 2017, 8408, 23647, 8733, 51364, 3299, 3297, 79711, 6881, 10093, 8312, 10095, 10094, 79090, 402, 7203, 219743, 5216, 822, 51399, 6892, 27285, 22921, 6470, 51295, 58485, 1307, 196294, 23523, 226, 27095, 128866, 51181, 85236, 617, 51287, 2968, 50853, 6597, 28976, 435, 7448, 378708, 493753, 6396, 8363, 572, 8365, 10063, 84960, 6399, 832, 97…	3974	1446	16663	1.15119	0.60563	0.019198	1.02898
GOTERM_BP_3	GO:0009894~regulation of catabolic process	154	3.11174	0.00065681	5436, 8881, 113451, 1191, 26088, 90637, 55741, 8742, 9861, 51374, 51009, 440503, 51085, 10297, 7067, 9146, 10134, 57761, 5224, 10533, 3692, 207, 208, 3297, 51160, 23640, 348, 8312, 51434, 2021, 51433, 7076, 112398, 219743, 79016, 64321, 1453, 1454, 5970, 2629, 10273, 7327, 114881, 5045, 10425, 57805, 25906, 2272, 725, 9024, 23192, 4947, 25807, 11345, 4946, 93974, 5699, 9810, 64285, 6811, 51035, 9…	3974	509	16663	1.26861	0.625288	0.0198333	1.08521
GOTERM_BP_3	GO:0006979~response to oxidative stress	123	2.48535	0.000658042	6770, 3725, 5164, 7295, 5536, 10202, 7351, 90441, 25828, 25824, 23135, 10131, 11019, 654364, 9352, 475, 5034, 207, 347, 3297, 348, 5831, 11284, 4831, 140823, 83667, 2021, 6778, 64714, 51022, 318, 5970, 2629, 54929, 9361, 11030, 3315, 6188, 1843, 2068, 56616, 22921, 7186, 54936, 10013, 58515, 10110, 5829, 221, 6810, 328, 5625, 5052, 2281, 10494, 7226, 1471, 7703, 1571, 1938, 10399, 22933, 51734, 9…	3974	394	16663	1.30898	0.625977	0.0194766	1.08724
GOTERM_BP_3	GO:0036503~ERAD pathway	37	0.747626	0.000767053	55139, 11253, 337867, 10952, 7327, 10273, 55741, 10956, 83590, 51608, 118424, 51009, 23753, 10585, 9024, 7353, 6048, 29954, 550, 10134, 26232, 51035, 26270, 3300, 5704, 5705, 5702, 84447, 7466, 5700, 91304, 6388, 55829, 92305, 6449, 81502, 7917	3974	92	16663	1.68632	0.682227	0.022228	1.26627
GOTERM_BP_3	GO:0007049~cell cycle	452	9.13316	0.000970526	8881, 79703, 3280, 23513, 63922, 10609, 10899, 51374, 8738, 10614, 1820, 2010, 2852, 6494, 203, 55957, 207, 208, 3297, 55367, 26001, 29901, 6878, 403, 402, 10726, 27183, 7329, 51499, 311, 1843, 22924, 1841, 7332, 79621, 51490, 328, 90120, 79831, 128866, 7316, 322, 85456, 91272, 808, 136647, 29950, 50855, 6598, 6597, 8636, 7249, 23552, 5914, 8841, 984, 10755, 9491, 84861, 378708, 84967, 6396, 572,…	3974	1672	16663	1.13352	0.765587	0.027512	1.59963
GOTERM_BP_3	GO:0048524~positive regulation of viral process	41	0.82845	0.00116121	3725, 5436, 5437, 7023, 5434, 5435, 6829, 6598, 51497, 6597, 5438, 25920, 5439, 27183, 5479, 6827, 81559, 5478, 6895, 1025, 1072, 7469, 5440, 10465, 5886, 5441, 90120, 27243, 128866, 79132, 5034, 5091, 348, 93343, 3956, 2962, 9150, 7936, 10450, 5216, 3249	3974	107	16663	1.60667	0.823749	0.0322213	1.91107
GOTERM_BP_3	GO:0051726~regulation of cell cycle	272	5.49606	0.00201196	3725, 8881, 1192, 3280, 23513, 9861, 10201, 3727, 51374, 3726, 4616, 51085, 8738, 6210, 10488, 10614, 1820, 1978, 7161, 2852, 6494, 1487, 54998, 203, 2323, 55957, 207, 208, 55367, 26001, 8314, 56647, 6878, 84687, 4221, 11331, 58495, 6604, 5753, 9984, 27183, 51499, 55869, 81857, 54475, 1843, 25906, 22924, 388610, 7040, 1069, 79621, 23113, 92335, 328, 128866, 65123, 7316, 322, 10498, 85456, 808, 79…	3974	976	16663	1.16854	0.950654	0.0541963	3.28937
GOTERM_BP_3	GO:0006082~organic acid metabolic process	254	5.13235	0.00215286	6770, 10998, 113451, 10999, 23659, 55748, 35, 27068, 1312, 37, 51084, 440503, 347862, 51085, 7167, 59344, 1725, 2954, 57761, 5224, 207, 80221, 80222, 54995, 208, 55556, 30, 11332, 2946, 80724, 219743, 215, 10873, 10327, 23539, 84693, 6470, 22928, 728294, 226, 65263, 2593, 5625, 51181, 51380, 6389, 1056, 387787, 10858, 55902, 2584, 3242, 28976, 435, 10588, 2679, 2109, 2678, 7390, 6390, 10062, 2703…	3974	907	16663	1.17423	0.960039	0.0568619	3.51588
GOTERM_BP_3	GO:0044803~multi-organism membrane organization	17	0.343504	0.00258681	2621, 5119, 79643, 27243, 128866, 27183, 440498, 91782, 5478, 155382, 51160, 8692, 93343, 29082, 5819, 55048, 90678	3974	34	16663	2.0965	0.979135	0.0667684	4.21036
GOTERM_BP_3	GO:0035966~response to topologically incorrect protein	63	1.27298	0.00270278	55139, 10897, 116138, 1191, 6464, 10952, 7709, 55741, 3337, 10399, 148327, 3338, 3336, 37, 4000, 51009, 26608, 23753, 1388, 10585, 10488, 7353, 56005, 439, 29954, 80279, 8681, 3304, 3300, 3303, 581, 64061, 84447, 387923, 9820, 55658, 9114, 92305, 2161, 3310, 10273, 23480, 2931, 118424, 666, 3315, 27113, 6048, 1649, 10013, 10113, 7873, 30827, 26270, 55738, 6818, 7466, 10987, 6388, 1639, 55829, 468…	3974	188	16663	1.4051	0.982463	0.0684796	4.39515
GOTERM_BP_3	GO:0007164~establishment of tissue polarity	44	0.889068	0.00293682	9948, 50855, 5719, 5710, 9861, 5686, 5714, 5684, 5715, 5683, 9491, 1175, 5699, 1173, 1856, 5709, 80199, 5691, 5704, 5705, 5693, 5702, 5720, 7316, 5692, 5721, 5695, 5700, 1855, 7314, 5694, 54903, 7311, 90410, 5696, 5687, 161, 5688, 5689, 160, 128272, 2535, 5879, 5216	3974	122	16663	1.51223	0.98765	0.072961	4.76707
GOTERM_BP_3	GO:0016236~macroautophagy	67	1.35381	0.00297624	60673, 6829, 11152, 23130, 10542, 340371, 79142, 23557, 8673, 10919, 55647, 8878, 65018, 23400, 90678, 26073, 56993, 8408, 11140, 10533, 57521, 7314, 389541, 7311, 64601, 64223, 89849, 83667, 5595, 285973, 11337, 84557, 100188893, 2629, 7416, 10670, 28956, 664, 26100, 8655, 83460, 29082, 23192, 6048, 10013, 64419, 55004, 11345, 4943, 93974, 57192, 10312, 83734, 5768, 10490, 128866, 26276, 54543, …	3974	203	16663	1.3839	0.988358	0.0726987	4.82958
GOTERM_BP_3	GO:0045786~negative regulation of cell cycle	139	2.80865	0.00308686	23513, 10542, 9555, 10201, 51374, 8738, 51085, 27339, 5017, 6419, 10488, 1820, 10614, 8525, 7161, 6494, 2852, 203, 54998, 79791, 6152, 5546, 5036, 26001, 55367, 64223, 6878, 84687, 4221, 11145, 84936, 286151, 7517, 2621, 56984, 9984, 9368, 6300, 27183, 51499, 10670, 81857, 1843, 54475, 25906, 7040, 1649, 55004, 8379, 10514, 92335, 598, 51112, 5566, 9238, 65123, 7316, 197342, 322, 10498, 899, 8545…	3974	470	16663	1.24006	0.990136	0.0740932	5.00479
GOTERM_BP_3	GO:0010942~positive regulation of cell death	174	3.51586	0.00413176	3725, 1191, 23513, 8742, 3336, 4616, 10616, 8738, 7351, 90441, 10921, 25791, 8878, 9148, 1723, 7161, 9040, 2852, 10134, 84289, 8398, 644186, 55851, 4294, 10533, 4296, 166, 207, 22985, 3297, 348, 400410, 89846, 1616, 55367, 4835, 1512, 6609, 7410, 10912, 84334, 2021, 26355, 1613, 23787, 79594, 51024, 4776, 5414, 27018, 9368, 1917, 6188, 57805, 51107, 8241, 8655, 1843, 23421, 56616, 7040, 10016, 71…	3974	607	16663	1.20195	0.997941	0.096432	6.64489
GOTERM_BP_3	GO:0044712~single-organism catabolic process	233	4.70802	0.00450636	252969, 10999, 23659, 35, 55741, 51171, 37, 51084, 440503, 347862, 51085, 7167, 7353, 1725, 2954, 5224, 3094, 23646, 113026, 207, 208, 26007, 348, 55556, 6609, 30, 51763, 4123, 283927, 80724, 219743, 215, 5256, 7327, 10327, 118424, 84693, 6470, 622, 221, 64080, 10591, 226, 2592, 8751, 129807, 5625, 51181, 6388, 27294, 1056, 5338, 808, 1471, 56623, 27293, 55139, 10858, 5333, 2584, 3242, 5331, 2582…	3974	837	16663	1.16723	0.998826	0.103121	7.22636
GOTERM_BP_3	GO:0044770~cell cycle phase transition	158	3.19256	0.0045763	8881, 55844, 9555, 9861, 10540, 8738, 27339, 5017, 27338, 1820, 8525, 1978, 7161, 4218, 81620, 79791, 7283, 22981, 6152, 207, 55367, 9150, 80174, 51434, 84687, 4221, 51433, 11331, 55559, 6604, 7517, 56984, 1453, 26993, 1454, 25988, 22994, 91782, 10270, 51499, 8655, 2068, 1843, 25906, 7040, 7332, 9024, 1069, 79621, 54930, 5699, 8379, 328, 51112, 79831, 5426, 128866, 5566, 7316, 997, 10498, 85456, …	3974	547	16663	1.21114	0.998943	0.103066	7.33455
GOTERM_BP_3	GO:0090559~regulation of membrane permeability	29	0.585977	0.00491693	2810, 1869, 282991, 2931, 664, 666, 8655, 27113, 9026, 54978, 117145, 572, 7161, 84266, 284114, 8996, 93974, 1267, 89941, 3304, 598, 3303, 581, 7157, 7755, 10572, 7531, 203245, 79594	3974	74	16663	1.6432	0.999366	0.10869	7.85976
GOTERM_BP_3	GO:0006810~transport	1176	23.7624	0.00532803	10998, 10999, 113451, 3280, 5373, 333, 5372, 340371, 7355, 29916, 7351, 79085, 7353, 533, 6865, 29911, 539, 537, 8425, 374666, 84286, 8409, 84283, 155382, 347, 348, 10093, 1, 738, 10095, 10094, 79090, 10723, 2946, 1815, 29907, 7327, 5355, 6892, 928, 27183, 51499, 23632, 8764, 311, 513, 25771, 7332, 5348, 5349, 725, 51293, 518, 517, 2979, 516, 10736, 514, 1445, 196294, 23625, 79833, 55201, 55937, …	3974	4663	16663	1.05747	0.999658	0.115551	8.48989
GOTERM_BP_3	GO:0090151~establishment of protein localization to mitochondrial membrane	8	0.161649	0.00569335	26517, 56993, 29928, 54543, 51079, 26520, 26519, 25813	3974	11	16663	3.04946	0.999803	0.121241	9.04646
GOTERM_BP_3	GO:0098869~cellular oxidant detoxification	32	0.646595	0.00601597	84293, 84817, 7295, 7001, 373156, 6415, 10587, 2952, 2876, 2954, 2879, 25824, 9973, 4056, 3039, 6647, 9446, 55937, 9352, 114757, 4258, 5052, 348, 4259, 9588, 11315, 119391, 55829, 83667, 3040, 2946, 3043	3974	85	16663	1.57854	0.999878	0.125893	9.53533
GOTERM_BP_3	GO:0010506~regulation of autophagy	83	1.67711	0.00717051	9550, 148022, 6829, 7709, 22933, 340371, 84148, 79142, 2648, 10919, 55647, 80149, 533, 65018, 8878, 572, 23400, 706, 90678, 2017, 26073, 8408, 2670, 10533, 112936, 11180, 23265, 6158, 207, 29801, 7307, 11338, 9114, 54922, 83667, 5595, 1613, 23604, 823, 826, 155066, 2629, 1917, 114881, 7416, 10670, 2931, 6794, 664, 27429, 3315, 666, 29082, 6048, 10013, 29108, 8992, 4943, 81603, 493856, 598, 6625, …	3974	269	16663	1.29375	0.999979	0.146242	11.2647
GOTERM_BP_3	GO:0042168~heme metabolic process	15	0.303092	0.00742269	51522, 644, 645, 51629, 6927, 56898, 3163, 5498, 7390, 54977, 3145, 7389, 259, 93974, 706	3974	31	16663	2.02887	0.999985	0.148978	11.6382
GOTERM_BP_3	GO:0050879~multicellular organismal movement	19	0.383916	0.0089527	8557, 1760, 9446, 1938, 7140, 487, 246329, 7137, 7125, 124093, 7138, 7134, 4621, 1140, 2946, 79784, 2548, 4151, 126306	3974	44	16663	1.81062	0.999999	0.174641	13.8732
GOTERM_BP_3	GO:0006520~cellular amino acid metabolic process	77	1.55587	0.0100261	79587, 113451, 3242, 57176, 6519, 27068, 10295, 27232, 2193, 435, 441024, 23409, 2678, 23464, 2954, 57571, 3155, 84245, 883, 27034, 11232, 2806, 7407, 501, 833, 56954, 80222, 2805, 275, 5831, 55556, 85007, 670, 4357, 162417, 587, 10667, 2937, 6301, 2356, 113675, 55258, 5184, 1497, 7965, 5188, 3035, 6470, 2875, 54938, 8890, 8892, 349565, 55152, 122622, 5805, 5860, 57505, 95, 1967, 57470, 65263, 50…	3974	250	16663	1.29145	1	0.191065	15.4094
GOTERM_BP_3	GO:0043902~positive regulation of multi-organism process	52	1.05072	0.0109263	3725, 5436, 5437, 5434, 7023, 5435, 6829, 6598, 5438, 25920, 6597, 5439, 22933, 5479, 22932, 6827, 5478, 3625, 5440, 572, 5886, 708, 5441, 90678, 5034, 7784, 93343, 348, 3956, 9150, 7936, 5595, 5216, 3249, 51497, 27183, 81559, 6895, 1025, 1072, 7469, 10465, 10519, 90120, 27243, 128866, 79132, 5091, 4282, 2962, 10450, 1535	3974	159	16663	1.3713	1	0.203851	16.6779
GOTERM_BP_3	GO:0042180~cellular ketone metabolic process	71	1.43463	0.0114287	79001, 6770, 5164, 5162, 84274, 8574, 51004, 9861, 5686, 5684, 37, 22937, 5683, 347862, 440503, 51085, 9491, 23409, 23408, 125061, 10062, 57761, 883, 9612, 56997, 5709, 5691, 5704, 2806, 5705, 5693, 5702, 5692, 3292, 5695, 3692, 5700, 207, 5694, 208, 5696, 5687, 5688, 5689, 23417, 54361, 93058, 219743, 5719, 9572, 5710, 3029, 5714, 5715, 10948, 4947, 79934, 84264, 4946, 7376, 10901, 57017, 5699, …	3974	229	16663	1.30001	1	0.209622	17.3779
GOTERM_BP_3	GO:0030308~negative regulation of cell growth	55	1.11134	0.0125467	29950, 10500, 10501, 6597, 684, 3621, 10399, 10509, 10201, 54910, 6494, 978, 3300, 64061, 11007, 6405, 92304, 9150, 83667, 29948, 84687, 29946, 203245, 55558, 79594, 5931, 64321, 7869, 6794, 2931, 1026, 57805, 8692, 1032, 7040, 623, 51447, 5518, 10634, 65078, 84722, 393, 8711, 5245, 8751, 51079, 57715, 7157, 4487, 3373, 4722, 322, 1020, 183, 2539	3974	171	16663	1.34863	1	0.225013	18.916
GOTERM_BP_3	GO:0090317~negative regulation of intracellular protein transport	31	0.626389	0.0136144	2621, 4796, 5310, 9368, 7295, 337867, 28952, 7327, 10956, 51009, 23409, 10297, 80149, 10488, 7067, 2010, 5905, 6717, 23625, 11142, 9817, 347, 11315, 1020, 84875, 2664, 51763, 5598, 4792, 4795, 2039	3974	86	16663	1.51143	1	0.238954	20.3598
GOTERM_BP_3	GO:1902589~single-organism organelle organization	421	8.50677	0.0159507	25794, 8878, 112464, 374666, 2017, 8409, 84286, 23647, 51364, 208, 27077, 10093, 10095, 8312, 84895, 10094, 403, 402, 5216, 10726, 822, 27183, 25776, 1843, 27285, 22921, 27289, 226, 55201, 128866, 5345, 51382, 10603, 203062, 7226, 50855, 50853, 8636, 84958, 8841, 23557, 84033, 10652, 84861, 378708, 6396, 129880, 572, 84960, 706, 832, 5119, 50861, 84809, 581, 3397, 28989, 27175, 28985, 8448, 13454…	3974	1612	16663	1.09507	1	0.271002	23.4352
GOTERM_BP_3	GO:2001021~negative regulation of response to DNA damage stimulus	21	0.424328	0.0164887	51750, 9984, 1191, 598, 3622, 9400, 54929, 80237, 51499, 83596, 6188, 57805, 25946, 1032, 27315, 4282, 24144, 4968, 55611, 7178, 7919	3974	53	16663	1.66138	1	0.27573	24.1275
GOTERM_BP_3	GO:0097194~execution phase of apoptosis	28	0.565771	0.0173165	3005, 55113, 662, 22933, 150209, 81858, 27429, 6188, 666, 27141, 27113, 80149, 11132, 2852, 10134, 10904, 80279, 598, 581, 839, 1777, 207, 7157, 22985, 3297, 162989, 2021, 9131	3974	77	16663	1.52473	1	0.284364	25.1811
GOTERM_BP_3	GO:0033059~cellular pigmentation	20	0.404122	0.0176993	2647, 64284, 9230, 967, 26276, 282991, 388552, 8943, 23557, 10540, 84062, 6490, 8195, 1639, 8907, 129880, 79090, 3257, 55330, 4935	3974	50	16663	1.6772	1	0.286602	25.6637
GOTERM_BP_3	GO:0007050~cell cycle arrest	71	1.43463	0.0207526	6657, 7023, 1869, 2810, 7249, 23378, 10542, 3623, 51085, 8738, 90480, 6419, 1820, 7161, 2852, 203, 581, 11180, 3611, 4849, 57521, 7314, 11186, 5036, 389541, 7311, 55367, 64223, 5496, 57060, 28227, 84687, 10669, 389493, 2621, 27352, 3265, 5310, 6300, 79366, 1028, 10670, 51499, 6794, 28956, 1026, 9092, 1025, 25946, 81857, 1032, 1843, 7040, 1649, 55004, 10634, 3276, 10514, 92335, 1877, 5566, 9238, 7…	3974	235	16663	1.26682	1	0.324047	29.4092
GOTERM_BP_3	GO:1902590~multi-organism organelle organization	12	0.242473	0.0210804	29082, 79643, 5119, 27243, 128866, 27183, 91782, 155382, 55048, 51160, 93343, 90678	3974	25	16663	2.01264	1	0.324953	29.8007
GOTERM_BP_3	GO:1901685~glutathione derivative metabolic process	11	0.222267	0.0213947	119391, 2944, 2952, 9446, 2954, 2948, 2946, 10327, 4258, 373156, 4259	3974	22	16663	2.0965	1	0.325667	30.1741
GOTERM_BP_3	GO:0051128~regulation of cellular component organization	594	12.0024	0.0222916	8881, 3280, 23654, 63925, 3485, 25791, 8878, 1723, 8425, 374666, 2852, 6494, 2017, 8408, 23647, 3489, 3487, 5365, 207, 5364, 347, 208, 3297, 51160, 348, 26000, 10093, 8314, 10095, 1716, 10094, 2021, 84894, 402, 7203, 5216, 58495, 5252, 822, 84298, 84299, 27183, 51499, 118424, 1843, 10084, 25771, 7332, 623, 725, 51293, 85442, 1307, 1445, 816, 23521, 226, 55201, 5245, 128866, 63910, 8751, 90506, 53…	3974	2323	16663	1.07217	1	0.333549	31.2293
GOTERM_BP_3	GO:0048002~antigen processing and presentation of peptide antigen	55	1.11134	0.0304894	11258, 55080, 9861, 5686, 5684, 5683, 10540, 9491, 6396, 10134, 5709, 26153, 5704, 5691, 5705, 5702, 5693, 5692, 5700, 5695, 5694, 5696, 5687, 161, 23457, 5688, 5689, 375, 160, 64837, 10053, 5719, 8722, 5710, 6892, 5714, 5715, 8655, 29108, 8907, 1509, 1175, 5699, 1173, 1174, 5720, 3835, 5721, 1639, 1211, 54209, 10120, 10121, 1535, 83547	3974	179	16663	1.28835	1	0.423463	40.2038
GOTERM_BP_3	GO:0000422~mitophagy	21	0.424328	0.0305461	51024, 84557, 65991, 493856, 11152, 11140, 23130, 54543, 664, 26100, 11315, 23192, 10013, 285973, 65018, 11345, 8878, 84971, 93974, 139341, 706	3974	56	16663	1.57238	1	0.420311	40.2617
GOTERM_BP_3	GO:0042440~pigment metabolic process	25	0.505153	0.0313056	644, 283652, 8943, 51629, 645, 1497, 6927, 6490, 6470, 7390, 54977, 4157, 93974, 706, 51522, 4435, 1652, 353, 56898, 3163, 5498, 3145, 7389, 259, 4935	3974	70	16663	1.4975	1	0.424513	41.0343
GOTERM_BP_3	GO:0042769~DNA damage response, detection of DNA damage	15	0.303092	0.0316911	5424, 5425, 7316, 5982, 7314, 64949, 6188, 7311, 57804, 11284, 64965, 64963, 9978, 6119, 6118	3974	36	16663	1.74709	1	0.424791	41.4228
GOTERM_BP_3	GO:0090261~positive regulation of inclusion body assembly	5	0.101031	0.0317964	997, 1191, 5705, 3297, 348	3974	6	16663	3.49417	1	0.422233	41.5284
GOTERM_BP_3	GO:0009636~response to toxic substance	61	1.23257	0.0320348	6770, 2053, 84817, 7295, 2052, 6324, 10202, 10919, 6415, 4255, 10587, 2952, 2954, 65018, 25824, 23135, 11093, 9973, 10715, 3039, 6647, 57165, 9446, 581, 9352, 114757, 4258, 8683, 7507, 4259, 348, 9588, 2944, 83667, 5595, 670, 4357, 3040, 2946, 3043, 84293, 7001, 1026, 373156, 27429, 64757, 2876, 10013, 2879, 1267, 4056, 1119, 55937, 1019, 5052, 11315, 119391, 55829, 26471, 1471, 9131	3974	202	16663	1.2662	1	0.421059	41.7671
GOTERM_BP_3	GO:0045926~negative regulation of growth	71	1.43463	0.0325642	29950, 10500, 10501, 4493, 4494, 6597, 684, 3621, 10399, 10509, 10201, 54910, 8878, 7161, 247, 6494, 4489, 84289, 978, 5600, 3300, 64061, 2261, 11007, 1511, 6405, 92304, 9150, 83667, 84687, 29948, 4502, 29946, 203245, 55558, 79594, 5931, 64321, 5753, 7869, 6794, 2931, 820, 1026, 57805, 8692, 1032, 7040, 27113, 623, 51447, 5518, 10634, 65078, 84722, 8711, 393, 5245, 8751, 51079, 2778, 57715, 7157,…	3974	240	16663	1.24043	1	0.422798	42.2937
GOTERM_BP_3	GO:0010256~endomembrane system organization	153	3.09153	0.0350902	2647, 10791, 1191, 682, 64801, 83871, 26262, 3875, 8675, 282991, 10204, 3728, 79902, 8673, 10139, 92162, 29911, 2010, 29993, 374666, 30818, 55048, 9146, 2852, 54997, 4218, 53947, 221496, 92359, 388552, 155382, 207, 79152, 208, 51160, 93343, 5830, 91461, 25837, 51763, 25839, 84687, 3911, 93099, 2621, 1453, 54732, 23399, 26993, 9368, 2319, 27183, 55113, 91782, 8943, 55111, 51608, 29082, 7040, 81562…	3974	559	16663	1.14764	1	0.4437	44.7457
GOTERM_BP_3	GO:0090083~regulation of inclusion body assembly	9	0.181855	0.0440935	3304, 997, 1191, 3300, 3303, 5705, 3337, 3297, 348	3974	18	16663	2.0965	1	0.519202	52.7118
GOTERM_BP_3	GO:1902659~regulation of glucose mediated signaling pathway	4	0.0808244	0.0445038	7343, 6598, 6597, 55011	3974	4	16663	4.193	1	0.518731	53.0477
GOTERM_BP_3	GO:0000075~cell cycle checkpoint	67	1.35381	0.0465233	1869, 2810, 9344, 2189, 8738, 27339, 84861, 6419, 1820, 8525, 7161, 6118, 80279, 81620, 79791, 581, 5883, 84444, 6152, 84446, 4849, 7314, 5546, 7311, 55367, 57060, 9587, 6194, 7517, 56984, 3265, 9984, 9261, 84126, 25988, 51499, 51065, 1026, 9577, 25949, 57805, 25946, 1843, 25906, 7040, 29086, 51343, 79621, 3276, 8379, 26270, 598, 51112, 91603, 80198, 65123, 7316, 3014, 197342, 7157, 10498, 135458…	3974	229	16663	1.22677	1	0.531012	54.6689
GOTERM_BP_3	GO:0080135~regulation of cellular response to stress	157	3.17236	0.0490517	1191, 7295, 9344, 3281, 3476, 55741, 3337, 91862, 2288, 79902, 51009, 4616, 6419, 90441, 8325, 10488, 54910, 7161, 10131, 10155, 10134, 8870, 4294, 3090, 4296, 2324, 80237, 5034, 207, 3297, 5831, 1616, 64223, 128853, 10912, 7178, 197370, 8312, 84335, 4221, 2021, 79594, 64714, 9984, 7327, 177, 54929, 51499, 9577, 6188, 57805, 3315, 27315, 7186, 27113, 29086, 9024, 7335, 1649, 10013, 79621, 83719, …	3974	581	16663	1.13305	1	0.546593	56.6244
GOTERM_BP_3	GO:0019884~antigen processing and presentation of exogenous antigen	51	1.03051	0.0498959	11258, 9861, 5686, 5684, 5683, 10540, 9491, 6396, 5709, 26153, 5704, 5691, 5705, 5702, 5693, 5692, 5700, 5695, 5694, 5696, 161, 5687, 23457, 5688, 5689, 375, 160, 64837, 10053, 5719, 8722, 5710, 8943, 5714, 5715, 8655, 8907, 1509, 1175, 5699, 1173, 1174, 5720, 3835, 5721, 1639, 1211, 10120, 10121, 1535, 83547	3974	169	16663	1.26534	1	0.549117	57.2596
GOTERM_BP_3	GO:0006403~RNA localization	62	1.25278	0.0509733	2091, 55135, 10856, 144983, 64779, 26121, 10204, 10482, 9284, 79902, 51634, 80145, 143244, 51637, 10921, 65110, 55505, 23404, 6396, 3921, 29894, 51010, 54890, 79228, 7979, 8683, 24148, 7307, 11338, 1984, 5976, 10574, 55651, 9961, 29074, 3181, 7203, 26993, 9984, 8106, 4641, 25946, 84324, 9775, 29107, 3178, 8480, 84321, 6430, 10212, 8607, 8086, 10211, 26097, 10073, 23144, 399664, 7263, 6429, 10189,…	3974	211	16663	1.23207	1	0.553274	58.0573
GOTERM_BP_3	GO:0006629~lipid metabolic process	343	6.93069	0.051986	6770, 10998, 10999, 1191, 23659, 65258, 35, 51171, 37, 10202, 162515, 79087, 51084, 440503, 51085, 132001, 59344, 7067, 79603, 10715, 2852, 57761, 55224, 3291, 6610, 23646, 8733, 113026, 1589, 81490, 3292, 80221, 207, 347, 54995, 208, 348, 375133, 6609, 84681, 30, 93210, 51763, 11332, 283927, 2946, 80724, 219743, 6604, 83723, 347735, 23399, 215, 1455, 84696, 20, 7040, 114879, 84693, 410, 23396, 8…	3974	1330	16663	1.08135	1	0.556858	58.7945
GOTERM_BP_3	GO:1900408~negative regulation of cellular response to oxidative stress	14	0.282885	0.0542575	7295, 10399, 9283, 207, 27429, 3315, 5831, 11315, 2876, 468, 65018, 5598, 10131, 8996	3974	35	16663	1.6772	1	0.569085	60.4038
GOTERM_BP_3	GO:1902883~negative regulation of response to oxidative stress	14	0.282885	0.0542575	7295, 10399, 9283, 207, 27429, 3315, 5831, 11315, 2876, 468, 65018, 5598, 10131, 8996	3974	35	16663	1.6772	1	0.569085	60.4038
GOTERM_BP_3	GO:0044092~negative regulation of molecular function	286	5.77895	0.0543857	3725, 1474, 8881, 79706, 117166, 3476, 9861, 5636, 51374, 440503, 4616, 10616, 9858, 10488, 10614, 2859, 94274, 7161, 10715, 57761, 54997, 63935, 5365, 166, 207, 23640, 348, 6609, 51763, 4221, 84687, 7076, 2946, 402, 1815, 11331, 4792, 4795, 5753, 4776, 55861, 1454, 177, 51499, 6895, 54475, 1843, 25906, 149951, 65078, 1445, 9992, 23523, 2307, 51686, 8751, 5345, 7316, 51588, 23624, 2302, 80851, 10…	3974	1100	16663	1.09018	1	0.566322	60.4929
GOTERM_BP_3	GO:1901030~positive regulation of mitochondrial outer membrane permeabilization involved in apoptotic signaling pathway	15	0.303092	0.0614267	1869, 2810, 581, 2931, 7157, 666, 8655, 27113, 10572, 7755, 9026, 572, 7161, 7531, 93974	3974	39	16663	1.61269	1	0.608486	65.1044
GOTERM_BP_3	GO:0010970~establishment of localization by movement along microtubule	32	0.646595	0.0615462	2647, 55764, 8636, 22994, 282991, 147700, 8943, 23557, 8655, 6687, 124997, 89941, 55330, 8409, 6647, 55201, 199223, 5195, 388552, 7314, 11020, 51668, 90410, 22820, 118426, 84062, 9742, 5590, 1639, 1201, 403, 112752	3974	100	16663	1.34176	1	0.605607	65.1781
GOTERM_BP_3	GO:0044255~cellular lipid metabolic process	271	5.47585	0.0616062	6770, 10998, 10999, 23659, 65258, 35, 37, 79087, 51084, 440503, 51085, 132001, 59344, 79603, 10715, 57761, 55224, 6610, 8733, 81490, 80221, 207, 54995, 208, 347, 348, 375133, 6609, 30, 93210, 51763, 11332, 283927, 2946, 80724, 219743, 6604, 83723, 347735, 23399, 215, 1455, 84696, 7040, 84693, 410, 23396, 85441, 254531, 266971, 221, 27090, 55937, 129807, 128869, 10498, 183, 1056, 387787, 3931, 648…	3974	1043	16663	1.08946	1	0.602396	65.215
GOTERM_BP_3	GO:1903749~positive regulation of establishment of protein localization to mitochondrion	36	0.72742	0.0699661	1869, 2810, 10400, 3280, 7709, 59286, 2931, 118424, 27429, 5714, 10425, 8655, 2648, 127700, 7332, 27113, 10650, 65018, 7161, 572, 55072, 79576, 9277, 63910, 54543, 8607, 90506, 5695, 6158, 7157, 29801, 7307, 11338, 8314, 7531, 79778	3974	116	16663	1.30128	1	0.647245	70.0188
GOTERM_BP_3	GO:1903047~mitotic cell cycle process	232	4.68782	0.0726658	8881, 55844, 9861, 10899, 79902, 10201, 8738, 1820, 1978, 2010, 7161, 54998, 4218, 207, 55367, 10474, 29901, 84687, 11331, 6604, 55559, 10726, 1453, 23399, 9985, 1454, 27183, 91782, 7329, 51499, 1843, 25906, 22924, 7040, 1069, 79621, 49856, 328, 79831, 128866, 65123, 3835, 7316, 257364, 10498, 85456, 91272, 808, 136647, 728642, 6597, 8636, 51530, 286053, 984, 10382, 10383, 9491, 378708, 84861, 84…	3974	890	16663	1.09301	1	0.658163	71.4318
GOTERM_BP_3	GO:0050792~regulation of viral process	74	1.49525	0.073104	3725, 5436, 5437, 7023, 5434, 5435, 6598, 6829, 6597, 25920, 5438, 684, 5439, 10581, 5479, 5478, 6827, 80149, 10488, 5440, 55337, 5886, 10155, 708, 5441, 9636, 5034, 26007, 348, 93343, 161, 3956, 375, 9150, 7936, 51763, 160, 10053, 5879, 5216, 79594, 3249, 8519, 51497, 27183, 81559, 6895, 1025, 1072, 6993, 7469, 29108, 8907, 10465, 1175, 1173, 1174, 81603, 11267, 10410, 90120, 128866, 27243, 1031…	3974	262	16663	1.18428	1	0.656977	71.6552
GOTERM_BP_3	GO:0031647~regulation of protein stability	65	1.3134	0.0781669	4047, 1191, 5479, 8841, 728489, 2648, 10755, 92162, 65018, 54997, 3304, 3303, 11140, 3397, 84447, 11186, 1855, 126074, 975, 79155, 1512, 10474, 10574, 10430, 11331, 56926, 7203, 5216, 79594, 64321, 63943, 9531, 2319, 10273, 9093, 51608, 338328, 1026, 5714, 57805, 55869, 125150, 8818, 6048, 10013, 9026, 29108, 79763, 5190, 5300, 5245, 51548, 54543, 90506, 7466, 9894, 4487, 11315, 5476, 54344, 5852…	3974	228	16663	1.19537	1	0.679038	74.1197
GOTERM_BP_3	GO:0045454~cell redox homeostasis	25	0.505153	0.0867889	64714, 51022, 7295, 7001, 820, 150209, 51061, 10587, 2876, 25828, 1649, 25824, 80142, 51218, 328, 9997, 5768, 9352, 5052, 5034, 9588, 55829, 112398, 1535, 9131	3974	77	16663	1.36137	1	0.715182	77.8592
GOTERM_BP_3	GO:0007023~post-chaperonin tubulin folding pathway	4	0.0808244	0.0916626	6905, 6902, 6904, 6903	3974	5	16663	3.3544	1	0.732257	79.7419
GOTERM_BP_3	GO:0043903~regulation of symbiosis, encompassing mutualism through parasitism	79	1.59628	0.0917385	3725, 5436, 5437, 7023, 5434, 5435, 6598, 6829, 6597, 25920, 5438, 5439, 684, 10581, 5479, 5478, 6827, 80149, 10488, 5440, 8878, 55337, 572, 5886, 10155, 708, 5441, 9636, 23265, 5034, 26007, 348, 93343, 161, 3956, 1511, 375, 9150, 7936, 51763, 160, 10053, 5879, 5216, 79594, 3249, 8519, 51497, 27183, 81559, 6895, 820, 1025, 1072, 6993, 7469, 29108, 8907, 10465, 1175, 1173, 1174, 81603, 11267, 1041…	3974	285	16663	1.16227	1	0.729337	79.77
GOTERM_BP_3	GO:0061077~chaperone-mediated protein folding	18	0.36371	0.0935378	63943, 3300, 1191, 5479, 3337, 23770, 60681, 3336, 55898, 2288, 51303, 2281, 7266, 2286, 2287, 27433, 573, 10131	3974	52	16663	1.45142	1	0.733345	80.4254

## Sheet: stromal_KEGG
Category	Term	Count	%	PValue	Genes	List Total	Pop Hits	Pop Total	Fold Enrichment	Bonferroni	Benjamini	FDR
KEGG_PATHWAY	hsa03010:Ribosome	109	2.20247	2.33471e-42	9349, 6160, 6161, 6164, 6204, 51373, 6205, 6166, 6165, 6207, 6208, 51081, 6168, 6209, 6167, 9553, 6169, 9045, 6210, 124995, 3921, 55052, 6150, 6217, 6155, 6218, 6154, 6152, 6159, 63931, 6158, 6157, 6156, 64928, 6224, 6223, 6222, 79590, 6182, 6181, 6183, 51023, 51021, 6189, 6188, 6187, 55168, 63875, 6171, 6170, 23521, 51116, 6176, 6175, 6203, 6202, 29093, 54948, 219927, 11224, 6122, 6124, 2197, 64…	1685	136	6910	3.28674	6.7473e-40	6.7473e-40	3.1021e-39
KEGG_PATHWAY	hsa00190:Oxidative phosphorylation	86	1.73772	1.63704e-22	1351, 1350, 29796, 9550, 4697, 27068, 9551, 374291, 533, 6390, 539, 1349, 1346, 537, 1347, 1345, 10063, 506, 1340, 1329, 1327, 9296, 7381, 9114, 10476, 4695, 4696, 1337, 4694, 7384, 54539, 4709, 4707, 4708, 4705, 4706, 155066, 4701, 4702, 10975, 4700, 4731, 27089, 513, 125965, 84701, 10632, 64077, 9167, 8992, 126328, 518, 517, 516, 514, 9377, 4728, 4716, 4717, 10312, 4718, 4729, 4724, 4712, 4723,…	1685	133	6910	2.6517	4.73105e-20	2.36552e-20	2.17512e-19
KEGG_PATHWAY	hsa05012:Parkinson's disease	87	1.75793	1.65042e-20	842, 1351, 1350, 29796, 4697, 374291, 6390, 539, 65018, 1349, 1346, 1347, 1345, 506, 1340, 1329, 1327, 7314, 7381, 10476, 4695, 4696, 1337, 4694, 7384, 54539, 135, 4709, 4707, 4708, 4705, 4706, 5413, 7327, 7416, 4701, 7417, 4702, 118424, 10975, 7419, 27429, 4700, 4731, 27089, 513, 2771, 125965, 7332, 84701, 9167, 126328, 518, 517, 516, 514, 9377, 4728, 4716, 4717, 4718, 4729, 4724, 4712, 7318, 55…	1685	142	6910	2.51252	4.76971e-18	1.5899e-18	2.19289e-17
KEGG_PATHWAY	hsa05016:Huntington's disease	104	2.10143	6.92077e-19	5436, 5437, 5434, 29796, 5435, 4697, 5438, 5439, 4899, 10540, 374291, 10488, 5440, 539, 5441, 1329, 1327, 161, 10476, 160, 4695, 4696, 4694, 54539, 7416, 7417, 7419, 27089, 513, 27113, 9167, 518, 517, 516, 514, 9377, 293, 498, 291, 522, 6389, 1639, 56901, 10126, 1351, 842, 1350, 5331, 148327, 6390, 1349, 1346, 1347, 1345, 246721, 2902, 506, 6647, 1340, 581, 7381, 548644, 1337, 7384, 4709, 4707, 4…	1685	192	6910	2.22132	2.0001e-16	5.00026e-17	9.19555e-16
KEGG_PATHWAY	hsa01100:Metabolic pathways	414	8.36533	3.68651e-16	10998, 113451, 84274, 5373, 5372, 25796, 1312, 79087, 374291, 533, 2954, 539, 1723, 537, 79603, 10715, 79717, 203, 5224, 1329, 84284, 55224, 23646, 8733, 55229, 1327, 3292, 26007, 1716, 10873, 27089, 513, 6888, 1841, 6470, 22928, 622, 518, 517, 516, 254531, 514, 221, 27090, 112483, 226, 51181, 51382, 128869, 522, 521, 51380, 6389, 5338, 529, 387787, 6487, 525, 527, 55902, 5333, 3242, 5331, 339983…	1685	1228	6910	1.38255	9.62563e-14	1.92069e-14	4.44089e-13
KEGG_PATHWAY	hsa05010:Alzheimer's disease	87	1.75793	2.9167e-14	842, 1351, 1350, 29796, 4697, 5331, 487, 374291, 8772, 6390, 539, 1349, 572, 1346, 1347, 1345, 2902, 506, 1340, 2905, 1329, 55851, 1327, 778, 348, 7381, 10476, 5595, 4695, 4696, 1337, 4694, 7384, 54539, 4709, 823, 4707, 4708, 4705, 4706, 5664, 4701, 4702, 3028, 10975, 4700, 4731, 27089, 51107, 513, 125965, 84701, 9167, 126328, 518, 517, 516, 514, 9377, 4728, 4716, 4717, 4718, 4729, 4724, 4712, 47…	1685	168	6910	2.12368	8.43847e-12	1.40643e-12	3.87912e-11
KEGG_PATHWAY	hsa04932:Non-alcoholic fatty liver disease (NAFLD)	78	1.57608	8.74328e-13	3725, 1351, 1350, 29796, 1571, 4697, 1050, 51085, 374291, 6390, 1349, 1346, 1347, 10062, 1345, 1340, 1329, 581, 1327, 4296, 6256, 207, 208, 7381, 4695, 4696, 1337, 4694, 5879, 7384, 54539, 4709, 4707, 4708, 4705, 5970, 4706, 4701, 2931, 4702, 10975, 4700, 4731, 27089, 6945, 125965, 7040, 7186, 84701, 1649, 9167, 126328, 9377, 4728, 4716, 4717, 4718, 4729, 4724, 4712, 4723, 4713, 4726, 4714, 51079…	1685	151	6910	2.11834	2.52673e-10	3.60961e-11	1.16167e-09
KEGG_PATHWAY	hsa03040:Spliceosome	60	1.21237	2.8262e-07	83443, 23658, 144983, 10992, 26121, 27339, 56259, 29896, 3304, 3303, 153527, 199746, 10907, 22985, 8683, 24148, 8449, 7307, 11338, 3183, 3310, 56949, 6635, 9984, 6636, 6633, 6634, 151903, 51690, 9092, 25949, 10523, 51691, 10084, 25804, 9775, 3178, 27258, 10262, 10465, 8896, 84321, 4809, 6626, 4670, 6628, 22827, 6430, 6625, 5093, 25766, 8175, 6429, 6632, 10189, 6631, 10450, 51503, 7919, 9416	1685	133	6910	1.85003	8.16739e-05	1.02096e-05	0.000375513
KEGG_PATHWAY	hsa03050:Proteasome	27	0.545565	8.93531e-07	5719, 5710, 51371, 9861, 5686, 5714, 5684, 5683, 9491, 5699, 5709, 5704, 5691, 5705, 5720, 5702, 5693, 5721, 5692, 5700, 7979, 5695, 5694, 5696, 5687, 5688, 5689	1685	44	6910	2.51646	0.000258197	2.86919e-05	0.00118722
KEGG_PATHWAY	hsa00240:Pyrimidine metabolism	44	0.889068	9.01916e-05	5436, 5437, 5434, 5435, 318, 9533, 56655, 5438, 5439, 10201, 51082, 57804, 1841, 1890, 10587, 51728, 5440, 84265, 1723, 7083, 55718, 5441, 246721, 377841, 654364, 978, 955, 5424, 5425, 5426, 56953, 1854, 79077, 4833, 171568, 54963, 548644, 4830, 4831, 4832, 30833, 83549, 115024, 30834	1685	104	6910	1.73499	0.0257297	0.00260326	0.11977
KEGG_PATHWAY	hsa03410:Base excision repair	19	0.383916	0.00018449	10039, 4350, 252969, 23583, 5423, 328, 5424, 27343, 7515, 5425, 56655, 5426, 27301, 57804, 4913, 4968, 3978, 4595, 79661	1685	33	6910	2.36112	0.0519258	0.00483577	0.244852
KEGG_PATHWAY	hsa03020:RNA polymerase	17	0.343504	0.00146476	5436, 5437, 5434, 5435, 9533, 5438, 5439, 51082, 171568, 548644, 51728, 5440, 84265, 55718, 5441, 30834, 246721	1685	32	6910	2.1786	0.345331	0.0346863	1.92879
KEGG_PATHWAY	hsa04122:Sulfur relay system	8	0.161649	0.00297335	348180, 55687, 90353, 7263, 4357, 9054, 81605, 4337	1685	10	6910	3.28071	0.577083	0.0640548	3.87929
KEGG_PATHWAY	hsa04130:SNARE interactions in vesicular transport	17	0.343504	0.00323983	55850, 6811, 6810, 10791, 6804, 10490, 8675, 6843, 662, 6844, 8677, 8673, 10652, 9482, 51272, 53407, 112755	1685	34	6910	2.05045	0.608524	0.0647935	4.22008
KEGG_PATHWAY	hsa04146:Peroxisome	32	0.646595	0.00550441	2053, 215, 26063, 4598, 373156, 5826, 8799, 10654, 1891, 728635, 9409, 3418, 5264, 3155, 25824, 10901, 5827, 5190, 6647, 5192, 5195, 1384, 84769, 5052, 196743, 92960, 5830, 23417, 30, 10005, 283927, 4358	1685	83	6910	1.58107	0.797126	0.100885	7.07138
KEGG_PATHWAY	hsa00480:Glutathione metabolism	22	0.444534	0.00583978	6723, 2937, 9446, 124975, 4258, 373156, 4259, 2686, 2687, 119391, 2678, 2944, 2539, 2953, 2876, 2952, 3418, 2879, 79017, 2948, 2946, 26873	1685	51	6910	1.76901	0.815967	0.100387	7.48689
KEGG_PATHWAY	hsa04142:Lysosome	43	0.868862	0.00645983	967, 23659, 26088, 8722, 2629, 84572, 8943, 1497, 4758, 20, 51172, 533, 8906, 410, 8907, 537, 1509, 57192, 3073, 1174, 2990, 10312, 2717, 1777, 9374, 23457, 6609, 1512, 5476, 1511, 9114, 1211, 1212, 1201, 9179, 3425, 53, 2548, 54, 6448, 10053, 4669, 527	1685	121	6910	1.45734	0.84633	0.104321	8.25061
KEGG_PATHWAY	hsa01210:2-Oxocarboxylic acid metabolism	10	0.202061	0.0103314	3420, 95, 2875, 3418, 2806, 162417, 587, 3421, 2805, 50	1685	17	6910	2.41229	0.950278	0.153579	12.8889
KEGG_PATHWAY	hsa00564:Glycerophospholipid metabolism	34	0.687007	0.0144969	56985, 64900, 10423, 10400, 23659, 1609, 79143, 375775, 8525, 6901, 254531, 8681, 137964, 1119, 8398, 8399, 55224, 23646, 81490, 8605, 10908, 8612, 5833, 11313, 10554, 10555, 5338, 122618, 1120, 23761, 11145, 3931, 9489, 54675	1685	95	6910	1.46769	0.985305	0.19918	17.6366
KEGG_PATHWAY	hsa05034:Alcoholism	57	1.15175	0.0159383	6464, 9555, 148327, 8841, 79885, 3012, 1388, 92815, 10488, 8363, 8365, 51564, 2902, 2905, 8351, 5499, 51764, 5595, 8357, 440093, 135, 3265, 8338, 8339, 55766, 2354, 2788, 2787, 2784, 2783, 55869, 2785, 10014, 2791, 2771, 369, 10013, 8345, 8341, 8344, 8370, 2778, 3014, 3015, 810, 3017, 3021, 25759, 468, 3020, 3065, 8337, 808, 8336, 85236, 84254, 83933	1685	177	6910	1.32063	0.990374	0.207184	19.2229
KEGG_PATHWAY	hsa05169:Epstein-Barr virus infection	60	1.21237	0.0202092	3725, 5436, 5437, 5434, 5435, 5438, 5439, 7297, 9861, 51082, 51728, 5440, 55718, 5441, 246721, 9612, 3304, 5600, 5709, 5603, 3303, 5609, 5704, 5705, 5702, 7979, 5700, 207, 208, 171568, 548644, 4791, 3310, 4793, 4792, 27044, 3661, 5719, 8517, 9533, 26993, 6300, 5970, 5710, 1026, 5714, 3315, 10014, 7186, 84265, 1460, 8717, 377841, 5566, 7157, 27102, 10454, 3065, 7531, 5296	1685	190	6910	1.29502	0.997261	0.244946	23.7587
KEGG_PATHWAY	hsa04141:Protein processing in endoplasmic reticulum	54	1.09113	0.0221312	11253, 10952, 55741, 10956, 3337, 51009, 80700, 1388, 7353, 6396, 573, 5886, 64215, 10134, 3304, 5589, 3300, 3303, 10961, 10960, 581, 5609, 51619, 84447, 5034, 23640, 7841, 3310, 823, 10273, 7327, 23480, 118424, 1603, 6238, 7186, 64374, 54788, 6048, 80331, 1649, 9978, 6748, 10113, 6746, 26232, 25956, 26270, 7466, 55968, 55829, 27102, 468, 7322	1685	169	6910	1.31034	0.998447	0.254715	25.7221
KEGG_PATHWAY	hsa01230:Biosynthesis of amino acids	27	0.545565	0.0241252	3420, 113675, 5211, 435, 6888, 7167, 2875, 6470, 3418, 7086, 2027, 2026, 5224, 95, 226, 65263, 2806, 501, 5091, 2805, 5831, 4143, 162417, 29920, 587, 3421, 50	1685	74	6910	1.49627	0.999139	0.264242	27.7095
KEGG_PATHWAY	hsa04260:Cardiac muscle contraction	27	0.545565	0.0286116	782, 1351, 1350, 29796, 784, 10975, 27089, 7169, 125965, 84701, 1349, 9167, 1346, 1347, 1345, 9377, 1340, 1329, 7137, 778, 1327, 7134, 7381, 1537, 1337, 93589, 7384	1685	75	6910	1.47632	0.999773	0.294999	32.0028
KEGG_PATHWAY	hsa01130:Biosynthesis of antibiotics	65	1.3134	0.0292442	55902, 4047, 5162, 4598, 25796, 51005, 10201, 435, 7167, 6390, 84532, 203, 1892, 5224, 654364, 4191, 2806, 501, 2805, 4833, 51477, 275, 5831, 414328, 51478, 30, 4597, 4830, 471, 4831, 4832, 587, 3420, 5106, 9986, 113675, 91734, 10327, 3028, 5211, 2224, 6888, 3033, 283871, 6470, 3418, 7086, 2027, 2026, 50814, 95, 5096, 65263, 226, 2639, 5625, 91373, 6389, 8802, 2539, 7108, 29920, 3421, 593, 50	1685	212	6910	1.25735	0.999812	0.290436	32.5888
KEGG_PATHWAY	hsa00051:Fructose and mannose metabolism	14	0.282885	0.0307681	4351, 226, 5373, 5372, 5210, 5211, 55556, 7167, 7264, 197258, 5207, 3795, 29926, 29925	1685	32	6910	1.79414	0.99988	0.293457	33.9814
KEGG_PATHWAY	hsa03060:Protein export	11	0.222267	0.0343854	83943, 196294, 5018, 23478, 28972, 90701, 6727, 10952, 6728, 9789, 23480	1685	23	6910	1.9613	0.999959	0.312386	37.1811
KEGG_PATHWAY	hsa04721:Synaptic vesicle cycle	23	0.46474	0.0386366	9550, 10312, 6804, 155066, 6844, 9296, 51382, 161, 8775, 9114, 1211, 1212, 533, 160, 8992, 529, 112755, 1175, 525, 1173, 5864, 10815, 527	1685	63	6910	1.49715	0.999989	0.334151	40.758
KEGG_PATHWAY	hsa05110:Vibrio cholerae infection	20	0.404122	0.0403946	9550, 10312, 10952, 155066, 5566, 23480, 2778, 9296, 51382, 10945, 3784, 375, 9114, 533, 8992, 529, 537, 71, 525, 527	1685	53	6910	1.54751	0.999993	0.336953	42.1814
KEGG_PATHWAY	hsa04722:Neurotrophin signaling pathway	39	0.788038	0.041051	3725, 3265, 27018, 6464, 6300, 5970, 5664, 9261, 4803, 4909, 7161, 572, 5600, 5605, 816, 5603, 581, 5609, 207, 7157, 208, 810, 10603, 25759, 468, 25970, 5595, 396, 397, 808, 398, 5598, 7531, 4793, 4792, 5879, 4914, 5296, 6195	1685	120	6910	1.33279	0.999995	0.332225	42.7046
KEGG_PATHWAY	hsa03013:RNA transport	53	1.07092	0.044722	9513, 10248, 10209, 60528, 84305, 8637, 10482, 79902, 80145, 54913, 1973, 8668, 10921, 65110, 6396, 1978, 51367, 79228, 22985, 54960, 79897, 138716, 5976, 10460, 79760, 9984, 1917, 7329, 80336, 9775, 29107, 8890, 8892, 10775, 8893, 8480, 84321, 5905, 1967, 79833, 8662, 10284, 8667, 8086, 8666, 8665, 8664, 10073, 10557, 728689, 10189, 7919, 1207	1685	172	6910	1.26365	0.999998	0.347233	45.5514
KEGG_PATHWAY	hsa00230:Purine metabolism	54	1.09113	0.0460402	5436, 5437, 5434, 5435, 5438, 5439, 10201, 51082, 51728, 5440, 55718, 5441, 246721, 203, 654364, 84284, 196883, 56953, 3614, 3615, 171568, 4833, 374659, 548644, 4830, 471, 4831, 1716, 4832, 2987, 115024, 56985, 3704, 132, 318, 9533, 5147, 56655, 2766, 57804, 2272, 84265, 122622, 377841, 53343, 955, 954, 5424, 5425, 5426, 5158, 353, 30833, 30834	1685	176	6910	1.25823	0.999999	0.346673	46.5413
KEGG_PATHWAY	hsa03420:Nucleotide excision repair	18	0.36371	0.0468483	2067, 5424, 5425, 56655, 5426, 5982, 404672, 7507, 57804, 2068, 1069, 3978, 9978, 1643, 6119, 5886, 6118, 2968	1685	47	6910	1.57055	0.999999	0.343084	47.1398
KEGG_PATHWAY	hsa04330:Notch signaling pathway	18	0.36371	0.0566274	9612, 196403, 1487, 3714, 4855, 1856, 54567, 3280, 55851, 5664, 1855, 51107, 9541, 2648, 3955, 5986, 113878, 3065	1685	48	6910	1.53783	1	0.390733	53.9086
KEGG_PATHWAY	hsa00563:Glycosylphosphatidylinositol(GPI)-anchor biosynthesis	11	0.222267	0.0610177	5281, 51227, 9091, 8818, 51604, 80235, 8733, 9487, 128869, 5283, 5279	1685	25	6910	1.80439	1	0.405395	56.6786
KEGG_PATHWAY	hsa01200:Carbon metabolism	36	0.72742	0.0646749	55902, 3420, 10873, 5162, 113675, 35, 25796, 5211, 6888, 84693, 283871, 7167, 2875, 6470, 6390, 3418, 7086, 2027, 2026, 84532, 5224, 1892, 5096, 226, 4191, 2806, 5091, 26007, 2805, 275, 414328, 6389, 2539, 8802, 3421, 50	1685	113	6910	1.30648	1	0.415352	58.8677
KEGG_PATHWAY	hsa00460:Cyanoamino acid metabolism	5	0.101031	0.0647954	2686, 2687, 2678, 6470, 124975	1685	7	6910	2.92921	1	0.407406	58.938
KEGG_PATHWAY	hsa05131:Shigellosis	22	0.444534	0.0788191	2017, 391, 8517, 5600, 5603, 6300, 5970, 199746, 10093, 7307, 10552, 10459, 10095, 81873, 10094, 5595, 79767, 71, 4793, 4792, 5879, 5216	1685	64	6910	1.40968	1	0.464409	66.4065
KEGG_PATHWAY	hsa04370:VEGF signaling pathway	21	0.424328	0.0854546	8681, 7867, 842, 3265, 5600, 5605, 5881, 5603, 6300, 9261, 56848, 8605, 207, 208, 3315, 25759, 5595, 572, 5829, 5879, 5296	1685	61	6910	1.41178	1	0.484153	69.4832
KEGG_PATHWAY	hsa00532:Glycosaminoglycan biosynthesis - chondroitin sulfate / dermatan sulfate	9	0.181855	0.0896992	11285, 56548, 126792, 79586, 64132, 113189, 55501, 54480, 26229	1685	20	6910	1.8454	1	0.49288	71.3124
KEGG_PATHWAY	hsa04966:Collecting duct acid secretion	11	0.222267	0.0982361	9550, 9114, 10312, 155066, 8992, 529, 10723, 9296, 51382, 525, 527	1685	27	6910	1.67073	1	0.517542	74.6882
KEGG_PATHWAY	hsa04210:Apoptosis	21	0.424328	0.098436	842, 8517, 823, 598, 581, 5970, 839, 207, 208, 7157, 8772, 7186, 4803, 8794, 2021, 572, 4792, 9131, 4914, 8717, 5296	1685	62	6910	1.38901	1	0.509845	74.7626

## Sheet: tumor_GO_level3
Category	Term	Count	%	PValue	Genes	List Total	Pop Hits	Pop Total	Fold Enrichment	Bonferroni	Benjamini	FDR
GOTERM_BP_3	GO:0051171~regulation of nitrogen compound metabolic process	1596	27.9412	5.54273e-33	79800, 6873, 6874, 79809, 6871, 6872, 63920, 90233, 948, 147948, 147947, 22906, 147949, 29915, 2957, 538, 6498, 6495, 79811, 84083, 79810, 6095, 6096, 84081, 79818, 6884, 6885, 6097, 6880, 79813, 164656, 6879, 1810, 546, 1811, 545, 8243, 1432, 51496, 138151, 23633, 23635, 6894, 2977, 6886, 22926, 8239, 6478, 374879, 91120, 79830, 90649, 100101467, 57232, 2966, 2965, 84874, 2960, 2969, 2967, 7597,…	4862	4404	16663	1.24201	9.1455e-30	9.1455e-30	9.31559e-30
GOTERM_BP_3	GO:0009889~regulation of biosynthetic process	1572	27.521	2.82738e-32	79800, 6873, 6874, 79809, 6871, 6872, 63920, 90233, 948, 147948, 147947, 22906, 147949, 29915, 2957, 6498, 6495, 79811, 84083, 6095, 6096, 79818, 6884, 6885, 6097, 6880, 79813, 164656, 6879, 1810, 546, 1811, 25782, 545, 8243, 1432, 51496, 138151, 57223, 23633, 23635, 6894, 2977, 6886, 22926, 8239, 6478, 374879, 91120, 79830, 90649, 100101467, 57232, 2966, 2965, 84874, 2960, 2969, 2967, 7597, 7594…	4862	4339	16663	1.24166	4.66517e-29	2.33259e-29	4.75194e-29
GOTERM_BP_3	GO:0044260~cellular macromolecule metabolic process	2789	48.827	4.61225e-32	79800, 6873, 6874, 6871, 79809, 6872, 5378, 63920, 90233, 948, 147948, 91147, 22906, 147947, 29915, 147949, 22901, 22900, 63917, 84078, 2957, 538, 6498, 6495, 6093, 84083, 79811, 6095, 79810, 84081, 6096, 6884, 79818, 6885, 6097, 6880, 164656, 5366, 79813, 6879, 29904, 84897, 84896, 546, 1810, 545, 25782, 1811, 80725, 84085, 340359, 8243, 1432, 51496, 138151, 51495, 25778, 10087, 23633, 57223, 63…	4862	8387	16663	1.13967	7.61022e-29	2.53674e-29	7.75176e-29
GOTERM_BP_3	GO:0060255~regulation of macromolecule metabolic process	2022	35.3992	2.03592e-31	79800, 6873, 6874, 79809, 6871, 6872, 63920, 90233, 948, 147948, 22906, 147947, 29915, 147949, 22900, 2957, 6498, 6495, 6093, 84083, 79811, 6095, 79810, 84081, 6096, 79818, 6884, 6885, 6097, 6880, 164656, 5366, 79813, 29904, 6879, 84896, 546, 1810, 545, 25782, 1811, 80725, 8243, 1432, 51496, 138151, 51495, 25778, 23633, 23635, 6894, 6886, 22926, 8239, 1847, 6478, 1848, 374879, 1845, 91120, 1846, …	4862	5815	16663	1.19171	3.35927e-28	8.39817e-29	3.42174e-28
GOTERM_BP_3	GO:0031323~regulation of cellular metabolic process	2012	35.2241	3.40465e-28	79800, 6873, 6874, 79809, 6871, 6872, 63920, 90233, 948, 147948, 22906, 147947, 147949, 29915, 22900, 2957, 538, 6498, 6495, 6093, 84083, 79811, 6095, 79810, 84081, 6096, 79818, 6884, 6885, 6097, 6880, 164656, 5366, 79813, 29904, 6879, 84896, 546, 1810, 545, 25782, 1811, 80725, 8243, 1432, 51496, 138151, 51495, 25778, 57223, 23633, 23635, 6894, 57221, 2977, 6886, 22926, 8239, 1847, 6478, 1848, 37…	4862	5844	16663	1.17993	5.61767e-25	1.12353e-25	5.72215e-25
GOTERM_BP_3	GO:0080090~regulation of primary metabolic process	1993	34.8915	2.34699e-27	79800, 6873, 6874, 79809, 6871, 6872, 63920, 90233, 948, 147948, 22906, 147947, 147949, 29915, 22900, 2957, 538, 6498, 6495, 6093, 84083, 79811, 6095, 79810, 84081, 6096, 79818, 6884, 6885, 6097, 6880, 164656, 5366, 79813, 29904, 6879, 546, 1810, 545, 25782, 1811, 80725, 8243, 1432, 51496, 138151, 51495, 25778, 57223, 23633, 23635, 6894, 2977, 6886, 22926, 8239, 1847, 6478, 1848, 374879, 1845, 91…	4862	5798	16663	1.17806	3.87253e-24	6.45422e-25	3.94455e-24
GOTERM_BP_3	GO:0006139~nucleobase-containing compound metabolic process	1970	34.4888	6.54519e-24	79800, 6873, 6874, 79809, 6871, 6872, 5378, 63920, 90233, 948, 147948, 147947, 22906, 147949, 29915, 535, 2957, 538, 6498, 6495, 84083, 79811, 6095, 79810, 84081, 6096, 79818, 6884, 6885, 6097, 6880, 164656, 79813, 6879, 84897, 546, 1810, 545, 1811, 8243, 1432, 51496, 138151, 63901, 23633, 23635, 6894, 2975, 2977, 6886, 22926, 8239, 6478, 374879, 91120, 79830, 90649, 170685, 100101467, 22909, 100…	4862	5794	16663	1.16527	1.07996e-20	1.54279e-21	1.10004e-20
GOTERM_BP_3	GO:0006725~cellular aromatic compound metabolic process	2015	35.2766	6.30605e-23	79800, 6873, 6874, 79809, 6871, 6872, 5378, 63920, 90233, 948, 147948, 22906, 147947, 147949, 29915, 535, 2957, 538, 6498, 6495, 84083, 79811, 6095, 79810, 84081, 6096, 79818, 6884, 6885, 6097, 6880, 164656, 79813, 6879, 84897, 546, 1810, 545, 1811, 2947, 8243, 1432, 51496, 138151, 63901, 23633, 23635, 6894, 2975, 2977, 6886, 22926, 8239, 6478, 374879, 91120, 79830, 90649, 170685, 100101467, 2290…	4862	5965	16663	1.15772	1.0405e-19	1.30062e-20	1.05985e-19
GOTERM_BP_3	GO:0043170~macromolecule metabolic process	2944	51.5406	1.31785e-22	79800, 6873, 6874, 6871, 79809, 6872, 170690, 5378, 170692, 63920, 948, 90233, 147948, 91147, 22906, 147947, 29915, 147949, 22901, 22900, 63917, 84078, 2957, 538, 6498, 6495, 6093, 84083, 79811, 6095, 79810, 84081, 6096, 6884, 10098, 79818, 6885, 6097, 6880, 164656, 5366, 79813, 6879, 29904, 63929, 84897, 84896, 546, 1810, 545, 25782, 1811, 80725, 84085, 340359, 8243, 1432, 51496, 138151, 51495, …	4862	9130	16663	1.10511	2.17445e-19	2.41605e-20	2.21489e-19
GOTERM_BP_3	GO:0046483~heterocycle metabolic process	1995	34.9265	5.01742e-22	79800, 6873, 6874, 79809, 6871, 6872, 5378, 63920, 90233, 948, 147948, 22906, 147947, 147949, 29915, 535, 2957, 538, 6498, 6495, 84083, 79811, 6095, 79810, 84081, 6096, 79818, 6884, 6885, 6097, 6880, 164656, 79813, 6879, 84897, 546, 1810, 545, 1811, 8243, 1432, 51496, 138151, 63901, 23633, 23635, 6894, 2975, 2977, 6886, 22926, 8239, 6478, 374879, 91120, 79830, 90649, 170685, 100101467, 22909, 100…	4862	5919	16663	1.15514	8.27874e-19	8.27874e-20	8.43271e-19
GOTERM_BP_3	GO:0044249~cellular biosynthetic process	2048	35.8543	4.66068e-21	79800, 6873, 6874, 79809, 6871, 6872, 63920, 90233, 948, 29914, 147948, 22906, 147947, 29915, 147949, 535, 63917, 2957, 538, 6498, 80736, 6495, 84083, 79811, 6095, 6096, 3295, 79818, 6884, 6885, 6097, 6880, 164656, 79813, 29904, 6879, 84897, 546, 1810, 545, 25782, 1811, 2947, 8243, 1432, 51496, 138151, 51495, 10087, 57223, 63901, 23633, 23635, 6894, 2975, 2977, 6886, 22926, 8239, 6478, 374879, 91…	4862	6118	16663	1.14725	7.69012e-18	6.99102e-19	7.83315e-18
GOTERM_BP_3	GO:0006996~organelle organization	1321	23.1268	2.1303e-20	150737, 138474, 79809, 3479, 8743, 6871, 170690, 331, 6872, 91147, 3481, 7357, 63916, 535, 6867, 63915, 534, 128637, 22902, 538, 85464, 85465, 6093, 8021, 84083, 79810, 118987, 8027, 6885, 55958, 6880, 79813, 5366, 5357, 8729, 6879, 79618, 1810, 8019, 84896, 546, 25782, 545, 8723, 85476, 85477, 8411, 10728, 84084, 113457, 8243, 23637, 55213, 23639, 8030, 55212, 138151, 128854, 10087, 163786, 8766…	4862	3753	16663	1.20632	3.51499e-17	2.92916e-18	3.58037e-17
GOTERM_BP_3	GO:1901576~organic substance biosynthetic process	2074	36.3095	3.88287e-20	79800, 6873, 6874, 79809, 6871, 6872, 63920, 90233, 948, 29914, 147948, 22906, 147947, 29915, 147949, 535, 63917, 2957, 538, 6498, 80736, 6495, 84083, 79811, 6095, 6096, 3295, 79818, 6884, 6885, 6097, 6880, 164656, 79813, 29904, 6879, 84897, 546, 1810, 545, 25782, 1811, 2947, 8243, 1432, 51496, 138151, 51495, 10087, 57223, 63901, 23633, 23635, 6894, 2975, 2977, 6886, 22926, 8239, 6478, 374879, 91…	4862	6227	16663	1.14148	6.40674e-17	4.92826e-18	6.5259e-17
GOTERM_BP_3	GO:1901360~organic cyclic compound metabolic process	2049	35.8718	6.50576e-20	79800, 6873, 6874, 79809, 6871, 6872, 5378, 63920, 90233, 948, 147948, 22906, 147947, 29915, 147949, 535, 2957, 538, 6498, 6495, 84083, 79811, 6095, 79810, 84081, 6096, 3295, 79818, 6884, 6885, 6097, 6880, 164656, 79813, 6879, 84897, 546, 1810, 545, 1811, 2947, 8243, 1432, 51496, 138151, 63901, 23633, 23635, 6894, 2975, 2977, 6886, 22926, 8239, 6478, 374879, 91120, 79830, 90649, 170685, 100101467…	4862	6149	16663	1.14203	1.07345e-16	7.6675e-18	1.09342e-16
GOTERM_BP_3	GO:0034641~cellular nitrogen compound metabolic process	2139	37.4475	8.85617e-18	79800, 6873, 6874, 79809, 6871, 6872, 5378, 63920, 90233, 948, 147948, 22906, 147947, 29915, 147949, 535, 2957, 538, 6498, 6495, 84083, 79811, 6095, 79810, 84081, 6096, 6884, 79818, 6885, 6097, 6880, 164656, 79813, 29904, 6879, 84897, 546, 1810, 545, 1811, 2947, 8243, 1432, 51496, 138151, 10087, 63901, 23633, 6894, 23635, 2975, 2977, 6886, 84888, 22926, 8239, 6478, 374879, 91120, 79830, 90649, 17…	4862	6505	16663	1.12694	1.46127e-14	9.74179e-16	1.48845e-14
GOTERM_BP_3	GO:0008104~protein localization	885	15.4937	5.01586e-16	150737, 3479, 79809, 948, 22906, 7357, 535, 79083, 534, 22902, 22900, 79600, 100302736, 85465, 6495, 8021, 6093, 10098, 8027, 55959, 5366, 5357, 8729, 546, 25782, 8723, 545, 80725, 85477, 374868, 23637, 55212, 1432, 51496, 138151, 8031, 23633, 8766, 727, 115548, 22920, 85443, 8447, 55204, 8754, 10075, 57231, 1832, 112574, 523, 63908, 7323, 528, 27165, 55275, 10959, 51277, 8500, 5326, 9590, 580, 5…	4862	2448	16663	1.239	9.15934e-13	5.72875e-14	9.32587e-13
GOTERM_BP_3	GO:0030030~cell projection organization	504	8.82353	1.22235e-14	150737, 146057, 10890, 55236, 63923, 79809, 170690, 5376, 91147, 63915, 22902, 128637, 63917, 79600, 85464, 538, 64689, 10611, 6498, 85461, 6093, 2013, 6092, 26005, 50618, 5357, 29904, 1719, 55364, 80823, 80725, 11081, 23637, 23639, 55212, 214, 55112, 27086, 8100, 8766, 90249, 1842, 627, 8239, 6478, 79625, 138639, 323, 59338, 324, 7320, 85459, 6385, 7225, 80705, 2823, 8846, 79633, 989, 112, 26039…	4862	1301	16663	1.32767	2.01505e-11	1.18527e-12	2.0528e-11
GOTERM_BP_3	GO:0010256~endomembrane system organization	240	4.20168	2.54657e-12	91663, 55746, 50999, 10890, 23511, 284098, 64398, 128637, 65055, 23136, 64689, 6093, 8021, 7485, 2013, 1182, 143187, 8027, 100101267, 10098, 51361, 282679, 5357, 8729, 7175, 25782, 23122, 400, 8867, 55654, 22796, 9980, 1452, 19, 114882, 10087, 8766, 80856, 115548, 55667, 55737, 55204, 64083, 10313, 54874, 4628, 79633, 23033, 51534, 10580, 10959, 844, 8642, 123720, 8500, 7251, 23225, 23224, 582, 1…	4862	559	16663	1.47142	4.20176e-09	2.33431e-10	4.2799e-09
GOTERM_BP_3	GO:0045184~establishment of protein localization	720	12.605	1.72324e-11	7494, 150737, 6774, 23511, 50999, 10890, 23514, 1315, 79809, 3479, 1314, 948, 22906, 150, 7357, 79083, 535, 22902, 59343, 534, 22900, 100302736, 64689, 85465, 2850, 604, 6093, 8021, 7485, 27072, 79719, 167691, 8027, 8111, 10098, 143187, 51361, 55959, 51366, 5366, 5357, 8729, 408, 10628, 163, 164, 2849, 80824, 55366, 51167, 8723, 406, 25782, 8313, 80725, 7200, 374868, 23534, 23637, 8864, 55212, 72…	4862	2021	16663	1.22097	2.84333e-08	1.49649e-09	2.89622e-08
GOTERM_BP_3	GO:0070727~cellular macromolecule localization	587	10.2766	3.93465e-11	7494, 6774, 23511, 10890, 23514, 23515, 1315, 3479, 1314, 79809, 948, 22906, 7357, 79083, 22902, 79600, 85465, 6495, 604, 8021, 6093, 7485, 27072, 2013, 10098, 143187, 8027, 26005, 55959, 51366, 5366, 5357, 8729, 10628, 163, 164, 2849, 80824, 546, 545, 25782, 8313, 85477, 400, 374868, 23534, 23637, 7227, 1432, 51496, 138151, 8031, 23633, 8766, 115548, 51194, 627, 6747, 85443, 55204, 58476, 23527,…	4862	1613	16663	1.24722	6.49218e-08	3.24609e-09	6.61292e-08
GOTERM_BP_3	GO:1902589~single-organism organelle organization	585	10.2416	7.14799e-11	2009, 150737, 146057, 6774, 79809, 331, 91147, 150, 6867, 128637, 22902, 85464, 604, 6093, 27072, 2013, 23500, 143187, 26005, 5366, 5357, 8729, 408, 84896, 546, 8313, 85477, 8411, 84084, 8243, 23639, 55212, 27086, 10087, 163786, 8766, 51199, 10735, 8447, 6760, 324, 132671, 55102, 7320, 57231, 85459, 1832, 6385, 64793, 374986, 989, 841, 26037, 202018, 200894, 5910, 845, 57580, 118, 844, 25897, 575…	4862	1612	16663	1.24374	1.17942e-07	5.61627e-09	1.20135e-07
GOTERM_BP_3	GO:0032989~cellular component morphogenesis	490	8.57843	9.22735e-11	150737, 146057, 10890, 63923, 79809, 170690, 91147, 8322, 22902, 128637, 51176, 63917, 79600, 85464, 538, 64689, 10611, 6498, 604, 6093, 6781, 55223, 6092, 26005, 50618, 29904, 55364, 8313, 80823, 80725, 11081, 23637, 23639, 55212, 1432, 214, 27086, 10087, 310, 8100, 8766, 90249, 6886, 1842, 627, 8239, 8443, 6478, 138639, 79834, 6760, 323, 7320, 85459, 7225, 2823, 989, 26039, 26037, 202018, 20089…	4862	1321	16663	1.27125	1.52251e-07	6.92051e-09	1.55083e-07
GOTERM_BP_3	GO:0010927~cellular component assembly involved in morphogenesis	138	2.41597	1.44399e-10	150737, 146057, 84140, 4205, 9342, 26160, 64398, 91147, 128637, 80184, 23136, 11155, 56912, 65250, 5159, 22885, 79598, 200576, 4117, 282809, 26005, 9738, 123872, 92482, 80173, 51626, 23122, 57562, 79989, 57560, 8556, 23639, 10529, 27019, 200162, 10324, 55212, 26146, 56171, 5048, 22858, 136332, 8382, 27086, 25981, 51804, 91977, 161582, 23093, 23116, 8443, 23322, 25802, 117177, 117178, 7110, 123811…	4862	294	16663	1.60868	2.38258e-07	1.03591e-08	2.42689e-07
GOTERM_BP_3	GO:0022607~cellular component assembly	891	15.5987	2.89544e-09	150737, 138474, 6873, 6874, 6872, 331, 170690, 5376, 948, 91147, 3480, 535, 128637, 8737, 538, 85464, 120379, 6498, 6495, 6093, 204851, 6092, 8027, 1429, 6880, 5366, 5357, 29904, 6879, 546, 25782, 545, 85477, 23637, 23639, 55212, 317, 138151, 128854, 163786, 5350, 8766, 6886, 115548, 8443, 22920, 23627, 324, 79837, 2966, 7320, 85459, 2965, 63908, 79631, 80705, 2967, 989, 200894, 10959, 8467, 8500…	4862	2618	16663	1.1664	4.77746e-06	1.99061e-07	4.86633e-06
GOTERM_BP_3	GO:0051649~establishment of localization in cell	695	12.1674	9.11033e-09	7494, 150737, 6774, 23511, 1315, 79809, 3479, 1314, 59349, 948, 22906, 150, 7357, 10618, 79083, 63915, 128637, 22902, 100302736, 64689, 85465, 2205, 2850, 149111, 604, 8021, 7486, 27072, 84081, 2013, 8027, 8111, 51362, 143187, 51361, 55959, 51366, 5366, 540, 8729, 408, 10628, 163, 164, 51164, 2849, 80824, 84897, 8723, 25782, 8313, 400, 8411, 8867, 84084, 23534, 23637, 8864, 55212, 7227, 1432, 514…	4862	2004	16663	1.18857	1.50319e-05	6.01282e-07	1.53116e-05
GOTERM_BP_3	GO:0051128~regulation of cellular component organization	795	13.9181	9.12122e-09	6871, 8743, 3479, 6872, 170690, 5376, 948, 91147, 7357, 3481, 128637, 22902, 85464, 79602, 85465, 80736, 6498, 6495, 6093, 55223, 6092, 118987, 3488, 8027, 6880, 50618, 5366, 5357, 29904, 6879, 734, 79618, 546, 84896, 25782, 545, 80725, 85477, 84084, 23637, 1432, 317, 310, 8766, 6886, 7334, 720, 8447, 79625, 323, 324, 79837, 8754, 85458, 2966, 10075, 7320, 85459, 2965, 7323, 63908, 64793, 2967, 9…	4862	2323	16663	1.17289	1.50499e-05	5.78846e-07	1.53299e-05
GOTERM_BP_3	GO:0007017~microtubule-based process	245	4.28922	1.4318e-08	2009, 150737, 79809, 331, 91147, 9857, 23271, 6867, 63915, 80208, 56912, 5747, 55755, 55857, 25, 26005, 163, 123872, 92017, 7175, 84896, 23122, 113457, 84084, 23639, 55860, 136332, 1070, 23011, 163786, 8766, 51199, 23116, 22920, 117178, 152185, 3837, 6760, 79441, 324, 9897, 127602, 7320, 85458, 345895, 196385, 57606, 79443, 64793, 23384, 56907, 6103, 6101, 23032, 23172, 54768, 23177, 25897, 25301…	4862	618	16663	1.35868	2.36243e-05	8.74986e-07	2.4064e-05
GOTERM_BP_3	GO:0046907~intracellular transport	563	9.85644	1.90964e-08	7494, 6774, 23511, 1315, 3479, 1314, 59349, 948, 22906, 7357, 10618, 79083, 63915, 128637, 22902, 100302736, 64689, 85465, 2205, 149111, 604, 7486, 8021, 27072, 84081, 2013, 51362, 143187, 8027, 51361, 55959, 51366, 540, 8729, 10628, 163, 164, 51164, 2849, 80824, 84897, 8723, 25782, 8313, 400, 8411, 84084, 23637, 23534, 55212, 7227, 1432, 51496, 8031, 57222, 10087, 23633, 5350, 51194, 6747, 22920…	4862	1594	16663	1.21048	3.15086e-05	1.12533e-06	3.20951e-05
GOTERM_BP_3	GO:0051640~organelle localization	195	3.41387	2.89837e-07	81488, 3087, 4205, 2332, 9863, 59349, 10484, 79083, 128637, 80208, 63915, 64689, 2205, 149111, 6616, 5747, 55755, 9871, 8729, 51164, 8723, 23122, 8867, 51760, 55212, 213, 821, 8766, 51199, 22920, 8447, 3837, 152185, 54874, 114088, 143425, 55207, 7320, 10497, 63908, 79443, 4628, 56907, 284071, 10959, 27445, 54664, 57586, 55333, 51134, 10059, 23224, 10239, 63971, 2890, 9066, 4747, 2259, 8825, 51128…	4862	489	16663	1.36667	0.000478117	1.64906e-05	0.000487125
GOTERM_BP_3	GO:0051130~positive regulation of cellular component organization	421	7.37045	5.93767e-07	7494, 57343, 23514, 3479, 8743, 6871, 6872, 948, 3481, 7357, 22902, 51176, 6498, 85465, 604, 6093, 6092, 50618, 5366, 5357, 408, 29904, 2849, 79618, 84896, 546, 545, 25782, 8313, 80823, 85477, 8867, 1432, 8766, 6886, 7334, 627, 720, 79625, 8447, 5244, 324, 79837, 8754, 7320, 10075, 2966, 2965, 85459, 7323, 6385, 2823, 2967, 989, 841, 26039, 27020, 202018, 27165, 57580, 255967, 5326, 55333, 7251, …	4862	1183	16663	1.21965	0.000979236	3.26567e-05	0.000997932
GOTERM_BP_3	GO:0009653~anatomical structure morphogenesis	868	15.1961	2.21504e-06	150737, 63923, 79809, 170690, 948, 91147, 7358, 128637, 22902, 63917, 79600, 85464, 538, 79602, 6498, 256764, 6495, 85461, 6093, 79812, 6095, 79810, 90627, 55223, 204851, 6096, 6092, 118987, 3488, 55959, 50618, 164656, 29904, 7342, 546, 80725, 8412, 23637, 23639, 55212, 1432, 317, 310, 10087, 8038, 8766, 729, 90249, 1842, 6886, 727, 8239, 8443, 1847, 6478, 1848, 1846, 79625, 138639, 79834, 323, 8…	4862	2631	16663	1.13067	0.00364816	0.000117891	0.00372273
GOTERM_BP_3	GO:0010508~positive regulation of autophagy	45	0.787815	2.8536e-06	7494, 10206, 10241, 23677, 22930, 53373, 57535, 8678, 60592, 665, 92140, 23274, 51322, 5563, 9528, 55626, 11043, 8396, 3099, 5899, 22863, 201163, 9779, 58476, 7957, 3791, 79837, 23367, 7405, 258010, 29110, 10769, 5291, 94241, 5049, 120892, 25782, 79443, 10558, 9517, 1634, 220441, 23411, 440275, 3064	4862	82	16663	1.88078	0.00469738	0.000147128	0.00479591
GOTERM_BP_3	GO:0007507~heart development	197	3.44888	3.70849e-06	4209, 3087, 4205, 55742, 3479, 34, 10203, 59343, 63917, 79602, 10611, 1829, 6495, 65250, 4488, 2200, 79810, 5747, 4889, 26005, 4886, 23509, 1982, 51098, 163, 123872, 32, 8313, 54880, 55212, 7227, 1432, 27086, 10087, 5350, 23118, 7049, 4092, 7043, 4763, 51684, 1301, 1832, 182, 4629, 4628, 79633, 840, 4853, 221322, 200894, 10959, 2475, 8642, 55130, 27031, 57493, 2263, 5607, 2260, 6196, 10370, 10439…	4862	511	16663	1.32125	0.00610033	0.000185407	0.00623262
GOTERM_BP_3	GO:0051656~establishment of organelle localization	165	2.88866	7.00788e-06	22871, 9342, 22872, 94121, 5537, 8678, 2332, 94122, 9341, 9554, 59349, 488, 55435, 10484, 4926, 79083, 128637, 63915, 80208, 9751, 58533, 64689, 2205, 149111, 6616, 2157, 9919, 5747, 8546, 673, 4292, 55755, 9871, 25978, 26258, 5027, 8729, 51164, 54820, 472, 8723, 23122, 8867, 51760, 26985, 9570, 2624, 7514, 55212, 22999, 3998, 5048, 6809, 821, 8766, 10427, 10015, 55166, 10947, 6683, 9632, 10175, …	4862	420	16663	1.3464	0.0114964	0.000340032	0.0117774
GOTERM_BP_3	GO:0033554~cellular response to stress	598	10.4692	7.39103e-06	7494, 23511, 23514, 6872, 331, 5378, 948, 91147, 3480, 1728, 8322, 10613, 59343, 8737, 538, 6498, 2205, 604, 8021, 7486, 6780, 84083, 6781, 6095, 204851, 219736, 23503, 51360, 6885, 6880, 51366, 5366, 29904, 1719, 55364, 405, 546, 406, 545, 8313, 58493, 2947, 2218, 10728, 8243, 1432, 213, 51495, 317, 138151, 10087, 55218, 7334, 22925, 22926, 624, 1845, 79624, 79625, 55107, 59338, 324, 132671, 229…	4862	1773	16663	1.15593	0.0121212	0.000348375	0.0124213
GOTERM_BP_3	GO:1902115~regulation of organelle assembly	74	1.29552	9.17239e-06	989, 22930, 202018, 23232, 57535, 9924, 170690, 57533, 255967, 79959, 128637, 7251, 8396, 5601, 79598, 64786, 672, 9779, 55755, 83452, 6311, 8027, 56890, 4117, 200576, 9738, 4848, 25978, 10769, 125058, 4591, 7175, 55329, 55296, 25782, 2909, 585, 23061, 51473, 29978, 23637, 23256, 51652, 246175, 8100, 10015, 4534, 23019, 6047, 153241, 1540, 11138, 5868, 51510, 57465, 84260, 55626, 8897, 57472, 152…	4862	161	16663	1.57523	0.0150206	0.000420315	0.0154148
GOTERM_BP_3	GO:0010506~regulation of autophagy	112	1.96078	1.31705e-05	7494, 10206, 53373, 3082, 8678, 8925, 8672, 23274, 25827, 535, 11011, 534, 58533, 1977, 64121, 8396, 3099, 200576, 25, 7405, 27, 258010, 1982, 149371, 25782, 472, 440275, 29978, 10325, 8100, 51606, 92140, 5563, 23118, 128338, 387032, 55737, 596, 5899, 2081, 22863, 58476, 79837, 9559, 523, 5049, 79443, 11128, 1634, 528, 6721, 23032, 10241, 257397, 81671, 22930, 140710, 23232, 57535, 10193, 57533, …	4862	269	16663	1.42693	0.021497	0.000587163	0.0221331
GOTERM_BP_3	GO:0071495~cellular response to endogenous stimulus	411	7.19538	1.49623e-05	7494, 6774, 10890, 23514, 6872, 948, 3480, 3481, 150, 535, 534, 51176, 79602, 6498, 607, 2200, 6781, 6095, 6096, 6092, 3488, 6885, 6097, 55959, 51366, 7337, 164656, 6879, 29904, 55364, 406, 1811, 6777, 7200, 10728, 6752, 6751, 51496, 317, 8031, 8036, 25778, 27086, 8239, 5241, 8850, 10886, 285704, 8754, 23527, 523, 610, 185, 7323, 2822, 79633, 528, 115, 112, 6599, 140710, 27020, 111, 200734, 845, …	4862	1185	16663	1.18867	0.0243857	0.000649472	0.0251439
GOTERM_BP_3	GO:0010605~negative regulation of macromolecule metabolic process	765	13.3929	1.71968e-05	7494, 6774, 57343, 2004, 23511, 2005, 23512, 59348, 6872, 331, 334, 948, 3480, 64682, 29915, 59343, 51176, 339745, 5229, 6498, 605, 604, 6495, 6093, 8021, 84083, 55223, 6096, 7483, 219736, 79718, 79818, 3488, 6880, 51366, 79813, 164656, 6879, 1718, 408, 10628, 80824, 55364, 7342, 79618, 1810, 55366, 546, 406, 545, 80725, 2218, 115677, 8243, 5253, 8863, 8864, 58487, 7227, 8861, 138151, 27086, 310,…	4862	2326	16663	1.12717	0.0279762	0.000727298	0.0288985
GOTERM_BP_3	GO:0016236~macroautophagy	88	1.54062	2.06042e-05	10206, 10241, 57724, 115201, 9342, 22930, 23232, 57535, 10193, 8678, 9927, 22878, 57533, 2475, 9140, 23274, 51322, 3964, 63894, 4077, 7251, 64121, 8396, 3099, 30849, 55054, 83452, 3791, 23367, 200576, 5071, 54463, 7405, 9711, 9821, 94241, 9868, 7248, 25782, 23411, 29978, 23673, 23256, 8987, 9804, 51652, 10325, 65082, 29979, 140735, 5663, 6845, 60592, 8100, 665, 8649, 5565, 4534, 55669, 5564, 9776…	4862	203	16663	1.48568	0.0334259	0.000849572	0.0346236
GOTERM_BP_3	GO:0010646~regulation of cell communication	976	17.0868	2.11054e-05	138474, 6873, 6874, 79809, 8743, 3479, 331, 6872, 948, 3480, 3481, 8737, 63917, 22900, 79600, 100302736, 6498, 79812, 90627, 6095, 55223, 204851, 8027, 6884, 10098, 3488, 6885, 55959, 50618, 6880, 79813, 7337, 5366, 164656, 8729, 84896, 545, 8723, 10725, 8412, 1432, 51496, 317, 51495, 138151, 8036, 25778, 5350, 8766, 57221, 727, 7334, 22925, 1847, 6478, 1848, 1845, 1846, 8447, 79837, 324, 25769, …	4862	3020	16663	1.1076	0.0342249	0.000849012	0.0354657
GOTERM_BP_3	GO:0006903~vesicle targeting	41	0.717787	2.20618e-05	10972, 23256, 9570, 22871, 22872, 9342, 3998, 5663, 5537, 59349, 9554, 55435, 8615, 10959, 11196, 10427, 10484, 8773, 128637, 9632, 64689, 10175, 149111, 4905, 10802, 23243, 2157, 9919, 2801, 2890, 9871, 122553, 90411, 8729, 51128, 55291, 374, 8452, 7109, 23122, 23332	4862	77	16663	1.82487	0.0357477	0.000866346	0.0370725
GOTERM_BP_3	GO:0043414~macromolecule methylation	110	1.92577	2.24613e-05	2145, 7494, 22976, 254013, 4204, 57343, 6018, 3720, 23512, 25962, 3007, 57570, 63899, 81627, 64216, 115294, 672, 23067, 9545, 8731, 4297, 7403, 79813, 54790, 4602, 546, 144233, 64324, 9646, 399818, 54880, 2625, 55729, 7799, 84193, 339175, 93166, 6894, 221078, 90826, 79624, 79979, 51111, 26053, 55870, 10419, 55170, 80854, 80204, 54482, 11022, 25917, 57604, 163589, 57721, 221656, 23030, 55783, 5590…	4862	266	16663	1.41726	0.0363831	0.000861524	0.0377437
GOTERM_BP_3	GO:0043933~macromolecular complex subunit organization	805	14.0931	2.32192e-05	138474, 6873, 6874, 6871, 6872, 948, 3480, 535, 128637, 8737, 538, 120379, 6498, 6885, 1429, 6880, 5366, 79813, 6879, 546, 8019, 1810, 545, 85477, 55213, 23639, 317, 138151, 128854, 5350, 6886, 115548, 7334, 22920, 23627, 324, 2966, 10075, 7320, 2965, 63908, 79631, 2967, 989, 55904, 10959, 8467, 5326, 84869, 2107, 57492, 2122, 10059, 79858, 143098, 63971, 63035, 10767, 4976, 8452, 51263, 8451, 84…	4862	2461	16663	1.12104	0.0375875	0.000870351	0.0390171
GOTERM_BP_3	GO:0051172~negative regulation of nitrogen compound metabolic process	509	8.91106	3.08636e-05	7494, 6774, 57343, 2004, 2005, 23512, 59348, 948, 150, 29915, 51176, 6498, 2203, 605, 6495, 604, 84083, 55223, 6096, 79718, 3488, 79818, 51366, 164656, 79813, 6879, 10628, 7342, 55364, 79618, 1810, 55366, 546, 406, 545, 115677, 5253, 8243, 8863, 8864, 58487, 7227, 8861, 138151, 27086, 6886, 8239, 6478, 10735, 23522, 23528, 7320, 85457, 7323, 6595, 146198, 10951, 8467, 26036, 94239, 3234, 10658, 7…	4862	1506	16663	1.15833	0.0496508	0.00113104	0.0518594
GOTERM_BP_3	GO:0009892~negative regulation of metabolic process	818	14.3207	6.95475e-05	6872, 331, 334, 948, 3480, 29915, 6498, 6495, 8021, 6093, 84083, 55223, 6096, 3488, 79818, 6880, 164656, 79813, 6879, 7342, 79618, 546, 1810, 545, 80725, 8243, 138151, 310, 55217, 57221, 6886, 727, 8239, 720, 6478, 1847, 1848, 1845, 10735, 1846, 324, 7320, 64798, 85457, 7323, 64793, 146198, 10951, 8467, 5327, 3234, 580, 9306, 2122, 10766, 8452, 583, 585, 29945, 10765, 2117, 10762, 10048, 7572, 16…	4862	2522	16663	1.11159	0.108418	0.00249162	0.116823
GOTERM_BP_3	GO:0009791~post-embryonic development	46	0.805322	9.54601e-05	2625, 4204, 3708, 202018, 27230, 23515, 5663, 54928, 34, 2475, 6414, 3482, 84159, 27148, 4929, 26108, 3658, 5326, 57282, 8879, 10018, 2200, 48, 285331, 596, 26058, 93, 57493, 59338, 2263, 652, 2776, 54542, 80274, 25976, 10512, 4297, 54790, 7915, 93986, 4594, 546, 6571, 57003, 10765, 4087	4862	94	16663	1.67714	0.145737	0.00334581	0.160318
GOTERM_BP_3	GO:0031324~negative regulation of cellular metabolic process	762	13.3403	9.98845e-05	7494, 6774, 57343, 2004, 2005, 23512, 59348, 6872, 331, 334, 948, 3480, 64682, 150, 29915, 10613, 59343, 51176, 339745, 6498, 605, 2203, 604, 6495, 6093, 84083, 55223, 6096, 7483, 79718, 23504, 79818, 3488, 6880, 51366, 79813, 164656, 6879, 1718, 408, 10628, 80824, 55364, 7342, 79618, 1810, 55366, 546, 406, 545, 80725, 2218, 115677, 8243, 5253, 8863, 8864, 58487, 7227, 8861, 138151, 27086, 57221,…	4862	2345	16663	1.11365	0.151952	0.00342781	0.167742
GOTERM_BP_3	GO:0044248~cellular catabolic process	538	9.41877	0.000102177	7494, 55236, 3479, 23517, 6872, 91147, 747, 150, 64682, 10613, 8737, 22803, 339745, 8879, 55230, 8405, 79718, 3295, 1429, 6880, 51366, 7337, 5366, 8309, 8310, 408, 405, 406, 2947, 10724, 549, 84890, 11081, 5257, 55212, 316, 5255, 317, 7326, 178, 7328, 132789, 10730, 222236, 7334, 84196, 8239, 112487, 6478, 123688, 224, 58476, 170685, 324, 132671, 8754, 6898, 7320, 10075, 51185, 10605, 7323, 51283…	4862	1616	16663	1.14098	0.155154	0.00343491	0.171589
GOTERM_BP_3	GO:0048646~anatomical structure formation involved in morphogenesis	393	6.88025	0.000111475	7494, 150737, 146057, 2004, 57343, 948, 91147, 128637, 51176, 79600, 538, 6498, 79602, 256764, 6495, 604, 85461, 6093, 79812, 6095, 90627, 204851, 6786, 26005, 164656, 23509, 7342, 8313, 11082, 23639, 1432, 7227, 55212, 8861, 317, 27086, 8038, 729, 727, 6886, 8443, 1847, 1848, 79625, 1846, 55109, 1301, 8754, 1303, 7320, 85459, 182, 6385, 2969, 2822, 989, 202018, 200894, 845, 10959, 844, 27443, 22…	4862	1151	16663	1.17019	0.168018	0.00367214	0.18719
GOTERM_BP_3	GO:0009966~regulation of signal transduction	878	15.3711	0.000118079	138474, 6873, 6874, 8743, 3479, 79809, 6872, 331, 948, 3480, 3481, 8737, 63917, 22900, 79600, 100302736, 6498, 79812, 6095, 90627, 55223, 204851, 6884, 10098, 3488, 8027, 6885, 55959, 6880, 50618, 7337, 5366, 164656, 79813, 8729, 545, 10725, 8412, 1432, 51496, 317, 51495, 138151, 8036, 25778, 5350, 57221, 727, 7334, 22925, 1847, 6478, 1848, 1845, 1846, 324, 79837, 8754, 85458, 2966, 7320, 64798, …	4862	2728	16663	1.10303	0.177035	0.00381314	0.198269
GOTERM_BP_3	GO:0048523~negative regulation of cellular process	1351	23.652	0.000118417	3479, 8743, 331, 6872, 170692, 334, 5376, 948, 91147, 3480, 29915, 22902, 8737, 22900, 100302736, 79602, 6498, 6495, 79812, 6093, 84083, 90627, 6095, 6096, 55223, 6092, 79818, 8027, 3488, 55959, 6097, 6880, 79813, 164656, 5366, 734, 6879, 29904, 7342, 79618, 84897, 1810, 84896, 546, 545, 80725, 84280, 85477, 79612, 8243, 1432, 51496, 138151, 8763, 63901, 5350, 57221, 727, 6886, 8239, 720, 1847, 6…	4862	4300	16663	1.07678	0.177494	0.00375064	0.198836
GOTERM_BP_3	GO:0009890~negative regulation of biosynthetic process	502	8.78852	0.00013937	7494, 6774, 57343, 2004, 2005, 23512, 59348, 948, 150, 29915, 10613, 51176, 5229, 6498, 605, 6495, 604, 84083, 55223, 6096, 79718, 3488, 79818, 164656, 79813, 6879, 10628, 7342, 55364, 79618, 1810, 55366, 546, 406, 545, 115677, 5253, 8243, 8863, 8864, 58487, 7227, 8861, 138151, 27086, 6886, 8239, 6478, 10735, 23522, 23528, 7320, 85457, 7323, 6595, 146198, 140710, 10951, 8467, 26036, 94239, 3234, …	4862	1504	16663	1.14392	0.205448	0.00432978	0.23398
GOTERM_BP_3	GO:0034330~cell junction organization	99	1.73319	0.00033052	154796, 91663, 1003, 10207, 1004, 4301, 2335, 1009, 9748, 64398, 23136, 1829, 1894, 6093, 5747, 204851, 6548, 153562, 5170, 3551, 3690, 57669, 8394, 23122, 51762, 1495, 83660, 54828, 6801, 125111, 10420, 8861, 7414, 8650, 84612, 92140, 79977, 253559, 1500, 342184, 144100, 8443, 4092, 7043, 9231, 596, 395, 324, 23499, 1832, 6385, 1636, 23332, 7057, 998, 999, 5783, 81671, 2705, 10580, 11228, 10395,…	4862	249	16663	1.36262	0.420418	0.0100501	0.554053
GOTERM_BP_3	GO:0032878~regulation of establishment or maintenance of cell polarity	16	0.280112	0.000361571	6093, 1003, 5908, 2625, 7010, 10193, 57698, 51057, 889, 9585, 22902, 10565, 253260, 11127, 9475, 54828	4862	23	16663	2.38413	0.449374	0.0107905	0.605955
GOTERM_BP_3	GO:0044089~positive regulation of cellular component biogenesis	162	2.83613	0.000452366	154796, 10152, 22976, 54413, 96459, 4204, 22871, 23514, 5021, 9924, 2332, 6872, 55435, 948, 40, 23075, 253260, 7162, 51429, 348110, 171024, 6093, 8396, 673, 1902, 1385, 57669, 9738, 5366, 5027, 29904, 7175, 139065, 472, 25782, 545, 80823, 85477, 23122, 23064, 54828, 9369, 2072, 2073, 2764, 10015, 9774, 6886, 23019, 23191, 3320, 342184, 627, 3416, 23116, 23394, 10018, 25802, 1642, 7043, 9378, 5899…	4862	441	16663	1.25897	0.526012	0.0132432	0.757573
GOTERM_BP_3	GO:0007163~establishment or maintenance of cell polarity	71	1.243	0.000517413	154796, 1003, 83700, 10890, 55742, 10193, 382, 9826, 79648, 64398, 10486, 4926, 889, 22902, 253260, 5584, 9793, 6093, 5747, 55914, 27031, 23224, 6548, 55755, 143098, 22841, 51057, 8729, 378, 8825, 399687, 55327, 2255, 9585, 54820, 2258, 2909, 23122, 1495, 54828, 9053, 1741, 23255, 1740, 2625, 5048, 23150, 9578, 7474, 84612, 57698, 667, 10565, 81609, 23094, 10806, 23322, 9475, 9231, 64083, 5908, 1…	4862	170	16663	1.43136	0.574271	0.01487	0.866063
GOTERM_BP_3	GO:1901575~organic substance catabolic process	613	10.7318	0.000618168	7494, 6774, 55236, 23517, 3479, 6872, 340562, 91147, 747, 64682, 150, 10613, 8737, 22803, 339745, 8879, 55230, 2203, 196463, 8405, 79718, 3295, 6880, 51366, 7337, 5366, 8309, 8310, 408, 405, 406, 10724, 8867, 549, 84890, 11081, 5257, 55212, 316, 5255, 317, 178, 7326, 7328, 132789, 10730, 138050, 222236, 7334, 5346, 84196, 8239, 112487, 6478, 412, 123688, 222, 224, 58476, 170685, 324, 132671, 8754…	4862	1889	16663	1.11216	0.63951	0.0174374	1.03389
GOTERM_BP_3	GO:0010648~negative regulation of cell communication	395	6.91527	0.000691203	7494, 3479, 8743, 59349, 3480, 150, 59343, 8737, 51176, 22900, 100302736, 6498, 2203, 604, 2200, 79812, 6095, 3488, 8027, 55959, 6880, 164656, 408, 143872, 163, 80824, 8315, 84896, 55366, 406, 8313, 2218, 1432, 51496, 27086, 624, 6478, 1847, 1848, 1845, 1846, 59338, 324, 25769, 7320, 2966, 64798, 51283, 841, 200734, 845, 2898, 2899, 8835, 26036, 55333, 7251, 55914, 27031, 9306, 2122, 5922, 2890, …	4862	1182	16663	1.1453	0.680462	0.0191512	1.15537
GOTERM_BP_3	GO:0007049~cell cycle	546	9.55882	0.000700432	2009, 23511, 138474, 6873, 6871, 3479, 6872, 331, 132660, 91147, 3481, 64682, 6867, 59343, 51176, 5229, 6498, 8021, 219736, 7483, 23503, 26005, 55958, 8729, 1718, 734, 10628, 1719, 84897, 546, 545, 8313, 6777, 5218, 58490, 84084, 8243, 23637, 55213, 1432, 138151, 163786, 8766, 6886, 8239, 6478, 1845, 85444, 10735, 5243, 8850, 323, 324, 55207, 85458, 7320, 2965, 112574, 64793, 10600, 989, 79848, 5…	4862	1672	16663	1.11917	0.685294	0.0190842	1.17071
GOTERM_BP_3	GO:0023057~negative regulation of signaling	396	6.93277	0.000740857	7494, 3479, 8743, 59349, 3480, 150, 59343, 8737, 51176, 22900, 100302736, 6498, 2203, 604, 2200, 79812, 6095, 3488, 8027, 55959, 6880, 164656, 408, 143872, 163, 80824, 8315, 84896, 55366, 406, 8313, 2218, 1432, 51496, 27086, 624, 6478, 1847, 1848, 1845, 1846, 59338, 324, 25769, 7320, 2966, 64798, 51283, 841, 200734, 845, 2898, 2899, 8835, 26036, 55333, 7251, 55914, 27031, 9306, 2122, 5922, 2890, …	4862	1186	16663	1.14432	0.705615	0.0198474	1.23789
GOTERM_BP_3	GO:1901888~regulation of cell junction assembly	35	0.612745	0.000889321	8861, 10395, 9748, 2697, 3987, 342184, 5583, 9693, 9475, 6093, 5747, 5728, 5795, 4867, 5908, 6548, 395, 2042, 7010, 3791, 3551, 57669, 51057, 90102, 23499, 7248, 8826, 1636, 6385, 4088, 23122, 5318, 23332, 7057, 54828	4862	72	16663	1.666	0.769622	0.0233998	1.48421
GOTERM_BP_3	GO:0051173~positive regulation of nitrogen compound metabolic process	572	10.014	0.00123472	7494, 79800, 6774, 54103, 57343, 2004, 138474, 23514, 6873, 6874, 59348, 3479, 6872, 3480, 8322, 10613, 59343, 8737, 51176, 607, 6495, 22807, 6095, 6096, 79718, 51360, 8028, 6097, 126626, 6880, 7337, 164656, 6879, 408, 55364, 405, 79618, 55366, 546, 406, 545, 6777, 10725, 58490, 10620, 79612, 5253, 7227, 1432, 8861, 8031, 27086, 84193, 23633, 23635, 2977, 6886, 7334, 22926, 23522, 5241, 8850, 676…	4862	1767	16663	1.10942	0.869783	0.0318401	2.05506
GOTERM_BP_3	GO:0051298~centrosome duplication	25	0.437675	0.00129076	5311, 23032, 163786, 114791, 91147, 79959, 9851, 153241, 9793, 9475, 55125, 675, 152185, 9525, 672, 80254, 55755, 56890, 26005, 9738, 10769, 4591, 27229, 9662, 54820	4862	47	16663	1.82297	0.881297	0.0327506	2.14737
GOTERM_BP_3	GO:0048589~developmental growth	204	3.57143	0.00150802	3087, 6774, 2335, 3479, 4897, 9863, 80208, 22902, 607, 10611, 8879, 65059, 6495, 4488, 6781, 5747, 79718, 25, 4886, 50618, 7337, 5357, 1982, 56920, 54796, 55364, 546, 32, 2331, 7074, 6777, 51761, 23122, 51760, 440275, 5618, 1432, 214, 27086, 23011, 8766, 627, 8239, 7049, 23394, 57611, 1848, 23111, 2309, 59338, 10743, 203447, 23286, 23105, 8846, 2820, 23236, 118, 10959, 2475, 9201, 2246, 23038, 49…	4862	583	16663	1.19922	0.917099	0.0375849	2.50453
GOTERM_BP_3	GO:0009968~negative regulation of signal transduction	362	6.33754	0.00172222	91663, 7494, 91662, 3087, 3082, 3479, 8743, 9863, 59349, 3480, 150, 114899, 59343, 8737, 51176, 22900, 100302736, 6498, 375033, 2203, 604, 2200, 54894, 79812, 6095, 3488, 8027, 25, 81848, 51094, 55959, 6880, 164656, 408, 143872, 163, 1592, 80824, 8315, 55366, 406, 8313, 1491, 2218, 7078, 1495, 161742, 55654, 51592, 1452, 1432, 51496, 92345, 27086, 10221, 23291, 1997, 23019, 23017, 7049, 624, 4780…	4862	1089	16663	1.13925	0.941814	0.0421774	2.85545
GOTERM_BP_3	GO:1902580~single-organism cellular localization	365	6.39006	0.00214339	81488, 91663, 7494, 91662, 6774, 55746, 10890, 23511, 284098, 2332, 3479, 9863, 64398, 948, 79083, 63915, 114899, 80208, 128637, 23136, 65055, 2205, 6616, 604, 8021, 6093, 7485, 2013, 55755, 10098, 100101267, 55959, 51366, 5366, 3717, 5357, 540, 130132, 10628, 7175, 32, 4601, 8723, 8313, 31, 7074, 25782, 23122, 51762, 8867, 51760, 23534, 1432, 7227, 55212, 19, 213, 3842, 10087, 3841, 23633, 23011…	4862	1102	16663	1.13514	0.970998	0.0514699	3.54199
GOTERM_BP_3	GO:0036503~ERAD pathway	41	0.717787	0.00238618	29978, 7494, 10206, 4189, 7844, 7706, 29979, 9097, 80267, 6400, 1861, 54431, 56886, 91147, 9695, 10299, 23197, 10613, 10277, 7993, 8975, 23190, 201595, 267, 4780, 23392, 51528, 29761, 11236, 10869, 55757, 9354, 5706, 11160, 5071, 258010, 84236, 27248, 4287, 91445, 57003	4862	92	16663	1.52733	0.980589	0.0563209	3.93567
GOTERM_BP_3	GO:0061024~membrane organization	341	5.96989	0.00254493	91663, 6774, 55746, 10890, 23511, 284098, 57205, 4897, 9863, 59349, 64398, 948, 10484, 128637, 23136, 65055, 64689, 6616, 149111, 8021, 6093, 3099, 7485, 27072, 2013, 55754, 143187, 10098, 9871, 100101267, 5366, 5357, 8729, 130132, 1718, 7175, 7074, 25782, 51761, 23122, 51762, 8411, 374868, 51760, 19, 114882, 310, 8766, 115548, 55669, 6747, 55667, 8443, 8447, 152189, 55737, 55670, 117177, 55204, …	4862	1027	16663	1.13795	0.985071	0.0591152	4.19227
GOTERM_BP_3	GO:0010810~regulation of cell-substrate adhesion	71	1.243	0.00262964	91663, 64094, 1295, 2335, 8573, 57580, 10395, 948, 9748, 55435, 3675, 7402, 8322, 80005, 55604, 604, 246, 5581, 6093, 5747, 5795, 2013, 673, 6548, 3791, 255743, 57669, 1793, 5921, 3717, 90102, 51057, 7248, 6695, 8826, 4088, 23122, 54828, 8861, 2932, 9723, 340485, 6239, 10085, 1842, 10276, 10631, 3987, 253725, 342184, 9475, 79625, 5728, 596, 4763, 7010, 2042, 395, 1012, 1398, 23499, 5291, 10551, 1…	4862	179	16663	1.35939	0.987024	0.0601792	4.32893
GOTERM_BP_3	GO:0030029~actin filament-based process	230	4.02661	0.00272893	91663, 83700, 4205, 55742, 10486, 150, 79083, 22902, 23136, 253260, 85464, 1829, 348110, 604, 64097, 171024, 6093, 6781, 2013, 23500, 9873, 25, 27, 29, 3717, 5357, 408, 85477, 23122, 1495, 5756, 10324, 3845, 2317, 27086, 5350, 7043, 4763, 54874, 23002, 85458, 1832, 6385, 4629, 5770, 4628, 121512, 23384, 56907, 284266, 55785, 26037, 10580, 23171, 5910, 118, 57580, 845, 2475, 844, 57381, 123720, 85…	4862	672	16663	1.173	0.988989	0.061531	4.48887
GOTERM_BP_3	GO:0080135~regulation of cellular response to stress	201	3.51891	0.00295091	7494, 23511, 55746, 23514, 3082, 2332, 948, 3480, 8322, 59343, 8737, 51776, 6498, 2205, 604, 3099, 8021, 4216, 100101267, 25, 6885, 6880, 51366, 5366, 1719, 55364, 7175, 7074, 92797, 545, 8313, 406, 2218, 10728, 161742, 440275, 51495, 138151, 3845, 5611, 7189, 7334, 22925, 7049, 624, 4780, 79624, 1845, 151987, 9891, 2309, 203447, 51283, 5770, 10746, 23239, 23236, 11221, 200734, 10955, 2475, 2898,…	4862	581	16663	1.18565	0.992374	0.0654825	4.84555
GOTERM_BP_3	GO:0007051~spindle organization	47	0.822829	0.00304017	8556, 51652, 140609, 54617, 440145, 1108, 23172, 1107, 331, 8766, 114791, 10015, 6047, 79884, 6683, 387, 153241, 3796, 51510, 10464, 9793, 55125, 79598, 9611, 81027, 2801, 3837, 152185, 9525, 4292, 26054, 79441, 80254, 55857, 9897, 7405, 25978, 1739, 9371, 7430, 8658, 7756, 7175, 27229, 1213, 23332, 55142	4862	110	16663	1.46435	0.993421	0.0665062	4.98863
GOTERM_BP_3	GO:0060322~head development	244	4.27171	0.00353719	2009, 3087, 4204, 55236, 79809, 6872, 38, 8322, 6867, 51176, 79600, 22803, 538, 8879, 23133, 65250, 7486, 6095, 6092, 55755, 25, 26005, 29, 7337, 167153, 546, 6601, 8867, 6752, 6751, 3746, 55212, 8861, 317, 3845, 18, 55219, 23017, 84197, 4099, 8443, 7182, 7043, 4763, 2309, 59338, 80853, 85458, 4628, 79633, 6594, 23236, 200894, 3624, 2475, 9201, 54768, 55130, 57282, 23035, 7832, 2263, 23543, 7976,…	4862	720	16663	1.16144	0.997111	0.0759689	5.78158
GOTERM_BP_3	GO:0048468~cell development	626	10.9594	0.00406506	7494, 6774, 10890, 55236, 63923, 3479, 5376, 8322, 63915, 128637, 22902, 51176, 79600, 85464, 538, 64689, 10611, 6498, 6495, 604, 2200, 6093, 6781, 79810, 55223, 6096, 6092, 3295, 8111, 51361, 55959, 50618, 29904, 1719, 55364, 546, 51167, 1811, 406, 8313, 80823, 80725, 2947, 8867, 11081, 8864, 79820, 7227, 214, 27086, 8766, 90249, 6886, 1842, 627, 8239, 51294, 6478, 79625, 79834, 323, 1301, 85458…	4862	1968	16663	1.09015	0.998795	0.0857156	6.61694
GOTERM_BP_3	GO:1902117~positive regulation of organelle assembly	26	0.455182	0.00416	989, 22930, 202018, 57535, 9924, 246175, 255967, 10015, 23019, 153241, 5601, 8396, 57472, 5899, 9525, 79837, 9738, 4848, 85459, 55329, 9662, 6385, 25782, 2909, 585, 3064	4862	53	16663	1.68126	0.99897	0.0865296	6.76645
GOTERM_BP_3	GO:0007420~brain development	232	4.06162	0.00424358	2009, 3087, 4204, 55236, 79809, 6872, 38, 8322, 6867, 51176, 79600, 22803, 538, 23133, 65250, 7486, 6095, 6092, 55755, 25, 26005, 29, 7337, 167153, 546, 6601, 8867, 6752, 6751, 3746, 55212, 8861, 317, 3845, 18, 55219, 23017, 84197, 4099, 8443, 7182, 4763, 2309, 80853, 85458, 4628, 79633, 6594, 23236, 200894, 3624, 2475, 54768, 9201, 55130, 57282, 23035, 7832, 2263, 23543, 7976, 2260, 23544, 4747,…	4862	684	16663	1.16244	0.999103	0.0870985	6.89786
GOTERM_BP_3	GO:0007098~centrosome cycle	35	0.612745	0.00463473	5311, 23032, 51652, 7514, 163786, 1070, 1499, 114791, 91147, 79959, 10015, 9851, 153241, 51510, 9793, 9475, 55125, 675, 152185, 9525, 672, 80254, 55755, 56890, 26005, 9738, 25978, 9371, 10769, 4591, 27229, 9662, 54820, 64793, 84084	4862	78	16663	1.53784	0.999531	0.0935961	7.51063
GOTERM_BP_3	GO:0032880~regulation of protein localization	318	5.56723	0.00467029	7494, 91662, 23514, 2335, 3479, 948, 7357, 150, 114899, 22902, 55540, 22900, 85465, 2850, 6616, 6495, 284297, 3710, 55754, 8111, 25, 55959, 51366, 51092, 5366, 3717, 80223, 5357, 408, 8729, 2849, 7175, 55366, 4601, 406, 7074, 8313, 80725, 7200, 8864, 1432, 51496, 18, 27086, 252983, 8766, 7189, 23291, 727, 627, 85443, 7043, 8447, 55737, 55107, 55204, 64081, 4763, 5899, 64083, 58476, 51684, 130399,…	4862	962	16663	1.1329	0.999558	0.0931449	7.56615
GOTERM_BP_3	GO:0022406~membrane docking	32	0.560224	0.00503644	23673, 23256, 51555, 54536, 23233, 65082, 6809, 9341, 8615, 9751, 60412, 6616, 4905, 51134, 6812, 6093, 55770, 6814, 5194, 6857, 26258, 10640, 7430, 55823, 149371, 11311, 54843, 10497, 51762, 152579, 55014, 11261	4862	70	16663	1.56672	0.999759	0.0988999	8.13597
GOTERM_BP_3	GO:0019538~protein metabolic process	1663	29.1141	0.00565899	6873, 6871, 170690, 6872, 170692, 948, 91147, 22906, 22901, 63917, 22900, 84078, 538, 6093, 10098, 6885, 6880, 79813, 5366, 164656, 29904, 6879, 63929, 546, 1810, 545, 25782, 80725, 84085, 340359, 8243, 1432, 51496, 51495, 138151, 25778, 10087, 57223, 84888, 8239, 1847, 6478, 1848, 1845, 1846, 170689, 79834, 138639, 23621, 10075, 2966, 2965, 1832, 6482, 84871, 2967, 29951, 5334, 79841, 26190, 532…	4862	5457	16663	1.04442	0.999914	0.109171	9.09727
GOTERM_BP_3	GO:0032388~positive regulation of intracellular transport	105	1.83824	0.0061066	7494, 91662, 202151, 10795, 3479, 2332, 9747, 288, 7357, 22902, 128637, 80184, 2205, 85465, 1894, 22885, 5174, 6548, 1896, 55754, 4193, 55959, 9917, 51366, 3717, 64328, 2849, 7175, 8723, 54828, 2624, 1432, 51496, 23011, 84327, 9776, 3320, 9777, 51706, 84224, 23586, 7043, 3799, 54741, 55733, 10075, 7430, 9037, 7323, 11128, 11127, 998, 999, 6721, 27165, 23379, 9695, 51729, 387, 5326, 5580, 153222, …	4862	288	16663	1.2495	0.999959	0.11596	9.78256
GOTERM_BP_3	GO:0048598~embryonic morphogenesis	195	3.41387	0.00633279	91663, 3087, 2335, 7358, 51176, 51776, 79600, 6495, 4488, 2200, 65250, 7483, 204851, 219736, 2321, 26005, 29, 51098, 123872, 51761, 23122, 55212, 8861, 317, 7189, 53405, 80856, 57619, 6886, 1847, 1848, 7043, 1846, 51684, 1301, 23528, 1303, 6385, 253430, 221322, 200894, 3624, 10959, 27443, 27031, 2263, 7976, 5607, 65979, 90102, 2260, 10370, 28982, 23168, 2255, 7248, 9585, 2885, 8452, 4088, 4089, 8…	4862	571	16663	1.17041	0.999972	0.118643	10.127
GOTERM_BP_3	GO:0031647~regulation of protein stability	85	1.4881	0.0071883	23032, 7494, 54552, 79589, 23515, 3479, 6871, 6872, 482, 1389, 59343, 8774, 481, 8975, 55602, 26224, 56912, 5580, 22848, 89781, 11236, 10869, 283820, 4194, 4193, 3092, 1385, 5071, 6880, 10576, 10103, 2849, 7248, 7175, 84897, 4088, 9960, 51339, 79612, 5591, 23411, 5594, 23673, 8863, 440193, 2033, 3845, 8945, 6400, 3312, 89978, 252983, 51616, 23291, 5824, 389856, 84327, 6789, 3320, 55664, 7375, 787…	4862	228	16663	1.27768	0.999993	0.132126	11.4187
GOTERM_BP_3	GO:0060627~regulation of vesicle-mediated transport	156	2.73109	0.00727779	22876, 22871, 84932, 94121, 9341, 94122, 2332, 5538, 9863, 488, 129049, 948, 150, 128637, 58533, 2205, 376267, 27072, 673, 5170, 9545, 8027, 3092, 25, 7405, 27, 29, 23317, 29904, 408, 3685, 125058, 164, 399687, 84896, 8723, 134957, 23122, 8867, 51760, 23061, 29978, 23637, 54885, 2624, 22999, 23011, 8766, 10427, 10015, 9910, 81555, 23327, 720, 11138, 196527, 8447, 3799, 6812, 123036, 5899, 114088,…	4862	449	16663	1.19074	0.999994	0.132198	11.5528
GOTERM_BP_3	GO:0010970~establishment of localization by movement along microtubule	42	0.735294	0.00741916	150737, 5108, 5870, 26146, 57539, 55288, 22858, 5048, 79809, 6845, 23011, 57728, 92104, 10947, 80208, 63915, 6683, 56912, 22920, 3799, 117178, 8546, 4137, 10239, 63971, 79659, 166379, 4747, 9371, 26258, 10128, 28981, 4976, 80173, 54820, 79443, 79989, 11127, 6103, 998, 26985, 3064	4862	100	16663	1.43942	0.999995	0.133138	11.7642
GOTERM_BP_3	GO:0060341~regulation of cellular localization	276	4.83193	0.00781608	91662, 7494, 23514, 2332, 3479, 9863, 948, 150, 7357, 22902, 128637, 114899, 65055, 85465, 2205, 2850, 55754, 8111, 25, 55959, 51366, 51092, 5366, 3717, 5357, 408, 8729, 2849, 7175, 4601, 8723, 7074, 8313, 8864, 1432, 51496, 252983, 23011, 5350, 23291, 627, 85443, 7043, 55107, 64081, 4763, 5899, 58476, 51684, 55733, 10075, 23286, 10497, 63908, 7323, 5770, 2822, 7220, 841, 27020, 111, 27165, 23171…	4862	834	16663	1.13418	0.999998	0.138274	12.3554
GOTERM_BP_3	GO:0031589~cell-substrate adhesion	110	1.92577	0.00810248	91663, 83700, 64094, 1295, 55742, 2335, 63923, 9341, 9748, 948, 55435, 7402, 3675, 8322, 22801, 604, 6093, 1281, 5747, 2013, 673, 6548, 1896, 8499, 5170, 3690, 255743, 25, 57669, 3693, 1793, 8394, 3717, 3685, 6695, 7074, 80725, 54822, 23122, 54828, 10420, 22795, 8861, 7414, 10085, 1842, 10276, 342184, 10018, 79625, 596, 4763, 79834, 395, 8754, 1398, 23499, 25992, 1399, 4811, 6385, 23332, 998, 705…	4862	306	16663	1.232	0.999999	0.141476	12.7796
GOTERM_BP_3	GO:2001022~positive regulation of response to DNA damage stimulus	32	0.560224	0.00825507	165918, 79184, 22976, 23201, 2070, 84142, 138151, 23514, 200734, 2332, 55183, 4824, 9774, 7334, 22925, 6498, 5580, 55719, 2140, 672, 5366, 2255, 8914, 545, 472, 1655, 2138, 1161, 161742, 23411, 84250, 131870	4862	72	16663	1.5232	0.999999	0.142452	13.0048
GOTERM_BP_3	GO:0009725~response to hormone	281	4.91947	0.00955197	7494, 3087, 6774, 10890, 64397, 8743, 6872, 38, 3480, 3481, 150, 535, 534, 51176, 1977, 7068, 79602, 1979, 1829, 2200, 6781, 6095, 5747, 6096, 6092, 2322, 3488, 51569, 6097, 51094, 51366, 7337, 3717, 29904, 1718, 6879, 10628, 406, 31, 6777, 7200, 7079, 4790, 10728, 6752, 6751, 210, 5618, 79820, 8031, 3845, 114882, 27086, 252983, 5350, 21, 23019, 7181, 7049, 55667, 7182, 7043, 5241, 10886, 8850, 2…	4862	854	16663	1.12768	1	0.161349	14.8972
GOTERM_BP_3	GO:0016082~synaptic vesicle priming	7	0.122549	0.00971308	8773, 9342, 10497, 8618, 8867, 6616, 93664	4862	8	16663	2.99879	1	0.162201	15.1296
GOTERM_BP_3	GO:0010171~body morphogenesis	23	0.402661	0.0104776	50937, 4040, 5781, 22930, 673, 59338, 5083, 1605, 25976, 23528, 7473, 2719, 90102, 28982, 64388, 25836, 84159, 51176, 10159, 23122, 8879, 23332, 7043	4862	48	16663	1.6422	1	0.172134	16.2241
GOTERM_BP_3	GO:0050805~negative regulation of synaptic transmission	27	0.472689	0.0104832	6812, 5728, 54413, 5908, 4763, 673, 22941, 9370, 4889, 2890, 2332, 25769, 5071, 27253, 6529, 57502, 2898, 10769, 2899, 7779, 120892, 84896, 6532, 23394, 590, 55607, 57406	4862	59	16663	1.56838	1	0.170535	16.2321
GOTERM_BP_3	GO:0051726~regulation of cell cycle	318	5.56723	0.010955	3087, 6774, 3479, 6872, 132660, 9863, 91147, 3481, 64682, 2342, 59343, 51776, 51176, 1977, 6498, 5229, 23137, 4488, 8021, 219736, 7483, 55755, 25, 4117, 79915, 1982, 8729, 1718, 7175, 84897, 91768, 546, 406, 8313, 6777, 5218, 58490, 440275, 84084, 1457, 8243, 8864, 10325, 138151, 252983, 8766, 6500, 6886, 23019, 55521, 25904, 55660, 1845, 10735, 152185, 221477, 10217, 8850, 323, 324, 7320, 2965, …	4862	976	16663	1.11665	1	0.175811	16.9008
GOTERM_BP_3	GO:0070271~protein complex biogenesis	461	8.07073	0.0116884	23514, 6872, 59349, 948, 3480, 535, 128637, 8737, 51176, 6767, 64689, 6498, 607, 2203, 149111, 27072, 1429, 282679, 5366, 6879, 163, 55364, 546, 8313, 85477, 8867, 23639, 210, 317, 138151, 128854, 5350, 138050, 6886, 51199, 115548, 22920, 23627, 23522, 324, 2966, 2965, 51185, 63908, 10600, 2967, 989, 841, 847, 5910, 845, 118, 57580, 844, 10959, 8467, 7259, 55130, 26036, 84869, 51133, 830, 8349, 1…	4862	1446	16663	1.09262	1	0.184705	17.9305
GOTERM_BP_3	GO:0032886~regulation of microtubule-based process	56	0.980392	0.0120676	79648, 91147, 79959, 55130, 79598, 2064, 672, 55755, 56890, 25, 25978, 90102, 10769, 123872, 27124, 4591, 7175, 6249, 2258, 583, 23122, 585, 339829, 84084, 51652, 26146, 7514, 11075, 2932, 5048, 1027, 1499, 10015, 89927, 6047, 6683, 153241, 1540, 23116, 51510, 9475, 57542, 50810, 4137, 152185, 9525, 7013, 2042, 26054, 324, 85458, 23499, 57606, 11127, 64793, 23332	4862	144	16663	1.3328	1	0.188339	18.458
GOTERM_BP_3	GO:0060284~regulation of cell development	279	4.88445	0.0121521	91663, 6774, 3082, 2335, 2332, 3479, 4897, 9863, 5376, 9856, 22902, 51176, 1977, 85464, 64689, 10611, 6498, 6616, 604, 6495, 2200, 6093, 5747, 55223, 54897, 6092, 55755, 55754, 8111, 25, 51094, 27, 50618, 1982, 29904, 56920, 55364, 2331, 4124, 406, 80823, 7074, 8313, 80725, 51761, 23122, 8867, 51760, 1495, 440275, 8864, 10221, 23011, 8766, 23013, 4099, 627, 23394, 57611, 4780, 4092, 23111, 79625,…	4862	851	16663	1.1236	1	0.187774	18.5752
GOTERM_BP_3	GO:0051050~positive regulation of transport	300	5.2521	0.0128111	91662, 7494, 2332, 3479, 286676, 9863, 948, 7357, 150, 22902, 55540, 128637, 114899, 22900, 79602, 85465, 2205, 2850, 6781, 6786, 55754, 8027, 8111, 25, 3092, 55959, 51366, 5366, 3717, 29, 408, 29904, 164, 2849, 7175, 84896, 8723, 51761, 7200, 85477, 51762, 23122, 8867, 1432, 3746, 51496, 19, 18, 114882, 23011, 727, 22925, 720, 4780, 8447, 7043, 55737, 55107, 51582, 55204, 64083, 5244, 65266, 143…	4862	920	16663	1.11756	1	0.195143	19.4833
GOTERM_BP_3	GO:0006482~protein demethylation	16	0.280112	0.0129285	5253, 23030, 221656, 5927, 22992, 80853, 7403, 7320, 55818, 84159, 51780, 23081, 23133, 9682, 10765, 221037	4862	30	16663	1.82783	1	0.194973	19.6441
GOTERM_BP_3	GO:0009891~positive regulation of biosynthetic process	555	9.71639	0.0130227	7494, 79800, 6774, 57343, 2004, 138474, 6873, 6874, 59348, 3479, 6872, 3480, 3481, 8322, 10613, 59343, 8737, 51176, 2205, 607, 6495, 22807, 6095, 6096, 79718, 51360, 8028, 6097, 126626, 6880, 7337, 164656, 6879, 408, 405, 55364, 79618, 55366, 546, 406, 545, 25782, 6777, 10725, 58490, 10620, 79612, 5253, 7227, 1432, 8861, 8031, 27086, 84193, 57223, 23633, 23635, 2977, 6886, 22926, 23522, 5241, 885…	4862	1760	16663	1.08073	1	0.194495	19.7728
GOTERM_BP_3	GO:0016358~dendrite development	71	1.243	0.0131899	54413, 22871, 26039, 4204, 4205, 26037, 55236, 2332, 382, 5062, 80243, 2475, 9201, 1523, 9856, 23613, 54664, 64689, 10611, 4038, 50944, 55607, 4076, 9693, 22849, 57492, 23543, 473, 1902, 25, 8831, 1982, 29904, 378, 10769, 4891, 26259, 4976, 6249, 8826, 80823, 7074, 80725, 1141, 585, 5597, 57498, 5592, 5789, 6801, 65981, 5048, 5663, 1952, 4734, 6845, 6792, 23011, 1501, 23426, 342184, 4135, 23098, …	4862	190	16663	1.28069	1	0.194999	20.0009
GOTERM_BP_3	GO:0032231~regulation of actin filament bundle assembly	34	0.595238	0.0137665	154796, 9530, 10395, 2475, 22899, 387, 23075, 8500, 79933, 55604, 50944, 55607, 7043, 171024, 9475, 6093, 673, 6548, 395, 1902, 5058, 22843, 5071, 90102, 7248, 50507, 6385, 7840, 4088, 23122, 585, 23332, 5295, 123016	4862	80	16663	1.45656	1	0.200877	20.783
GOTERM_BP_3	GO:0051963~regulation of synapse assembly	34	0.595238	0.0137665	57463, 54413, 22871, 9369, 4204, 869, 5021, 7474, 51804, 40, 627, 7162, 654429, 10611, 23394, 55607, 6495, 576, 79953, 9378, 5747, 347902, 64084, 6092, 29904, 23767, 139065, 80823, 1141, 147381, 84189, 4915, 54674, 23768	4862	80	16663	1.45656	1	0.200877	20.783
GOTERM_BP_3	GO:0051301~cell division	193	3.37885	0.0140228	346389, 10890, 140609, 54617, 685, 83872, 8678, 126353, 4824, 7060, 288, 3481, 64682, 4926, 6867, 79884, 51176, 51429, 79003, 23137, 1894, 219736, 675, 23503, 51362, 9738, 7405, 55958, 25978, 9735, 10628, 7073, 7175, 91768, 54820, 5218, 23122, 23310, 23063, 23126, 5932, 8243, 8556, 1452, 8650, 56034, 5048, 1070, 57695, 84612, 8766, 10015, 25909, 6886, 6683, 10274, 23194, 8239, 3796, 93973, 51510,…	4862	575	16663	1.15034	1	0.202463	21.1282
GOTERM_BP_3	GO:0016079~synaptic vesicle exocytosis	36	0.630252	0.0144042	22871, 22930, 9342, 22999, 8618, 5663, 94121, 6809, 94122, 2332, 148281, 140730, 488, 27445, 8773, 9699, 57586, 9751, 6616, 8447, 6812, 123036, 5908, 673, 114088, 143425, 9066, 6857, 26258, 5027, 54843, 10497, 63908, 8867, 51760, 93664	4862	86	16663	1.43464	1	0.205618	21.6395
GOTERM_BP_3	GO:0048286~lung alveolus development	20	0.35014	0.0146488	659, 26154, 2263, 64759, 652, 3169, 3488, 54542, 1385, 57190, 9678, 93986, 2255, 342371, 4124, 93649, 538, 10728, 10905, 7043	4862	41	16663	1.6718	1	0.206973	21.9657
GOTERM_BP_3	GO:0001505~regulation of neurotransmitter levels	73	1.27801	0.0147644	2914, 22871, 9342, 22930, 94121, 8573, 2332, 94122, 5538, 148281, 1861, 488, 27445, 747, 8773, 9699, 57586, 9751, 8500, 80736, 6616, 55607, 220074, 2571, 673, 8499, 2752, 5071, 9066, 477, 26258, 8825, 5027, 7779, 55327, 8867, 51760, 8864, 4129, 9369, 4128, 22999, 8618, 5663, 18, 6809, 3312, 140730, 9162, 3176, 5799, 5868, 5865, 8447, 9378, 6812, 123036, 223, 5908, 4763, 114088, 81539, 143425, 505…	4862	197	16663	1.26997	1	0.206686	22.1194
GOTERM_BP_3	GO:0090316~positive regulation of intracellular protein transport	92	1.61064	0.0153573	6721, 7494, 91662, 202151, 10795, 27165, 3479, 9747, 23379, 9695, 288, 7357, 51729, 22902, 387, 80184, 5326, 85465, 5580, 3305, 2066, 1894, 22885, 79753, 2064, 55696, 89781, 5174, 6548, 1896, 161291, 55754, 4193, 9917, 55959, 51366, 3717, 64328, 444, 5494, 56892, 2849, 7175, 9585, 4088, 4089, 51339, 54828, 6653, 5108, 23255, 1432, 51496, 2932, 9847, 89978, 1950, 9472, 84327, 9776, 3320, 9777, 317…	4862	256	16663	1.23165	1	0.212314	22.9034
GOTERM_BP_3	GO:1903829~positive regulation of cellular protein localization	126	2.20588	0.0159326	7494, 91662, 202151, 10795, 3479, 9747, 9451, 288, 7357, 3675, 22902, 80184, 85465, 4038, 1894, 26154, 22885, 5174, 6548, 1896, 55754, 5170, 4193, 55959, 9917, 51366, 3717, 5366, 64328, 5357, 4836, 2849, 7175, 11143, 54828, 1432, 51496, 6809, 84327, 3320, 9776, 9777, 51706, 84224, 10018, 23586, 3799, 7043, 9378, 596, 7529, 54741, 55733, 10075, 7430, 9037, 7323, 11128, 11127, 998, 2181, 999, 6721,…	4862	363	16663	1.1896	1	0.217588	23.6569
GOTERM_BP_3	GO:0090287~regulation of cellular response to growth factor stimulus	85	1.4881	0.0166385	7021, 7494, 3087, 494470, 27020, 8573, 331, 22938, 4756, 3675, 8322, 2246, 345193, 58533, 26036, 607, 6498, 2200, 6925, 4488, 79812, 10140, 201163, 9353, 23213, 2263, 2321, 5170, 3690, 255743, 25, 55959, 2719, 2260, 164656, 27122, 10370, 5494, 2255, 405, 80139, 9110, 4088, 4089, 23411, 6935, 4087, 83891, 8516, 51592, 2625, 51496, 4734, 5046, 25778, 81792, 54829, 7474, 1499, 8817, 28996, 5654, 230…	4862	235	16663	1.23962	1	0.224297	24.5721
GOTERM_BP_3	GO:1903047~mitotic cell cycle process	289	5.05952	0.0178694	2009, 55746, 23511, 3082, 6873, 6871, 3479, 331, 126353, 64682, 3481, 59343, 1977, 23133, 23137, 8021, 219736, 7483, 55755, 100101267, 25, 55958, 1719, 7175, 546, 5218, 23122, 23126, 1457, 8243, 1452, 138151, 1070, 8766, 6500, 23291, 23019, 25904, 8239, 85444, 10735, 152185, 3837, 10217, 5243, 10592, 79441, 324, 1060, 112574, 9184, 23383, 4628, 64793, 10600, 64282, 989, 23236, 4660, 23172, 51270,…	4862	890	16663	1.11287	1	0.236975	26.1434
GOTERM_BP_3	GO:0001822~kidney development	95	1.66317	0.0182855	7021, 7704, 170690, 847, 9863, 7020, 38, 4824, 80310, 3675, 2246, 8642, 80184, 50484, 8879, 4038, 6495, 65250, 5159, 2200, 79810, 5076, 6299, 27031, 201163, 9353, 6092, 23213, 2263, 113263, 255743, 25976, 55959, 2719, 282679, 2260, 54790, 51057, 5979, 25836, 2255, 7248, 55366, 8826, 4088, 4089, 9788, 5125, 4086, 4087, 5311, 10972, 8516, 2625, 760, 5087, 26146, 1499, 51301, 84159, 26108, 51804, 40…	4862	267	16663	1.21941	1	0.239917	26.6675
GOTERM_BP_3	GO:0034086~maintenance of sister chromatid cohesion	8	0.140056	0.0184328	8658, 25836, 546, 23383, 5925, 84250, 23137, 55719	4862	11	16663	2.4925	1	0.239735	26.8522
GOTERM_BP_3	GO:0060560~developmental growth involved in morphogenesis	75	1.31303	0.0184955	54413, 4040, 9968, 2335, 2099, 9863, 10505, 9201, 9699, 2246, 22902, 80208, 4969, 65059, 10154, 6299, 9353, 2263, 25, 57669, 5071, 2803, 50618, 1982, 56920, 55364, 2255, 374, 9706, 8826, 2331, 7074, 2258, 80031, 51760, 10765, 440275, 57556, 22999, 214, 2932, 7414, 5048, 9723, 7473, 6792, 7474, 57698, 8766, 23191, 10631, 6049, 8239, 147929, 342184, 627, 23327, 23394, 57611, 6586, 23111, 659, 57142…	4862	205	16663	1.25385	1	0.238599	26.9307
GOTERM_BP_3	GO:0035295~tube development	193	3.37885	0.0197805	3087, 55746, 170690, 38, 128637, 51176, 7068, 1977, 79600, 538, 6495, 4488, 90627, 6092, 3488, 26005, 282679, 51098, 123872, 342371, 546, 55366, 4124, 10728, 55212, 7227, 317, 3845, 27086, 7189, 57619, 4090, 4092, 7043, 4763, 65266, 286451, 51684, 182, 6385, 79633, 253430, 221322, 2683, 200894, 847, 10959, 27443, 2246, 8642, 27031, 57493, 2263, 7976, 5925, 65979, 2260, 10370, 2255, 7248, 57599, 9…	4862	580	16663	1.14043	1	0.251113	28.522
GOTERM_BP_3	GO:0071559~response to transforming growth factor beta	78	1.36555	0.0201262	1003, 7494, 57530, 22938, 80310, 3675, 1524, 387, 58533, 26036, 6660, 607, 6498, 2200, 9958, 1281, 5747, 9392, 201163, 5170, 6885, 255743, 25, 1385, 57669, 3693, 27122, 10370, 5494, 7071, 80139, 2331, 9110, 3248, 4088, 4089, 2661, 1278, 23411, 6935, 4086, 4087, 83891, 51592, 8516, 317, 867, 54829, 7474, 28996, 10631, 3987, 5654, 8239, 4090, 4053, 5139, 7049, 5138, 4092, 7043, 23592, 64081, 657, 7…	4862	215	16663	1.24335	1	0.253017	28.9445
GOTERM_BP_3	GO:0048522~positive regulation of cellular process	1440	25.2101	0.0206228	79800, 54103, 138474, 6873, 6874, 3479, 8743, 6871, 331, 6872, 948, 3480, 3481, 7357, 3482, 63915, 22902, 128637, 8737, 22900, 100302736, 6498, 80736, 85465, 6495, 6093, 6095, 6096, 204851, 55223, 6092, 8028, 8027, 3488, 10098, 6885, 55959, 6097, 50618, 6880, 164656, 5366, 7337, 5357, 6879, 29904, 79618, 84896, 546, 25782, 545, 8723, 80725, 10725, 84280, 85477, 79612, 8412, 1432, 55212, 8031, 138…	4862	4744	16663	1.04029	1	0.256517	29.5473
GOTERM_BP_3	GO:0050808~synapse organization	83	1.45308	0.0212292	26167, 10243, 54413, 56097, 783, 22871, 4204, 785, 2149, 27020, 1108, 5021, 8927, 4897, 9863, 27445, 2743, 57679, 23613, 288, 7402, 40, 7162, 10611, 1287, 4038, 50944, 55607, 6495, 576, 79953, 2064, 5747, 347902, 6092, 22941, 9254, 23544, 29904, 7248, 80823, 139065, 1141, 84189, 4644, 5789, 57463, 9369, 4774, 869, 9723, 4734, 56131, 27253, 7474, 1499, 22899, 1501, 56123, 56125, 51804, 627, 654429…	4862	231	16663	1.23141	1	0.261113	30.2769
GOTERM_BP_3	GO:0035107~appendage morphogenesis	56	0.980392	0.0215363	7021, 7700, 7704, 494470, 221322, 7020, 57728, 51776, 51176, 1387, 4920, 4038, 6926, 65250, 4488, 6299, 7483, 775, 2263, 26005, 79659, 2719, 51057, 2260, 64327, 51098, 28982, 25836, 2255, 546, 4089, 57167, 5125, 1889, 26146, 5087, 5663, 3899, 54928, 7473, 7474, 1499, 79977, 2697, 80856, 342184, 10018, 23322, 657, 658, 652, 2776, 27152, 10512, 2737, 5469	4862	148	16663	1.29677	1	0.262459	30.6436
GOTERM_BP_3	GO:0035459~cargo loading into vesicle	7	0.122549	0.0219625	10972, 3638, 4253, 375056, 128637, 63971, 10959	4862	9	16663	2.66559	1	0.265023	31.1497
GOTERM_BP_3	GO:0035264~multicellular organism growth	48	0.840336	0.0221449	57578, 3087, 5781, 2074, 8614, 57678, 118, 79728, 10959, 2475, 79977, 84159, 367, 57282, 23038, 80169, 10658, 596, 26058, 79718, 57493, 59338, 2263, 6506, 2690, 80351, 54542, 1385, 7403, 6668, 10743, 5357, 7430, 28982, 25836, 57599, 546, 80010, 7840, 6777, 583, 51761, 585, 5930, 84189, 998, 123016, 2820	4862	124	16663	1.32665	1	0.265022	31.3652
GOTERM_BP_3	GO:0032204~regulation of telomere maintenance	29	0.507703	0.0226475	54552, 170506, 140609, 8550, 4683, 2072, 79991, 1499, 23293, 7520, 3192, 10111, 80169, 7874, 4361, 84464, 7013, 4216, 26277, 80351, 5570, 10576, 8658, 79618, 546, 545, 472, 25913, 5594	4862	68	16663	1.4616	1	0.268297	31.9556
GOTERM_BP_3	GO:0021915~neural tube development	60	1.05042	0.0239488	4040, 9968, 253430, 55746, 221322, 57534, 26160, 200894, 10395, 10959, 57728, 27443, 8642, 10159, 79600, 5076, 27031, 6297, 7976, 65979, 26005, 7403, 10370, 51098, 7248, 9585, 29072, 2909, 51339, 585, 57167, 5311, 26146, 317, 5663, 3169, 7474, 10427, 7189, 79977, 57619, 6789, 8289, 23059, 23322, 55626, 4763, 57545, 51684, 652, 5567, 27152, 10512, 2737, 4522, 8915, 6385, 11127, 9620, 23242	4862	161	16663	1.27721	1	0.279521	33.4624
GOTERM_BP_3	GO:0032922~circadian regulation of gene expression	25	0.437675	0.0250905	8863, 8864, 8553, 196, 9575, 8204, 2673, 3192, 6095, 5927, 1407, 7150, 1408, 10419, 6097, 4297, 10499, 10743, 463, 8473, 25819, 5501, 55366, 406, 23411	4862	57	16663	1.50315	1	0.288852	34.7584
GOTERM_BP_3	GO:0044723~single-organism carbohydrate metabolic process	215	3.76401	0.0269521	6774, 4204, 3479, 34, 170384, 22906, 3481, 114899, 63917, 11320, 64689, 10610, 2203, 256356, 2200, 3099, 3098, 1486, 55757, 3488, 51363, 4886, 28, 23509, 54790, 5366, 23262, 4122, 405, 4121, 4124, 8867, 2218, 4790, 55650, 10728, 8864, 5257, 1432, 5255, 178, 10329, 145173, 132789, 57223, 84197, 23394, 51294, 201595, 8850, 10317, 2595, 153743, 2589, 6482, 5238, 5239, 2822, 7057, 2820, 11226, 11227,…	4862	656	16663	1.12324	1	0.304802	36.8209
GOTERM_BP_3	GO:0042594~response to starvation	57	0.997899	0.0279015	6721, 7494, 23032, 5166, 96459, 83939, 57535, 26263, 8678, 34, 9451, 38, 80315, 64121, 7486, 8493, 30849, 9779, 54468, 2752, 5366, 9821, 7071, 55364, 9706, 220441, 9681, 23411, 440275, 54828, 6752, 6751, 10325, 1373, 213, 5105, 867, 3312, 5563, 5289, 5287, 8443, 3077, 4780, 8897, 659, 10985, 596, 5899, 22863, 81788, 53349, 1965, 54407, 120892, 84918, 93664	4862	153	16663	1.2768	1	0.311703	37.849
GOTERM_BP_3	GO:0048638~regulation of developmental growth	105	1.83824	0.0283141	6774, 2335, 3479, 4897, 57678, 22902, 83481, 8879, 6495, 10154, 5747, 1385, 25, 9254, 50618, 4886, 5357, 1982, 56920, 25836, 32, 51761, 6777, 23122, 80031, 51760, 57556, 1432, 22999, 5048, 27086, 23011, 57698, 8766, 51804, 627, 7049, 23327, 23394, 57611, 10018, 1848, 23111, 57142, 596, 80351, 10512, 10743, 7430, 23499, 9037, 203447, 23286, 23105, 23236, 5781, 27230, 2475, 10505, 9699, 10658, 2066…	4862	303	16663	1.18764	1	0.313487	38.2909
GOTERM_BP_3	GO:0044802~single-organism membrane organization	279	4.88445	0.0287111	91663, 6774, 55746, 10890, 23511, 284098, 57205, 4897, 9863, 64398, 23136, 65055, 6616, 6093, 8021, 3099, 7485, 27072, 2013, 55754, 143187, 100101267, 10098, 5366, 5357, 130132, 7175, 7074, 25782, 51761, 51762, 23122, 8411, 374868, 51760, 19, 114882, 8766, 115548, 55669, 6747, 55667, 8447, 152189, 55737, 55670, 117177, 55204, 64083, 5244, 5243, 54874, 114088, 139322, 143425, 10079, 91137, 4628, 3…	4862	866	16663	1.10414	1	0.315097	38.7132
GOTERM_BP_3	GO:0010828~positive regulation of glucose transport	20	0.35014	0.0331338	8503, 5781, 1432, 9370, 10580, 6506, 3479, 114882, 9847, 8660, 2719, 1389, 3667, 79602, 3643, 5584, 10776, 4780, 5295, 6041	4862	44	16663	1.55781	1	0.352316	43.2384
GOTERM_BP_3	GO:0007389~pattern specification process	146	2.55602	0.0334486	10818, 50937, 3087, 4040, 26160, 79809, 4824, 59343, 51176, 63917, 79600, 10159, 4920, 4038, 6495, 4488, 6781, 204851, 23500, 26005, 57669, 4297, 7403, 23509, 1909, 51098, 123872, 80173, 472, 8313, 51626, 9645, 23314, 23639, 54880, 27019, 3215, 55212, 26146, 56983, 3212, 8861, 3213, 10672, 22856, 5046, 57619, 28996, 79971, 4090, 161582, 23322, 1848, 7528, 93, 4010, 57545, 90, 51684, 5567, 324, 10…	4862	436	16663	1.14764	1	0.352832	43.5482
GOTERM_BP_3	GO:0051962~positive regulation of nervous system development	150	2.62605	0.0337507	50937, 54413, 4204, 22871, 3082, 5021, 2335, 2332, 4897, 9863, 1523, 3675, 1524, 22902, 40, 7162, 6498, 50944, 604, 9043, 1894, 673, 9353, 6092, 55754, 1902, 25, 27, 50618, 1982, 29904, 26259, 55364, 4124, 139065, 7074, 80823, 51761, 8867, 51760, 23064, 1272, 1270, 9369, 2624, 57556, 22999, 8650, 5048, 10677, 23011, 57698, 8766, 23013, 8648, 4099, 627, 23327, 7520, 23394, 57611, 1268, 4780, 79625…	4862	449	16663	1.14494	1	0.353234	43.8441
GOTERM_BP_3	GO:0051129~negative regulation of cellular component organization	204	3.57143	0.033794	91663, 4204, 3720, 3082, 3479, 5376, 9856, 91147, 23274, 22902, 64689, 23133, 348110, 6093, 5747, 55223, 6092, 55755, 4117, 51094, 51366, 56920, 6879, 55364, 7175, 546, 23122, 85477, 1457, 5253, 5756, 54880, 23293, 4099, 4092, 23111, 64081, 114088, 324, 7320, 23108, 51185, 9184, 23105, 7225, 7057, 23030, 112, 118, 26036, 8500, 55604, 55607, 29956, 830, 5927, 146691, 201163, 56890, 9711, 8831, 901…	4862	624	16663	1.12043	1	0.351445	43.8863
GOTERM_BP_3	GO:0048736~appendage development	62	1.08543	0.0339655	7021, 7700, 7026, 7704, 494470, 221322, 26160, 7020, 57728, 51776, 51176, 1387, 4920, 4038, 6926, 65250, 4488, 6299, 7483, 775, 2263, 26005, 79659, 2719, 51057, 2260, 51098, 64327, 28982, 8456, 25836, 2255, 546, 4089, 57167, 5125, 55212, 1889, 26146, 5087, 5663, 3899, 54928, 7473, 7474, 1499, 79977, 2697, 80856, 342184, 10018, 23322, 659, 657, 658, 2776, 652, 54542, 27152, 10512, 2737, 5469	4862	170	16663	1.24992	1	0.350756	44.0535
GOTERM_BP_3	GO:0060996~dendritic spine development	30	0.52521	0.0340987	65981, 54413, 22871, 26037, 55236, 5663, 5048, 2332, 5062, 2475, 23613, 1501, 10611, 50944, 55607, 4076, 57492, 22849, 5728, 1902, 1982, 29904, 378, 10769, 120892, 80823, 7074, 23105, 80725, 5597	4862	73	16663	1.40843	1	0.349757	44.183
GOTERM_BP_3	GO:0010604~positive regulation of macromolecule metabolic process	875	15.3186	0.0348168	79800, 54103, 138474, 6873, 6874, 6871, 8743, 3479, 6872, 331, 948, 3480, 3481, 8737, 22900, 6495, 6095, 6096, 8028, 6885, 6097, 6880, 7337, 5366, 164656, 6879, 79618, 546, 84896, 25782, 545, 10725, 80725, 79612, 8412, 55212, 1432, 317, 51495, 8031, 25778, 23633, 23635, 729, 6886, 727, 7334, 22926, 1847, 1848, 324, 284697, 8754, 10743, 7320, 2965, 50604, 10746, 146198, 55904, 10959, 8467, 51277, …	4862	2856	16663	1.05	1	0.353612	44.8763
GOTERM_BP_3	GO:0022603~regulation of anatomical structure morphogenesis	334	5.84734	0.0353615	7750, 91663, 7494, 146057, 3087, 57343, 55742, 3082, 2335, 170690, 4897, 9863, 948, 81839, 7060, 8322, 22902, 128637, 51176, 23136, 85464, 64689, 10611, 6498, 348110, 604, 6495, 6093, 79812, 5747, 90627, 219736, 55223, 204851, 2013, 6092, 2321, 118987, 4117, 25, 55959, 3716, 51094, 50618, 29, 1982, 29904, 56920, 163, 2331, 55366, 80823, 7074, 8313, 80725, 23122, 51760, 1456, 23637, 54880, 1452, 1…	4862	1051	16663	1.08914	1	0.355979	45.3969
GOTERM_BP_3	GO:0010720~positive regulation of cell development	160	2.80112	0.0380192	1003, 91663, 50937, 22871, 3082, 2335, 2332, 3479, 4897, 9863, 1523, 3675, 1524, 22902, 51176, 6498, 50944, 604, 9043, 1894, 673, 6092, 9353, 55754, 1902, 8111, 25, 57669, 27, 50618, 1793, 1982, 29904, 26259, 55364, 4124, 8313, 7074, 80823, 51761, 8867, 51760, 23064, 1272, 1270, 2624, 57556, 22999, 8650, 5048, 10221, 10677, 8654, 23011, 57698, 8766, 23013, 8648, 10276, 4099, 627, 23327, 5139, 752…	4862	483	16663	1.1353	1	0.37516	47.8709
GOTERM_BP_3	GO:0035239~tube morphogenesis	118	2.06583	0.0384001	3087, 4040, 26160, 170690, 2099, 4824, 51176, 79600, 6495, 4488, 90627, 6299, 1896, 9353, 255743, 26005, 57669, 7403, 1909, 51098, 123872, 25836, 55366, 57167, 9645, 54828, 2625, 55212, 317, 3845, 10672, 8945, 10427, 7189, 79977, 57619, 51804, 342184, 10806, 10018, 64412, 9231, 596, 65266, 93, 57545, 90, 51684, 5567, 5058, 6385, 11127, 54806, 9620, 79633, 9968, 253430, 57534, 2683, 200894, 10395,…	4862	348	16663	1.16209	1	0.375995	48.2167
GOTERM_BP_3	GO:0044091~membrane biogenesis	15	0.262605	0.0427071	9378, 54413, 8504, 5728, 2013, 22871, 6711, 9863, 57502, 288, 5824, 8800, 11252, 4038, 5789	4862	31	16663	1.65832	1	0.40658	51.9799
GOTERM_BP_3	GO:0048729~tissue morphogenesis	202	3.53641	0.0429857	3087, 10890, 3082, 170690, 9863, 81839, 64398, 8322, 51176, 79600, 538, 6495, 4488, 65250, 6781, 79810, 90627, 219736, 3488, 25, 26005, 51098, 163, 123872, 55366, 7074, 23122, 55212, 317, 3845, 7189, 57619, 6886, 7049, 4092, 65266, 51684, 1301, 23002, 1832, 182, 6385, 79633, 253430, 2683, 200894, 3624, 10959, 27443, 166336, 2246, 8642, 27031, 5706, 57493, 2263, 7976, 65979, 90102, 2260, 10370, 84…	4862	622	16663	1.11301	1	0.406403	52.2143
GOTERM_BP_3	GO:0035176~social behavior	21	0.367647	0.0433693	9378, 54413, 5728, 5108, 9369, 4204, 22941, 5021, 3845, 310, 5532, 57502, 2475, 6532, 23230, 1141, 1979, 585, 26047, 50944, 552	4862	48	16663	1.4994	1	0.406995	52.5351
GOTERM_BP_3	GO:0032206~positive regulation of telomere maintenance	21	0.367647	0.0433693	4361, 84464, 170506, 140609, 8550, 4683, 4216, 80351, 26277, 79991, 1499, 5570, 10576, 8658, 79618, 546, 472, 25913, 545, 10111, 5594	4862	48	16663	1.4994	1	0.406995	52.5351
GOTERM_BP_3	GO:0044255~cellular lipid metabolic process	330	5.77731	0.0443096	51573, 7494, 254013, 4204, 284098, 64090, 1577, 36, 34, 129642, 38, 747, 7357, 10613, 22901, 79602, 85465, 2205, 10610, 8879, 7069, 3712, 8871, 5747, 55852, 79718, 2321, 388121, 3295, 2322, 51094, 54898, 28, 8309, 8310, 1592, 51099, 32, 10478, 31, 6777, 201562, 8867, 55650, 549, 10728, 8864, 142891, 1432, 51495, 54884, 8760, 10087, 222236, 3949, 256987, 221395, 284273, 8443, 414, 412, 11343, 222,…	4862	1043	16663	1.08435	1	0.411604	53.3132
GOTERM_BP_3	GO:0048588~developmental cell growth	67	1.17297	0.044513	54413, 2335, 3479, 2475, 10505, 9201, 6416, 9699, 80208, 22902, 4969, 10611, 65059, 10154, 9353, 25, 5071, 2803, 50618, 1982, 56920, 55364, 9706, 8826, 2331, 7074, 2258, 80031, 51760, 2661, 440275, 57556, 22999, 214, 7414, 2932, 5048, 9723, 7473, 6792, 7474, 57698, 8766, 9472, 23191, 10631, 6049, 8239, 627, 23327, 23394, 57611, 6586, 23111, 659, 57142, 4137, 10512, 5532, 6857, 8085, 23767, 23499,…	4862	188	16663	1.22139	1	0.410862	53.48
GOTERM_BP_3	GO:0000910~cytokinesis	45	0.787815	0.0456032	989, 140609, 79848, 8678, 79541, 56776, 9826, 8766, 288, 27443, 56155, 25909, 9101, 79884, 6683, 387, 5586, 5289, 22891, 8502, 51429, 5581, 9475, 1894, 675, 5899, 84440, 23503, 6711, 63971, 324, 9897, 55958, 5921, 54902, 9371, 79400, 112574, 9585, 8452, 4628, 585, 56907, 6651, 998	4862	120	16663	1.2852	1	0.416416	54.364
[truncated: 60 more rows]

## Sheet: tumor_KEGG
Category	Term	Count	%	PValue	Genes	List Total	Pop Hits	Pop Total	Fold Enrichment	Bonferroni	Benjamini	FDR
[truncated: 74 more rows]
